# Supplementary material for: Disrupted hemodynamic response within dorsolateral prefrontal cortex during cognitive tasks among people with multiple sclerosis-related fatigue
Source: PLoS One. 2024 Jun 5;19(6):e0303211. doi: 10.1371/journal.pone.0303211 (PMC11152297; doi:10.1371/journal.pone.0303211)
Supplement: S1 Dataset — (XLSX) [file pone.0303211.s001.xlsx]

## Sheet: timeFilter
10001	10001	10002	10003	10004	10005	10006	10007	10008	10009	10010	10011	10012	10013	10014	10015	10016	10017	10018	10019	10020	10021	10022	10023	10024	10025	10026	10027	10028	10029	10030	10031	10032	10033	10034	10035	10036	10037	10038	10039	10040	10041	10042	10043	10044	10045	10046	10047	10048	10049
	1	1	1	1	1	1	1	1	1	1	1	1	1	1	1	1	1	1	1	1	1	1	1	1	1	1	1	1	1	1	1	1	1	1	1	1	1	1	1	1	1	1	1	1	1	1	1	1	1
10000	10001	10002	10003	10004	10005	10006	10007	10008	10009	10010	10011	10012	10013	10014	10015	10016	10017	10018	10019	10020	10021	10022	10023	10024	10025	10026	10027	10028	10029	10030	10031	10032	10033	10034	10035	10036	10037	10038	10039	10040	10041	10042	10043	10044	10045	10046	10047	10048	10049
#VALUE!	#VALUE!	#VALUE!	#VALUE!	#VALUE!	#VALUE!	#VALUE!	#VALUE!	#VALUE!	#VALUE!	#VALUE!	#VALUE!	#VALUE!	#VALUE!	#VALUE!	#VALUE!	#VALUE!	#VALUE!	#VALUE!	#VALUE!	#VALUE!	#VALUE!	#VALUE!	#VALUE!	#VALUE!	#VALUE!	#VALUE!	#VALUE!	#VALUE!	#VALUE!	#VALUE!	#VALUE!	#VALUE!	#VALUE!	#VALUE!	#VALUE!	#VALUE!	#VALUE!	#VALUE!	#VALUE!	#VALUE!	#VALUE!	#VALUE!	#VALUE!	#VALUE!	#VALUE!	#VALUE!	#VALUE!	#VALUE!	#VALUE!
5.12	0	0	0	7.15176e-06	-1.79011e-05	-1.07493e-05	2.14531e-05	-1.09842e-05	1.04688e-05	2.45954e-20	2.07043e-21	2.66658e-20	0	0	0	0	0	0	8.551e-06	-1.13965e-05	-2.84553e-06	-3.30294e-19	-2.27145e-20	-3.53008e-19	0	0	0	0	0	0	1.77313e-05	-2.20346e-05	-4.30329e-06	-6.73303e-05	-4.05774e-05	-0.000107908	0	0	0	0	0	0	0	0	0	1.29033e-19	7.54816e-20	2.04514e-19	-2.61433e-06
5.376	0	0	0	7.5416e-06	-1.91863e-05	-1.16447e-05	2.35547e-05	-1.23035e-05	1.12512e-05	4.46766e-21	6.73498e-20	7.18175e-20	0	0	0	0	0	0	8.4152e-06	-1.13792e-05	-2.964e-06	-9.64066e-20	1.05e-19	8.59372e-21	0	0	0	0	0	0	1.9008e-05	-2.24258e-05	-3.41783e-06	-6.79013e-05	-4.08107e-05	-0.000108712	0	0	0	0	0	0	0	0	0	7.61546e-20	5.37028e-20	1.29857e-19	-2.57901e-06
5.632	0	0	0	7.74828e-06	-2.04557e-05	-1.27074e-05	2.52224e-05	-1.32254e-05	1.19969e-05	-1.58402e-20	1.0545e-19	8.96094e-20	0	0	0	0	0	0	8.22516e-06	-1.12149e-05	-2.98971e-06	1.87054e-19	2.11274e-19	3.98328e-19	0	0	0	0	0	0	1.97739e-05	-2.28281e-05	-3.05412e-06	-6.93808e-05	-4.07801e-05	-0.000110161	0	0	0	0	0	0	0	0	0	2.69676e-20	2.75902e-20	5.45578e-20	-2.77099e-06
5.888	0	0	0	7.75078e-06	-2.15506e-05	-1.37998e-05	2.61785e-05	-1.34944e-05	1.26841e-05	-2.30385e-20	8.6285e-20	6.32465e-20	0	0	0	0	0	0	8.20016e-06	-1.09188e-05	-2.71862e-06	3.6307e-19	2.25864e-19	5.88934e-19	0	0	0	0	0	0	1.9943e-05	-2.3125e-05	-3.18206e-06	-7.09173e-05	-4.06194e-05	-0.000111537	0	0	0	0	0	0	0	0	0	1.2036e-20	9.21178e-21	2.12478e-20	-3.05129e-06
6.144	0	0	0	7.60351e-06	-2.23495e-05	-1.4746e-05	2.63715e-05	-1.30587e-05	1.33128e-05	-1.13546e-20	9.58785e-21	-1.76678e-21	0	0	0	0	0	0	8.48991e-06	-1.05243e-05	-2.03435e-06	3.30747e-19	1.26518e-19	4.57266e-19	0	0	0	0	0	0	1.95588e-05	-2.32192e-05	-3.66036e-06	-7.16804e-05	-4.04376e-05	-0.000112118	0	0	0	0	0	0	0	0	0	4.47529e-20	6.61166e-21	5.13646e-20	-3.25952e-06
6.4	0	0	0	7.42628e-06	-2.28427e-05	-1.54165e-05	2.60587e-05	-1.21554e-05	1.39033e-05	1.31457e-20	-8.92583e-20	-7.61125e-20	0	0	0	0	0	0	9.0636e-06	-1.0068e-05	-1.00441e-06	1.03518e-19	-4.08808e-20	6.26372e-20	0	0	0	0	0	0	1.8796e-05	-2.30978e-05	-4.30187e-06	-7.13716e-05	-4.02452e-05	-0.000111617	0	0	0	0	0	0	0	0	0	1.12033e-19	1.96518e-20	1.31685e-19	-3.30309e-06
6.656	0	0	0	7.36675e-06	-2.31452e-05	-1.57785e-05	2.57416e-05	-1.12565e-05	1.44851e-05	3.54589e-20	-1.54788e-19	-1.19329e-19	0	0	0	0	0	0	9.69725e-06	-9.58262e-06	1.14637e-07	-1.972e-19	-1.82565e-19	-3.79765e-19	0	0	0	0	0	0	1.79193e-05	-2.28474e-05	-4.92814e-06	-7.03745e-05	-3.99462e-05	-0.000110321	0	0	0	0	0	0	0	0	0	1.79792e-19	4.02102e-20	2.20002e-19	-3.19233e-06
6.912	0	0	0	7.54737e-06	-2.34414e-05	-1.58941e-05	2.59705e-05	-1.08911e-05	1.50794e-05	4.05177e-20	-1.42265e-19	-1.01747e-19	0	0	0	0	0	0	1.00655e-05	-9.09832e-06	9.6718e-07	-4.09669e-19	-2.09389e-19	-6.19058e-19	0	0	0	0	0	0	1.72133e-05	-2.26098e-05	-5.39655e-06	-6.9492e-05	-3.94e-05	-0.000108892	0	0	0	0	0	0	0	0	0	2.11045e-19	5.66208e-20	2.67666e-19	-3.00951e-06
7.168	0	0	0	8.01764e-06	-2.38961e-05	-1.58784e-05	2.71126e-05	-1.1429e-05	1.56837e-05	2.28773e-20	-4.67941e-20	-2.39167e-20	0	0	0	0	0	0	9.88463e-06	-8.6496e-06	1.23503e-06	-4.21876e-19	-9.21809e-20	-5.14057e-19	0	0	0	0	0	0	1.69064e-05	-2.25099e-05	-5.60355e-06	-6.94604e-05	-3.85142e-05	-0.000107975	0	0	0	0	0	0	0	0	0	1.86753e-19	5.99044e-20	2.46658e-19	-2.83959e-06
7.424	0	0	0	8.7335e-06	-2.4581e-05	-1.58475e-05	2.92014e-05	-1.29354e-05	1.62659e-05	-8.90148e-21	8.78102e-20	7.89087e-20	0	0	0	0	0	0	9.02823e-06	-8.27859e-06	7.49636e-07	-2.32282e-19	1.14278e-19	-1.18004e-19	0	0	0	0	0	0	1.71173e-05	-2.2597e-05	-5.47965e-06	-7.05444e-05	-3.73099e-05	-0.000107854	0	0	0	0	0	0	0	0	0	1.17373e-19	4.84177e-20	1.6579e-19	-2.70943e-06
7.68	0	0	0	9.57392e-06	-2.54553e-05	-1.58814e-05	3.19395e-05	-1.51672e-05	1.67723e-05	-3.64199e-20	1.88867e-19	1.52447e-19	0	0	0	0	0	0	7.55802e-06	-8.02994e-06	-4.71919e-07	5.26192e-20	2.96554e-19	3.49173e-19	0	0	0	0	0	0	1.7841e-05	-2.28317e-05	-4.99067e-06	-7.24384e-05	-3.59231e-05	-0.000108361	0	0	0	0	0	0	0	0	0	3.79979e-20	2.85252e-20	6.65231e-20	-2.5713e-06
7.936	0	0	0	1.03879e-05	-2.64018e-05	-1.60139e-05	3.48501e-05	-1.77044e-05	1.71456e-05	-4.22304e-20	1.94936e-19	1.52706e-19	0	0	0	0	0	0	5.66432e-06	-7.93754e-06	-2.27322e-06	2.8066e-19	3.45941e-19	6.26601e-19	0	0	0	0	0	0	1.89729e-05	-2.31218e-05	-4.14894e-06	-7.44992e-05	-3.45398e-05	-0.000109039	0	0	0	0	0	0	0	0	0	-1.05619e-20	1.11154e-20	5.53471e-22	-2.3366e-06
8.192	0	0	0	1.10494e-05	-2.72936e-05	-1.62442e-05	3.7487e-05	-2.01414e-05	1.73457e-05	-2.09439e-20	9.39182e-20	7.29744e-20	0	0	0	0	0	0	3.55967e-06	-8.00903e-06	-4.44936e-06	3.38867e-19	2.24123e-19	5.62989e-19	0	0	0	0	0	0	2.03541e-05	-2.33813e-05	-3.02718e-06	-7.61442e-05	-3.33043e-05	-0.000109448	0	0	0	0	0	0	0	0	0	-4.16213e-21	5.93432e-21	1.77219e-21	-1.9354e-06
8.448	0	0	0	1.14947e-05	-2.80499e-05	-1.65552e-05	3.95961e-05	-2.22351e-05	1.73609e-05	1.63709e-20	-6.4599e-20	-4.82281e-20	0	0	0	0	0	0	1.38906e-06	-8.21645e-06	-6.82739e-06	2.12214e-19	-8.93871e-21	2.03275e-19	0	0	0	0	0	0	2.18145e-05	-2.35769e-05	-1.76239e-06	-7.71678e-05	-3.22497e-05	-0.000109417	0	0	0	0	0	0	0	0	0	5.16176e-20	1.66581e-20	6.82757e-20	-1.36504e-06
8.704	0	0	0	1.1727e-05	-2.86529e-05	-1.69259e-05	4.11514e-05	-2.39445e-05	1.72069e-05	4.78284e-20	-1.93099e-19	-1.4527e-19	0	0	0	0	0	0	-7.98858e-07	-8.49846e-06	-9.29732e-06	-1.50106e-20	-2.2453e-19	-2.39541e-19	0	0	0	0	0	0	2.31978e-05	-2.37384e-05	-5.4058e-07	-7.78059e-05	-3.12888e-05	-0.000109095	0	0	0	0	0	0	0	0	0	1.25132e-19	3.9016e-20	1.64148e-19	-7.00734e-07
8.96	0	0	0	1.17901e-05	-2.9124e-05	-1.73339e-05	4.22711e-05	-2.53589e-05	1.69122e-05	5.36392e-20	-2.15031e-19	-1.61392e-19	0	0	0	0	0	0	-3.01653e-06	-8.77448e-06	-1.1791e-05	-2.12206e-19	-2.97833e-19	-5.10038e-19	0	0	0	0	0	0	2.43677e-05	-2.39308e-05	4.36912e-07	-7.85406e-05	-3.02629e-05	-0.000108803	0	0	0	0	0	0	0	0	0	1.76722e-19	6.26599e-20	2.39382e-19	-6.53504e-08
9.216	0	0	0	1.17302e-05	-2.94825e-05	-1.77523e-05	4.30785e-05	-2.65771e-05	1.65014e-05	2.8697e-20	-1.11241e-19	-8.25444e-20	0	0	0	0	0	0	-5.27309e-06	-8.96552e-06	-1.42386e-05	-2.76512e-19	-1.82059e-19	-4.58571e-19	0	0	0	0	0	0	2.52061e-05	-2.42102e-05	9.95938e-07	-7.9787e-05	-2.90191e-05	-0.000108806	0	0	0	0	0	0	0	0	0	1.80606e-19	7.57889e-20	2.56395e-19	4.22325e-07
9.472	0	0	0	1.15674e-05	-2.97161e-05	-1.81487e-05	4.36001e-05	-2.76161e-05	1.5984e-05	-1.3138e-20	6.46149e-20	5.14768e-20	0	0	0	0	0	0	-7.52796e-06	-9.01413e-06	-1.65421e-05	-1.85425e-19	6.06754e-20	-1.2475e-19	0	0	0	0	0	0	2.5617e-05	-2.45903e-05	1.02674e-06	-8.16574e-05	-2.7475e-05	-0.000109132	0	0	0	0	0	0	0	0	0	1.38114e-19	7.05187e-20	2.08633e-19	6.92284e-07
9.728	0	0	0	1.12914e-05	-2.97827e-05	-1.84912e-05	4.37542e-05	-2.8399e-05	1.53551e-05	-4.63901e-20	2.13411e-19	1.6702e-19	0	0	0	0	0	0	-9.6924e-06	-8.89719e-06	-1.85896e-05	-1.10485e-21	2.92311e-19	2.91206e-19	0	0	0	0	0	0	2.55437e-05	-2.50395e-05	5.04218e-07	-8.39289e-05	-2.56396e-05	-0.000109569	0	0	0	0	0	0	0	0	0	7.52226e-20	4.68428e-20	1.22065e-19	7.40412e-07
9.984	0	0	0	1.08792e-05	-2.96397e-05	-1.87605e-05	4.34263e-05	-2.882e-05	1.46062e-05	-4.91771e-20	2.46986e-19	1.97809e-19	0	0	0	0	0	0	-1.16749e-05	-8.62809e-06	-2.0303e-05	1.71202e-19	3.78218e-19	5.49421e-19	0	0	0	0	0	0	2.49917e-05	-2.55057e-05	-5.14012e-07	-8.62099e-05	-2.35897e-05	-0.0001098	0	0	0	0	0	0	0	0	0	2.66041e-20	1.3558e-20	4.0162e-20	6.14685e-07
10.24	0	0	0	1.03213e-05	-2.92816e-05	-1.89603e-05	4.25729e-05	-2.88337e-05	1.37391e-05	-1.72606e-20	1.41217e-19	1.23957e-19	0	0	0	0	0	0	-1.34377e-05	-8.24888e-06	-2.16865e-05	2.43205e-19	2.66746e-19	5.09951e-19	0	0	0	0	0	0	2.40417e-05	-2.59515e-05	-1.90981e-06	-8.8185e-05	-2.14209e-05	-0.000109606	0	0	0	0	0	0	0	0	0	1.59978e-20	-1.45355e-20	1.4623e-21	3.8303e-07
10.496	0	0	0	9.63901e-06	-2.87577e-05	-1.91187e-05	4.12828e-05	-2.85089e-05	1.27739e-05	3.20005e-20	-4.67049e-20	-1.47044e-20	0	0	0	0	0	0	-1.50256e-05	-7.81523e-06	-2.28409e-05	1.87677e-19	2.11182e-20	2.08795e-19	0	0	0	0	0	0	2.28375e-05	-2.63776e-05	-3.5401e-06	-8.97881e-05	-1.92033e-05	-0.000108991	0	0	0	0	0	0	0	0	0	4.42013e-20	-2.26107e-20	2.15906e-20	1.01659e-07
10.752	0	0	0	8.88162e-06	-2.81598e-05	-1.92781e-05	3.97573e-05	-2.80109e-05	1.17464e-05	6.89984e-20	-2.09094e-19	-1.40096e-19	0	0	0	0	0	0	-1.65472e-05	-7.37904e-06	-2.39262e-05	4.50814e-20	-2.16536e-19	-1.71455e-19	0	0	0	0	0	0	2.15446e-05	-2.68204e-05	-5.27581e-06	-9.12103e-05	-1.69621e-05	-0.000108172	0	0	0	0	0	0	0	0	0	9.08725e-20	-3.00638e-21	8.78661e-20	-2.01963e-07
11.008	0	0	0	8.10718e-06	-2.75837e-05	-1.94765e-05	3.82217e-05	-2.75243e-05	1.06973e-05	6.95791e-20	-2.5023e-19	-1.80651e-19	0	0	0	0	0	0	-1.81171e-05	-6.97361e-06	-2.50907e-05	-1.05767e-19	-3.08626e-19	-4.14393e-19	0	0	0	0	0	0	2.02952e-05	-2.73285e-05	-7.03332e-06	-9.27571e-05	-1.46863e-05	-0.000107443	0	0	0	0	0	0	0	0	0	1.28004e-19	3.94834e-20	1.67488e-19	-5.27954e-07
11.264	0	0	0	7.35847e-06	-2.70891e-05	-1.97306e-05	3.6823e-05	-2.71639e-05	9.65908e-06	3.05595e-20	-1.43878e-19	-1.13318e-19	0	0	0	0	0	0	-1.97943e-05	-6.6063e-06	-2.64006e-05	-1.92455e-19	-2.035e-19	-3.95955e-19	0	0	0	0	0	0	1.91432e-05	-2.7932e-05	-8.78883e-06	-9.46557e-05	-1.23533e-05	-0.000107009	0	0	0	0	0	0	0	0	0	1.36452e-19	8.74353e-20	2.23887e-19	-8.90728e-07
11.52	0	0	0	6.64867e-06	-2.66783e-05	-2.00297e-05	3.55741e-05	-2.69268e-05	8.64729e-06	-2.68127e-20	4.91955e-20	2.23828e-20	0	0	0	0	0	0	-2.15515e-05	-6.26104e-06	-2.78126e-05	-1.83537e-19	3.41362e-20	-1.49401e-19	0	0	0	0	0	0	1.80532e-05	-2.86242e-05	-1.0571e-05	-9.69281e-05	-9.95284e-06	-0.000106881	0	0	0	0	0	0	0	0	0	1.15868e-19	1.17279e-19	2.33147e-19	-1.30365e-06
11.776	0	0	0	5.96398e-06	-2.63074e-05	-2.03434e-05	3.43736e-05	-2.67115e-05	7.66214e-06	-6.84111e-20	2.15649e-19	1.47238e-19	0	0	0	0	0	0	-2.32918e-05	-5.90954e-06	-2.92014e-05	-9.68797e-20	2.62403e-19	1.65523e-19	0	0	0	0	0	0	1.69308e-05	-2.93651e-05	-1.24343e-05	-9.93973e-05	-7.49635e-06	-0.000106894	0	0	0	0	0	0	0	0	0	8.30083e-20	1.10702e-19	1.9371e-19	-1.76957e-06
12.032	0	0	0	5.28035e-06	-2.59201e-05	-2.06398e-05	3.30869e-05	-2.63902e-05	6.69671e-06	-6.75449e-20	2.56594e-19	1.89049e-19	0	0	0	0	0	0	-2.49025e-05	-5.52647e-06	-3.04289e-05	1.77482e-20	3.47639e-19	3.65387e-19	0	0	0	0	0	0	1.56776e-05	-3.01029e-05	-1.44253e-05	-0.000101808	-5.01209e-06	-0.00010682	0	0	0	0	0	0	0	0	0	6.04261e-20	6.57959e-20	1.26222e-19	-2.27972e-06
12.288	0	0	0	4.58328e-06	-2.54855e-05	-2.09022e-05	3.16365e-05	-2.58892e-05	5.7473e-06	-2.1934e-20	1.4739e-19	1.25456e-19	0	0	0	0	0	0	-2.63131e-05	-5.10179e-06	-3.14149e-05	1.08104e-19	2.44492e-19	3.52596e-19	0	0	0	0	0	0	1.42445e-05	-3.07993e-05	-1.65548e-05	-0.000103975	-2.5315e-06	-0.000106507	0	0	0	0	0	0	0	0	0	6.28652e-20	1.41623e-21	6.42815e-20	-2.81868e-06
12.544	0	0	0	3.87921e-06	-2.5017e-05	-2.11378e-05	3.00516e-05	-2.52319e-05	4.8197e-06	4.33864e-20	-4.62521e-20	-2.86575e-21	0	0	0	0	0	0	-2.75261e-05	-4.64459e-06	-3.21707e-05	1.43776e-19	2.22804e-20	1.66056e-19	0	0	0	0	0	0	1.26544e-05	-3.14444e-05	-1.879e-05	-0.00010588	-7.75983e-08	-0.000105957	0	0	0	0	0	0	0	0	0	8.92432e-20	-4.94536e-20	3.97896e-20	-3.37083e-06
12.8	0	0	0	3.19283e-06	-2.45648e-05	-2.13719e-05	2.84517e-05	-2.45234e-05	3.92831e-06	8.98231e-20	-2.06571e-19	-1.16748e-19	0	0	0	0	0	0	-2.8605e-05	-4.17725e-06	-3.27823e-05	1.24529e-19	-1.78226e-19	-5.3697e-20	0	0	0	0	0	0	1.09852e-05	-3.20536e-05	-2.10684e-05	-0.00010765	2.33865e-06	-0.000105311	0	0	0	0	0	0	0	0	0	1.24229e-19	-5.58422e-20	6.83865e-20	-3.92466e-06
13.056	0	0	0	2.55333e-06	-2.41869e-05	-2.16335e-05	2.69797e-05	-2.38902e-05	3.08954e-06	8.80496e-20	-2.34239e-19	-1.46189e-19	0	0	0	0	0	0	-2.9631e-05	-3.72347e-06	-3.33544e-05	7.24498e-20	-2.31173e-19	-1.58724e-19	0	0	0	0	0	0	9.32533e-06	-3.26506e-05	-2.33253e-05	-0.000109463	4.71367e-06	-0.00010475	0	0	0	0	0	0	0	0	0	1.47679e-19	-6.79584e-21	1.40883e-19	-4.47364e-06
13.312	0	0	0	1.97865e-06	-2.39187e-05	-2.194e-05	2.5728e-05	-2.34142e-05	2.31382e-06	3.63212e-20	-1.08813e-19	-7.24914e-20	0	0	0	0	0	0	-3.06554e-05	-3.29682e-06	-3.39522e-05	1.59408e-20	-1.02477e-19	-8.65367e-20	0	0	0	0	0	0	7.72809e-06	-3.32476e-05	-2.55195e-05	-0.000111433	7.0431e-06	-0.000104389	0	0	0	0	0	0	0	0	0	1.46085e-19	7.9147e-20	2.25232e-19	-5.0144e-06
13.568	0	0	0	1.46708e-06	-2.37574e-05	-2.22904e-05	2.46994e-05	-2.30984e-05	1.60101e-06	-3.71557e-20	9.76276e-20	6.0472e-20	0	0	0	0	0	0	-3.16756e-05	-2.89588e-06	-3.45715e-05	-2.43301e-20	1.29602e-19	1.05272e-19	0	0	0	0	0	0	6.18986e-06	-3.38347e-05	-2.76448e-05	-0.000113537	9.31601e-06	-0.000104221	0	0	0	0	0	0	0	0	0	1.19721e-19	1.60165e-19	2.79886e-19	-5.54416e-06
13.824	0	0	0	1.00006e-06	-2.36693e-05	-2.26693e-05	2.38217e-05	-2.28805e-05	9.41223e-07	-8.99314e-20	2.62542e-19	1.72611e-19	0	0	0	0	0	0	-3.2645e-05	-2.50781e-06	-3.51528e-05	-4.12041e-20	3.22541e-19	2.81337e-19	0	0	0	0	0	0	4.66183e-06	-3.43835e-05	-2.97217e-05	-0.000115645	1.15148e-05	-0.00010413	0	0	0	0	0	0	0	0	0	8.21708e-20	1.9184e-19	2.74011e-19	-6.05882e-06
14.08	0	0	0	5.53515e-07	-2.36128e-05	-2.30593e-05	2.30015e-05	-2.26813e-05	3.20247e-07	-9.02455e-20	2.85883e-19	1.95638e-19	0	0	0	0	0	0	-3.35079e-05	-2.11771e-06	-3.56256e-05	-3.83409e-20	3.568e-19	3.18459e-19	0	0	0	0	0	0	3.08543e-06	-3.48614e-05	-3.17759e-05	-0.000117593	1.36202e-05	-0.000103973	0	0	0	0	0	0	0	0	0	5.31636e-20	1.52099e-19	2.05263e-19	-6.55262e-06
14.336	0	0	0	1.1032e-07	-2.3563e-05	-2.34527e-05	2.21823e-05	-2.24564e-05	-2.74127e-07	-3.6383e-20	1.50253e-19	1.1387e-19	0	0	0	0	0	0	-3.42369e-05	-1.71796e-06	-3.59548e-05	-2.34514e-20	2.08939e-19	1.85487e-19	0	0	0	0	0	0	1.42919e-06	-3.52465e-05	-3.38173e-05	-0.000119276	1.56173e-05	-0.000103659	0	0	0	0	0	0	0	0	0	4.87922e-20	5.61299e-20	1.04922e-19	-7.01897e-06
14.592	0	0	0	-3.33297e-07	-2.35233e-05	-2.38566e-05	2.13734e-05	-2.22215e-05	-8.48075e-07	4.1416e-20	-6.7944e-20	-2.65281e-20	0	0	0	0	0	0	-3.48504e-05	-1.31232e-06	-3.61627e-05	-2.73513e-21	-3.38823e-20	-3.66174e-20	0	0	0	0	0	0	-2.93713e-07	-3.5536e-05	-3.58298e-05	-0.000120694	1.74996e-05	-0.000103194	0	0	0	0	0	0	0	0	0	7.38395e-20	-4.87159e-20	2.51237e-20	-7.452e-06
14.848	0	0	0	-7.70173e-07	-2.3518e-05	-2.42882e-05	2.06367e-05	-2.20385e-05	-1.40178e-06	9.8098e-20	-2.43146e-19	-1.45048e-19	0	0	0	0	0	0	-3.54028e-05	-9.12955e-07	-3.63158e-05	2.05761e-20	-2.26695e-19	-2.06118e-19	0	0	0	0	0	0	-2.03497e-06	-3.5742e-05	-3.7777e-05	-0.000121928	1.92688e-05	-0.000102659	0	0	0	0	0	0	0	0	0	1.1938e-19	-1.07075e-19	1.23043e-20	-7.84806e-06
15.104	0	0	0	-1.19095e-06	-2.35737e-05	-2.47646e-05	2.00434e-05	-2.19761e-05	-1.93273e-06	1.00107e-19	-2.74388e-19	-1.74281e-19	0	0	0	0	0	0	-3.5955e-05	-5.3282e-07	-3.64878e-05	4.4163e-20	-2.54493e-19	-2.1033e-19	0	0	0	0	0	0	-3.73922e-06	-3.58803e-05	-3.96195e-05	-0.000123073	2.09311e-05	-0.000102142	0	0	0	0	0	0	0	0	0	1.66274e-19	-8.62523e-20	8.00218e-20	-8.20654e-06
15.36	0	0	0	-1.59327e-06	-2.36999e-05	-2.52932e-05	1.96296e-05	-2.20696e-05	-2.43999e-06	4.52753e-20	-1.44173e-19	-9.88979e-20	0	0	0	0	0	0	-3.65453e-05	-1.7814e-07	-3.67234e-05	6.39472e-20	-1.01595e-19	-3.76475e-20	0	0	0	0	0	0	-5.37268e-06	-3.59584e-05	-4.13311e-05	-0.000124172	2.24928e-05	-0.000101679	0	0	0	0	0	0	0	0	0	1.9295e-19	4.11329e-21	1.97063e-19	-8.52982e-06
15.616	0	0	0	-1.98608e-06	-2.38822e-05	-2.58683e-05	1.93764e-05	-2.23033e-05	-2.92696e-06	-3.56348e-20	7.22464e-20	3.66117e-20	0	0	0	0	0	0	-3.71761e-05	1.5486e-07	-3.70213e-05	7.36357e-20	1.39302e-19	2.12938e-19	0	0	0	0	0	0	-6.93611e-06	-3.59706e-05	-4.29068e-05	-0.000125185	2.39583e-05	-0.000101226	0	0	0	0	0	0	0	0	0	1.84519e-19	1.15636e-19	3.00155e-19	-8.82241e-06
15.872	0	0	0	-2.38706e-06	-2.40887e-05	-2.64757e-05	1.92219e-05	-2.26234e-05	-3.40147e-06	-9.67738e-20	2.51936e-19	1.55162e-19	0	0	0	0	0	0	-3.78233e-05	4.77559e-07	-3.73457e-05	6.72998e-20	3.23414e-19	3.90714e-19	0	0	0	0	0	0	-8.45662e-06	-3.59014e-05	-4.4358e-05	-0.000126009	2.53304e-05	-0.000100679	0	0	0	0	0	0	0	0	0	1.39882e-19	1.87189e-19	3.27071e-19	-9.0896e-06
16.128	0	0	0	-2.81546e-06	-2.42869e-05	-2.71024e-05	1.90965e-05	-2.29699e-05	-3.87341e-06	-1.03877e-19	2.96132e-19	1.92255e-19	0	0	0	0	0	0	-3.84585e-05	8.029e-07	-3.76556e-05	4.33796e-20	3.41e-19	3.8438e-19	0	0	0	0	0	0	-9.96537e-06	-3.57345e-05	-4.56999e-05	-0.000126541	2.66132e-05	-9.99278e-05	0	0	0	0	0	0	0	0	0	7.38722e-20	1.7911e-19	2.52982e-19	-9.33629e-06
16.384	0	0	0	-3.28478e-06	-2.44585e-05	-2.77433e-05	1.89562e-05	-2.33077e-05	-4.35146e-06	-5.39749e-20	1.86111e-19	1.32136e-19	0	0	0	0	0	0	-3.90714e-05	1.1395e-06	-3.79319e-05	7.2605e-21	1.82546e-19	1.89806e-19	0	0	0	0	0	0	-1.14756e-05	-3.54625e-05	-4.69381e-05	-0.000126722	2.78142e-05	-9.89076e-05	0	0	0	0	0	0	0	0	0	1.28099e-20	9.59224e-20	1.08732e-19	-9.56658e-06
16.64	0	0	0	-3.79939e-06	-2.46039e-05	-2.84033e-05	1.8798e-05	-2.36383e-05	-4.84029e-06	2.3411e-20	-9.14321e-21	1.42678e-20	0	0	0	0	0	0	-3.96781e-05	1.48917e-06	-3.81889e-05	-2.97234e-20	-5.68785e-20	-8.66019e-20	0	0	0	0	0	0	-1.29729e-05	-3.50897e-05	-4.80625e-05	-0.000126562	2.89455e-05	-9.76165e-05	0	0	0	0	0	0	0	0	0	-1.5793e-20	-1.59464e-20	-3.17395e-20	-9.78432e-06
16.896	0	0	0	-4.35628e-06	-2.47354e-05	-2.90917e-05	1.86489e-05	-2.39882e-05	-5.33931e-06	8.40094e-20	-1.76236e-19	-9.22269e-20	0	0	0	0	0	0	-4.03122e-05	1.84877e-06	-3.84635e-05	-5.4846e-20	-2.3578e-19	-2.90626e-19	0	0	0	0	0	0	-1.44217e-05	-3.4629e-05	-4.90507e-05	-0.000126118	3.0022e-05	-9.60957e-05	0	0	0	0	0	0	0	0	0	4.19118e-21	-9.45165e-20	-9.03254e-20	-9.99438e-06
17.152	0	0	0	-4.95016e-06	-2.4864e-05	-2.98142e-05	1.854e-05	-2.43834e-05	-5.84338e-06	9.46936e-20	-2.2438e-19	-1.29686e-19	0	0	0	0	0	0	-4.10064e-05	2.21473e-06	-3.87917e-05	-5.98519e-20	-2.51021e-19	-3.10873e-19	0	0	0	0	0	0	-1.57826e-05	-3.40944e-05	-4.9877e-05	-0.000125446	3.10582e-05	-9.43873e-05	0	0	0	0	0	0	0	0	0	6.82623e-20	-9.75465e-20	-2.92842e-20	-1.02037e-05
17.408	0	0	0	-5.57868e-06	-2.49879e-05	-3.05665e-05	1.84816e-05	-2.48264e-05	-6.34479e-06	5.21523e-20	-1.36017e-19	-8.38651e-20	0	0	0	0	0	0	-4.1775e-05	2.58736e-06	-3.91877e-05	-4.4949e-20	-9.79778e-20	-1.42927e-19	0	0	0	0	0	0	-1.70287e-05	-3.34942e-05	-5.05229e-05	-0.000124565	3.20667e-05	-9.24979e-05	0	0	0	0	0	0	0	0	0	1.50615e-19	-2.62582e-20	1.24356e-19	-1.04216e-05
17.664	0	0	0	-6.24469e-06	-2.50903e-05	-3.1335e-05	1.8454e-05	-2.52898e-05	-6.8358e-06	-1.63749e-20	2.76096e-20	1.12347e-20	0	0	0	0	0	0	-4.26092e-05	2.97248e-06	-3.96367e-05	-1.87091e-20	1.29297e-19	1.10588e-19	0	0	0	0	0	0	-1.81525e-05	-3.28286e-05	-5.09812e-05	-0.000123444	3.30561e-05	-9.03884e-05	0	0	0	0	0	0	0	0	0	2.13863e-19	7.62044e-20	2.90067e-19	-1.06589e-05
17.92	0	0	0	-6.95477e-06	-2.51472e-05	-3.21019e-05	1.84165e-05	-2.57273e-05	-7.31077e-06	-7.0113e-20	1.66823e-19	9.67097e-20	0	0	0	0	0	0	-4.34841e-05	3.37971e-06	-4.01044e-05	6.10051e-21	2.96514e-19	3.02615e-19	0	0	0	0	0	0	-1.91623e-05	-3.20926e-05	-5.12549e-05	-0.000122028	3.4033e-05	-8.79954e-05	0	0	0	0	0	0	0	0	0	2.25767e-19	1.50365e-19	3.76132e-19	-1.09255e-05
18.176	0	0	0	-7.71522e-06	-2.51387e-05	-3.2854e-05	1.83287e-05	-2.60956e-05	-7.76691e-06	-7.88928e-20	2.03666e-19	1.24773e-19	0	0	0	0	0	0	-4.43744e-05	3.81882e-06	-4.05556e-05	1.85399e-20	3.09738e-19	3.28278e-19	0	0	0	0	0	0	-2.00689e-05	-3.12818e-05	-5.13507e-05	-0.000120271	3.50036e-05	-8.5267e-05	0	0	0	0	0	0	0	0	0	1.75248e-19	1.5477e-19	3.30018e-19	-1.12291e-05
18.432	0	0	0	-8.5279e-06	-2.50591e-05	-3.3587e-05	1.81689e-05	-2.63721e-05	-8.20324e-06	-4.00159e-20	1.25569e-19	8.55532e-20	0	0	0	0	0	0	-4.52668e-05	4.29634e-06	-4.09704e-05	1.4285e-20	1.69389e-19	1.83674e-19	0	0	0	0	0	0	-2.08746e-05	-3.03975e-05	-5.12721e-05	-0.000118166	3.59751e-05	-8.21914e-05	0	0	0	0	0	0	0	0	0	7.93637e-20	8.90078e-20	1.68372e-19	-1.15744e-05
18.688	0	0	0	-9.38793e-06	-2.49166e-05	-3.43045e-05	1.79413e-05	-2.65594e-05	-8.61808e-06	2.16708e-20	-1.20036e-20	9.66724e-21	0	0	0	0	0	0	-4.61632e-05	4.81403e-06	-4.13492e-05	-3.06586e-21	-3.37316e-20	-3.67975e-20	0	0	0	0	0	0	-2.15674e-05	-2.94481e-05	-5.10156e-05	-0.000115758	3.69557e-05	-7.88019e-05	0	0	0	0	0	0	0	0	0	-2.30678e-20	-7.55626e-21	-3.0624e-20	-1.19638e-05
18.944	0	0	0	-1.02841e-05	-2.47275e-05	-3.50116e-05	1.76691e-05	-2.66754e-05	-9.0063e-06	6.9702e-20	-1.22861e-19	-5.31595e-20	0	0	0	0	0	0	-4.70743e-05	5.36985e-06	-4.17044e-05	-2.44545e-20	-1.76095e-19	-2.00549e-19	0	0	0	0	0	0	-2.21247e-05	-2.84462e-05	-5.0571e-05	-0.000113111	3.79535e-05	-7.5157e-05	0	0	0	0	0	0	0	0	0	-8.8762e-20	-7.97485e-20	-1.68511e-19	-1.23997e-05
19.2	0	0	0	-1.12011e-05	-2.45051e-05	-3.57063e-05	1.73791e-05	-2.67369e-05	-9.35784e-06	7.77766e-20	-1.42859e-19	-6.50823e-20	0	0	0	0	0	0	-4.8007e-05	5.96038e-06	-4.20466e-05	-3.99938e-20	-1.76446e-19	-2.1644e-19	0	0	0	0	0	0	-2.2522e-05	-2.74037e-05	-4.99257e-05	-0.000110285	3.89743e-05	-7.13109e-05	0	0	0	0	0	0	0	0	0	-8.99253e-20	-8.85303e-20	-1.78456e-19	-1.28863e-05
19.456	0	0	0	-1.21227e-05	-2.42539e-05	-3.63766e-05	1.70879e-05	-2.67468e-05	-9.65891e-06	4.43436e-20	-6.60815e-20	-2.1738e-20	0	0	0	0	0	0	-4.89559e-05	6.58305e-06	-4.23728e-05	-4.33442e-20	-4.26146e-20	-8.59588e-20	0	0	0	0	0	0	-2.27421e-05	-2.63284e-05	-4.90705e-05	-0.000107312	4.00203e-05	-6.72913e-05	0	0	0	0	0	0	0	0	0	-2.71106e-20	-3.22246e-20	-5.93352e-20	-1.343e-05
19.712	0	0	0	-1.30335e-05	-2.39692e-05	-3.70027e-05	1.67963e-05	-2.66921e-05	-9.89587e-06	-8.11715e-21	5.57493e-20	4.76322e-20	0	0	0	0	0	0	-4.99011e-05	7.23716e-06	-4.26639e-05	-3.3917e-20	1.36937e-19	1.0302e-19	0	0	0	0	0	0	-2.27803e-05	-2.52233e-05	-4.80035e-05	-0.000104191	4.10908e-05	-6.31003e-05	0	0	0	0	0	0	0	0	0	7.11489e-20	5.4564e-20	1.25713e-19	-1.40372e-05
19.968	0	0	0	-1.39202e-05	-2.3645e-05	-3.75652e-05	1.64933e-05	-2.65534e-05	-1.00601e-05	-4.77682e-20	1.47812e-19	1.00043e-19	0	0	0	0	0	0	-5.08146e-05	7.92327e-06	-4.28914e-05	-1.63131e-20	2.49753e-19	2.3344e-19	0	0	0	0	0	0	-2.26442e-05	-2.40885e-05	-4.67327e-05	-0.000100915	4.21833e-05	-5.87321e-05	0	0	0	0	0	0	0	0	0	1.61381e-19	1.22444e-19	2.83825e-19	-1.47121e-05
[truncated: 674 more columns]

## Sheet: sFilter
time	5.12	5.376	5.632	5.888	6.144	6.4	6.656	6.912	7.168	7.424	7.68	7.936	8.192	8.448	8.704	8.96	9.216	9.472	9.728	9.984	10.24	10.496	10.752	11.008	11.264	11.52	11.776	12.032	12.288	12.544	12.8	13.056	13.312	13.568	13.824	14.08	14.336	14.592	14.848	15.104	15.36	15.616	15.872	16.128	16.384	16.64	16.896	17.152	17.408
HRF HbO,1,1	0	0	0	0	0	0	0	0	0	0	0	0	0	0	0	0	0	0	0	0	0	0	0	0	0	0	0	0	0	0	0	0	0	0	0	0	0	0	0	0	0	0	0	0	0	0	0	0	0
HRF HbR,1,1	0	0	0	0	0	0	0	0	0	0	0	0	0	0	0	0	0	0	0	0	0	0	0	0	0	0	0	0	0	0	0	0	0	0	0	0	0	0	0	0	0	0	0	0	0	0	0	0	0
HRF HbT,1,1	0	0	0	0	0	0	0	0	0	0	0	0	0	0	0	0	0	0	0	0	0	0	0	0	0	0	0	0	0	0	0	0	0	0	0	0	0	0	0	0	0	0	0	0	0	0	0	0	0
HRF HbO,1,2	7.15176e-06	7.5416e-06	7.74828e-06	7.75078e-06	7.60351e-06	7.42628e-06	7.36675e-06	7.54737e-06	8.01764e-06	8.7335e-06	9.57392e-06	1.03879e-05	1.10494e-05	1.14947e-05	1.1727e-05	1.17901e-05	1.17302e-05	1.15674e-05	1.12914e-05	1.08792e-05	1.03213e-05	9.63901e-06	8.88162e-06	8.10718e-06	7.35847e-06	6.64867e-06	5.96398e-06	5.28035e-06	4.58328e-06	3.87921e-06	3.19283e-06	2.55333e-06	1.97865e-06	1.46708e-06	1.00006e-06	5.53515e-07	1.1032e-07	-3.33297e-07	-7.70173e-07	-1.19095e-06	-1.59327e-06	-1.98608e-06	-2.38706e-06	-2.81546e-06	-3.28478e-06	-3.79939e-06	-4.35628e-06	-4.95016e-06	-5.57868e-06
HRF HbR,1,2	-1.79011e-05	-1.91863e-05	-2.04557e-05	-2.15506e-05	-2.23495e-05	-2.28427e-05	-2.31452e-05	-2.34414e-05	-2.38961e-05	-2.4581e-05	-2.54553e-05	-2.64018e-05	-2.72936e-05	-2.80499e-05	-2.86529e-05	-2.9124e-05	-2.94825e-05	-2.97161e-05	-2.97827e-05	-2.96397e-05	-2.92816e-05	-2.87577e-05	-2.81598e-05	-2.75837e-05	-2.70891e-05	-2.66783e-05	-2.63074e-05	-2.59201e-05	-2.54855e-05	-2.5017e-05	-2.45648e-05	-2.41869e-05	-2.39187e-05	-2.37574e-05	-2.36693e-05	-2.36128e-05	-2.3563e-05	-2.35233e-05	-2.3518e-05	-2.35737e-05	-2.36999e-05	-2.38822e-05	-2.40887e-05	-2.42869e-05	-2.44585e-05	-2.46039e-05	-2.47354e-05	-2.4864e-05	-2.49879e-05
HRF HbT,1,2	-1.07493e-05	-1.16447e-05	-1.27074e-05	-1.37998e-05	-1.4746e-05	-1.54165e-05	-1.57785e-05	-1.58941e-05	-1.58784e-05	-1.58475e-05	-1.58814e-05	-1.60139e-05	-1.62442e-05	-1.65552e-05	-1.69259e-05	-1.73339e-05	-1.77523e-05	-1.81487e-05	-1.84912e-05	-1.87605e-05	-1.89603e-05	-1.91187e-05	-1.92781e-05	-1.94765e-05	-1.97306e-05	-2.00297e-05	-2.03434e-05	-2.06398e-05	-2.09022e-05	-2.11378e-05	-2.13719e-05	-2.16335e-05	-2.194e-05	-2.22904e-05	-2.26693e-05	-2.30593e-05	-2.34527e-05	-2.38566e-05	-2.42882e-05	-2.47646e-05	-2.52932e-05	-2.58683e-05	-2.64757e-05	-2.71024e-05	-2.77433e-05	-2.84033e-05	-2.90917e-05	-2.98142e-05	-3.05665e-05
HRF HbO,1,3	2.14531e-05	2.35547e-05	2.52224e-05	2.61785e-05	2.63715e-05	2.60587e-05	2.57416e-05	2.59705e-05	2.71126e-05	2.92014e-05	3.19395e-05	3.48501e-05	3.7487e-05	3.95961e-05	4.11514e-05	4.22711e-05	4.30785e-05	4.36001e-05	4.37542e-05	4.34263e-05	4.25729e-05	4.12828e-05	3.97573e-05	3.82217e-05	3.6823e-05	3.55741e-05	3.43736e-05	3.30869e-05	3.16365e-05	3.00516e-05	2.84517e-05	2.69797e-05	2.5728e-05	2.46994e-05	2.38217e-05	2.30015e-05	2.21823e-05	2.13734e-05	2.06367e-05	2.00434e-05	1.96296e-05	1.93764e-05	1.92219e-05	1.90965e-05	1.89562e-05	1.8798e-05	1.86489e-05	1.854e-05	1.84816e-05
HRF HbR,1,3	-1.09842e-05	-1.23035e-05	-1.32254e-05	-1.34944e-05	-1.30587e-05	-1.21554e-05	-1.12565e-05	-1.08911e-05	-1.1429e-05	-1.29354e-05	-1.51672e-05	-1.77044e-05	-2.01414e-05	-2.22351e-05	-2.39445e-05	-2.53589e-05	-2.65771e-05	-2.76161e-05	-2.8399e-05	-2.882e-05	-2.88337e-05	-2.85089e-05	-2.80109e-05	-2.75243e-05	-2.71639e-05	-2.69268e-05	-2.67115e-05	-2.63902e-05	-2.58892e-05	-2.52319e-05	-2.45234e-05	-2.38902e-05	-2.34142e-05	-2.30984e-05	-2.28805e-05	-2.26813e-05	-2.24564e-05	-2.22215e-05	-2.20385e-05	-2.19761e-05	-2.20696e-05	-2.23033e-05	-2.26234e-05	-2.29699e-05	-2.33077e-05	-2.36383e-05	-2.39882e-05	-2.43834e-05	-2.48264e-05
HRF HbT,1,3	1.04688e-05	1.12512e-05	1.19969e-05	1.26841e-05	1.33128e-05	1.39033e-05	1.44851e-05	1.50794e-05	1.56837e-05	1.62659e-05	1.67723e-05	1.71456e-05	1.73457e-05	1.73609e-05	1.72069e-05	1.69122e-05	1.65014e-05	1.5984e-05	1.53551e-05	1.46062e-05	1.37391e-05	1.27739e-05	1.17464e-05	1.06973e-05	9.65908e-06	8.64729e-06	7.66214e-06	6.69671e-06	5.7473e-06	4.8197e-06	3.92831e-06	3.08954e-06	2.31382e-06	1.60101e-06	9.41223e-07	3.20247e-07	-2.74127e-07	-8.48075e-07	-1.40178e-06	-1.93273e-06	-2.43999e-06	-2.92696e-06	-3.40147e-06	-3.87341e-06	-4.35146e-06	-4.84029e-06	-5.33931e-06	-5.84338e-06	-6.34479e-06
HRF HbO,1,16	2.45954e-20	4.46766e-21	-1.58402e-20	-2.30385e-20	-1.13546e-20	1.31457e-20	3.54589e-20	4.05177e-20	2.28773e-20	-8.90148e-21	-3.64199e-20	-4.22304e-20	-2.09439e-20	1.63709e-20	4.78284e-20	5.36392e-20	2.8697e-20	-1.3138e-20	-4.63901e-20	-4.91771e-20	-1.72606e-20	3.20005e-20	6.89984e-20	6.95791e-20	3.05595e-20	-2.68127e-20	-6.84111e-20	-6.75449e-20	-2.1934e-20	4.33864e-20	8.98231e-20	8.80496e-20	3.63212e-20	-3.71557e-20	-8.99314e-20	-9.02455e-20	-3.6383e-20	4.1416e-20	9.8098e-20	1.00107e-19	4.52753e-20	-3.56348e-20	-9.67738e-20	-1.03877e-19	-5.39749e-20	2.3411e-20	8.40094e-20	9.46936e-20	5.21523e-20
HRF HbR,1,16	2.07043e-21	6.73498e-20	1.0545e-19	8.6285e-20	9.58785e-21	-8.92583e-20	-1.54788e-19	-1.42265e-19	-4.67941e-20	8.78102e-20	1.88867e-19	1.94936e-19	9.39182e-20	-6.4599e-20	-1.93099e-19	-2.15031e-19	-1.11241e-19	6.46149e-20	2.13411e-19	2.46986e-19	1.41217e-19	-4.67049e-20	-2.09094e-19	-2.5023e-19	-1.43878e-19	4.91955e-20	2.15649e-19	2.56594e-19	1.4739e-19	-4.62521e-20	-2.06571e-19	-2.34239e-19	-1.08813e-19	9.76276e-20	2.62542e-19	2.85883e-19	1.50253e-19	-6.7944e-20	-2.43146e-19	-2.74388e-19	-1.44173e-19	7.22464e-20	2.51936e-19	2.96132e-19	1.86111e-19	-9.14321e-21	-1.76236e-19	-2.2438e-19	-1.36017e-19
HRF HbT,1,16	2.66658e-20	7.18175e-20	8.96094e-20	6.32465e-20	-1.76678e-21	-7.61125e-20	-1.19329e-19	-1.01747e-19	-2.39167e-20	7.89087e-20	1.52447e-19	1.52706e-19	7.29744e-20	-4.82281e-20	-1.4527e-19	-1.61392e-19	-8.25444e-20	5.14768e-20	1.6702e-19	1.97809e-19	1.23957e-19	-1.47044e-20	-1.40096e-19	-1.80651e-19	-1.13318e-19	2.23828e-20	1.47238e-19	1.89049e-19	1.25456e-19	-2.86575e-21	-1.16748e-19	-1.46189e-19	-7.24914e-20	6.0472e-20	1.72611e-19	1.95638e-19	1.1387e-19	-2.65281e-20	-1.45048e-19	-1.74281e-19	-9.88979e-20	3.66117e-20	1.55162e-19	1.92255e-19	1.32136e-19	1.42678e-20	-9.22269e-20	-1.29686e-19	-8.38651e-20
HRF HbO,2,1	0	0	0	0	0	0	0	0	0	0	0	0	0	0	0	0	0	0	0	0	0	0	0	0	0	0	0	0	0	0	0	0	0	0	0	0	0	0	0	0	0	0	0	0	0	0	0	0	0
HRF HbR,2,1	0	0	0	0	0	0	0	0	0	0	0	0	0	0	0	0	0	0	0	0	0	0	0	0	0	0	0	0	0	0	0	0	0	0	0	0	0	0	0	0	0	0	0	0	0	0	0	0	0
HRF HbT,2,1	0	0	0	0	0	0	0	0	0	0	0	0	0	0	0	0	0	0	0	0	0	0	0	0	0	0	0	0	0	0	0	0	0	0	0	0	0	0	0	0	0	0	0	0	0	0	0	0	0
HRF HbO,2,3	0	0	0	0	0	0	0	0	0	0	0	0	0	0	0	0	0	0	0	0	0	0	0	0	0	0	0	0	0	0	0	0	0	0	0	0	0	0	0	0	0	0	0	0	0	0	0	0	0
HRF HbR,2,3	0	0	0	0	0	0	0	0	0	0	0	0	0	0	0	0	0	0	0	0	0	0	0	0	0	0	0	0	0	0	0	0	0	0	0	0	0	0	0	0	0	0	0	0	0	0	0	0	0
HRF HbT,2,3	0	0	0	0	0	0	0	0	0	0	0	0	0	0	0	0	0	0	0	0	0	0	0	0	0	0	0	0	0	0	0	0	0	0	0	0	0	0	0	0	0	0	0	0	0	0	0	0	0
HRF HbO,2,4	8.551e-06	8.4152e-06	8.22516e-06	8.20016e-06	8.48991e-06	9.0636e-06	9.69725e-06	1.00655e-05	9.88463e-06	9.02823e-06	7.55802e-06	5.66432e-06	3.55967e-06	1.38906e-06	-7.98858e-07	-3.01653e-06	-5.27309e-06	-7.52796e-06	-9.6924e-06	-1.16749e-05	-1.34377e-05	-1.50256e-05	-1.65472e-05	-1.81171e-05	-1.97943e-05	-2.15515e-05	-2.32918e-05	-2.49025e-05	-2.63131e-05	-2.75261e-05	-2.8605e-05	-2.9631e-05	-3.06554e-05	-3.16756e-05	-3.2645e-05	-3.35079e-05	-3.42369e-05	-3.48504e-05	-3.54028e-05	-3.5955e-05	-3.65453e-05	-3.71761e-05	-3.78233e-05	-3.84585e-05	-3.90714e-05	-3.96781e-05	-4.03122e-05	-4.10064e-05	-4.1775e-05
HRF HbR,2,4	-1.13965e-05	-1.13792e-05	-1.12149e-05	-1.09188e-05	-1.05243e-05	-1.0068e-05	-9.58262e-06	-9.09832e-06	-8.6496e-06	-8.27859e-06	-8.02994e-06	-7.93754e-06	-8.00903e-06	-8.21645e-06	-8.49846e-06	-8.77448e-06	-8.96552e-06	-9.01413e-06	-8.89719e-06	-8.62809e-06	-8.24888e-06	-7.81523e-06	-7.37904e-06	-6.97361e-06	-6.6063e-06	-6.26104e-06	-5.90954e-06	-5.52647e-06	-5.10179e-06	-4.64459e-06	-4.17725e-06	-3.72347e-06	-3.29682e-06	-2.89588e-06	-2.50781e-06	-2.11771e-06	-1.71796e-06	-1.31232e-06	-9.12955e-07	-5.3282e-07	-1.7814e-07	1.5486e-07	4.77559e-07	8.029e-07	1.1395e-06	1.48917e-06	1.84877e-06	2.21473e-06	2.58736e-06
HRF HbT,2,4	-2.84553e-06	-2.964e-06	-2.98971e-06	-2.71862e-06	-2.03435e-06	-1.00441e-06	1.14637e-07	9.6718e-07	1.23503e-06	7.49636e-07	-4.71919e-07	-2.27322e-06	-4.44936e-06	-6.82739e-06	-9.29732e-06	-1.1791e-05	-1.42386e-05	-1.65421e-05	-1.85896e-05	-2.0303e-05	-2.16865e-05	-2.28409e-05	-2.39262e-05	-2.50907e-05	-2.64006e-05	-2.78126e-05	-2.92014e-05	-3.04289e-05	-3.14149e-05	-3.21707e-05	-3.27823e-05	-3.33544e-05	-3.39522e-05	-3.45715e-05	-3.51528e-05	-3.56256e-05	-3.59548e-05	-3.61627e-05	-3.63158e-05	-3.64878e-05	-3.67234e-05	-3.70213e-05	-3.73457e-05	-3.76556e-05	-3.79319e-05	-3.81889e-05	-3.84635e-05	-3.87917e-05	-3.91877e-05
HRF HbO,2,17	-3.30294e-19	-9.64066e-20	1.87054e-19	3.6307e-19	3.30747e-19	1.03518e-19	-1.972e-19	-4.09669e-19	-4.21876e-19	-2.32282e-19	5.26192e-20	2.8066e-19	3.38867e-19	2.12214e-19	-1.50106e-20	-2.12206e-19	-2.76512e-19	-1.85425e-19	-1.10485e-21	1.71202e-19	2.43205e-19	1.87677e-19	4.50814e-20	-1.05767e-19	-1.92455e-19	-1.83537e-19	-9.68797e-20	1.77482e-20	1.08104e-19	1.43776e-19	1.24529e-19	7.24498e-20	1.59408e-20	-2.43301e-20	-4.12041e-20	-3.83409e-20	-2.34514e-20	-2.73513e-21	2.05761e-20	4.4163e-20	6.39472e-20	7.36357e-20	6.72998e-20	4.33796e-20	7.2605e-21	-2.97234e-20	-5.4846e-20	-5.98519e-20	-4.4949e-20
HRF HbR,2,17	-2.27145e-20	1.05e-19	2.11274e-19	2.25864e-19	1.26518e-19	-4.08808e-20	-1.82565e-19	-2.09389e-19	-9.21809e-20	1.14278e-19	2.96554e-19	3.45941e-19	2.24123e-19	-8.93871e-21	-2.2453e-19	-2.97833e-19	-1.82059e-19	6.06754e-20	2.92311e-19	3.78218e-19	2.66746e-19	2.11182e-20	-2.16536e-19	-3.08626e-19	-2.035e-19	3.41362e-20	2.62403e-19	3.47639e-19	2.44492e-19	2.22804e-20	-1.78226e-19	-2.31173e-19	-1.02477e-19	1.29602e-19	3.22541e-19	3.568e-19	2.08939e-19	-3.38823e-20	-2.26695e-19	-2.54493e-19	-1.01595e-19	1.39302e-19	3.23414e-19	3.41e-19	1.82546e-19	-5.68785e-20	-2.3578e-19	-2.51021e-19	-9.79778e-20
HRF HbT,2,17	-3.53008e-19	8.59372e-21	3.98328e-19	5.88934e-19	4.57266e-19	6.26372e-20	-3.79765e-19	-6.19058e-19	-5.14057e-19	-1.18004e-19	3.49173e-19	6.26601e-19	5.62989e-19	2.03275e-19	-2.39541e-19	-5.10038e-19	-4.58571e-19	-1.2475e-19	2.91206e-19	5.49421e-19	5.09951e-19	2.08795e-19	-1.71455e-19	-4.14393e-19	-3.95955e-19	-1.49401e-19	1.65523e-19	3.65387e-19	3.52596e-19	1.66056e-19	-5.3697e-20	-1.58724e-19	-8.65367e-20	1.05272e-19	2.81337e-19	3.18459e-19	1.85487e-19	-3.66174e-20	-2.06118e-19	-2.1033e-19	-3.76475e-20	2.12938e-19	3.90714e-19	3.8438e-19	1.89806e-19	-8.66019e-20	-2.90626e-19	-3.10873e-19	-1.42927e-19
HRF HbO,3,2	0	0	0	0	0	0	0	0	0	0	0	0	0	0	0	0	0	0	0	0	0	0	0	0	0	0	0	0	0	0	0	0	0	0	0	0	0	0	0	0	0	0	0	0	0	0	0	0	0
HRF HbR,3,2	0	0	0	0	0	0	0	0	0	0	0	0	0	0	0	0	0	0	0	0	0	0	0	0	0	0	0	0	0	0	0	0	0	0	0	0	0	0	0	0	0	0	0	0	0	0	0	0	0
HRF HbT,3,2	0	0	0	0	0	0	0	0	0	0	0	0	0	0	0	0	0	0	0	0	0	0	0	0	0	0	0	0	0	0	0	0	0	0	0	0	0	0	0	0	0	0	0	0	0	0	0	0	0
HRF HbO,3,3	0	0	0	0	0	0	0	0	0	0	0	0	0	0	0	0	0	0	0	0	0	0	0	0	0	0	0	0	0	0	0	0	0	0	0	0	0	0	0	0	0	0	0	0	0	0	0	0	0
HRF HbR,3,3	0	0	0	0	0	0	0	0	0	0	0	0	0	0	0	0	0	0	0	0	0	0	0	0	0	0	0	0	0	0	0	0	0	0	0	0	0	0	0	0	0	0	0	0	0	0	0	0	0
HRF HbT,3,3	0	0	0	0	0	0	0	0	0	0	0	0	0	0	0	0	0	0	0	0	0	0	0	0	0	0	0	0	0	0	0	0	0	0	0	0	0	0	0	0	0	0	0	0	0	0	0	0	0
HRF HbO,4,3	1.77313e-05	1.9008e-05	1.97739e-05	1.9943e-05	1.95588e-05	1.8796e-05	1.79193e-05	1.72133e-05	1.69064e-05	1.71173e-05	1.7841e-05	1.89729e-05	2.03541e-05	2.18145e-05	2.31978e-05	2.43677e-05	2.52061e-05	2.5617e-05	2.55437e-05	2.49917e-05	2.40417e-05	2.28375e-05	2.15446e-05	2.02952e-05	1.91432e-05	1.80532e-05	1.69308e-05	1.56776e-05	1.42445e-05	1.26544e-05	1.09852e-05	9.32533e-06	7.72809e-06	6.18986e-06	4.66183e-06	3.08543e-06	1.42919e-06	-2.93713e-07	-2.03497e-06	-3.73922e-06	-5.37268e-06	-6.93611e-06	-8.45662e-06	-9.96537e-06	-1.14756e-05	-1.29729e-05	-1.44217e-05	-1.57826e-05	-1.70287e-05
HRF HbR,4,3	-2.20346e-05	-2.24258e-05	-2.28281e-05	-2.3125e-05	-2.32192e-05	-2.30978e-05	-2.28474e-05	-2.26098e-05	-2.25099e-05	-2.2597e-05	-2.28317e-05	-2.31218e-05	-2.33813e-05	-2.35769e-05	-2.37384e-05	-2.39308e-05	-2.42102e-05	-2.45903e-05	-2.50395e-05	-2.55057e-05	-2.59515e-05	-2.63776e-05	-2.68204e-05	-2.73285e-05	-2.7932e-05	-2.86242e-05	-2.93651e-05	-3.01029e-05	-3.07993e-05	-3.14444e-05	-3.20536e-05	-3.26506e-05	-3.32476e-05	-3.38347e-05	-3.43835e-05	-3.48614e-05	-3.52465e-05	-3.5536e-05	-3.5742e-05	-3.58803e-05	-3.59584e-05	-3.59706e-05	-3.59014e-05	-3.57345e-05	-3.54625e-05	-3.50897e-05	-3.4629e-05	-3.40944e-05	-3.34942e-05
HRF HbT,4,3	-4.30329e-06	-3.41783e-06	-3.05412e-06	-3.18206e-06	-3.66036e-06	-4.30187e-06	-4.92814e-06	-5.39655e-06	-5.60355e-06	-5.47965e-06	-4.99067e-06	-4.14894e-06	-3.02718e-06	-1.76239e-06	-5.4058e-07	4.36912e-07	9.95938e-07	1.02674e-06	5.04218e-07	-5.14012e-07	-1.90981e-06	-3.5401e-06	-5.27581e-06	-7.03332e-06	-8.78883e-06	-1.0571e-05	-1.24343e-05	-1.44253e-05	-1.65548e-05	-1.879e-05	-2.10684e-05	-2.33253e-05	-2.55195e-05	-2.76448e-05	-2.97217e-05	-3.17759e-05	-3.38173e-05	-3.58298e-05	-3.7777e-05	-3.96195e-05	-4.13311e-05	-4.29068e-05	-4.4358e-05	-4.56999e-05	-4.69381e-05	-4.80625e-05	-4.90507e-05	-4.9877e-05	-5.05229e-05
HRF HbO,4,4	-6.73303e-05	-6.79013e-05	-6.93808e-05	-7.09173e-05	-7.16804e-05	-7.13716e-05	-7.03745e-05	-6.9492e-05	-6.94604e-05	-7.05444e-05	-7.24384e-05	-7.44992e-05	-7.61442e-05	-7.71678e-05	-7.78059e-05	-7.85406e-05	-7.9787e-05	-8.16574e-05	-8.39289e-05	-8.62099e-05	-8.8185e-05	-8.97881e-05	-9.12103e-05	-9.27571e-05	-9.46557e-05	-9.69281e-05	-9.93973e-05	-0.000101808	-0.000103975	-0.00010588	-0.00010765	-0.000109463	-0.000111433	-0.000113537	-0.000115645	-0.000117593	-0.000119276	-0.000120694	-0.000121928	-0.000123073	-0.000124172	-0.000125185	-0.000126009	-0.000126541	-0.000126722	-0.000126562	-0.000126118	-0.000125446	-0.000124565
HRF HbR,4,4	-4.05774e-05	-4.08107e-05	-4.07801e-05	-4.06194e-05	-4.04376e-05	-4.02452e-05	-3.99462e-05	-3.94e-05	-3.85142e-05	-3.73099e-05	-3.59231e-05	-3.45398e-05	-3.33043e-05	-3.22497e-05	-3.12888e-05	-3.02629e-05	-2.90191e-05	-2.7475e-05	-2.56396e-05	-2.35897e-05	-2.14209e-05	-1.92033e-05	-1.69621e-05	-1.46863e-05	-1.23533e-05	-9.95284e-06	-7.49635e-06	-5.01209e-06	-2.5315e-06	-7.75983e-08	2.33865e-06	4.71367e-06	7.0431e-06	9.31601e-06	1.15148e-05	1.36202e-05	1.56173e-05	1.74996e-05	1.92688e-05	2.09311e-05	2.24928e-05	2.39583e-05	2.53304e-05	2.66132e-05	2.78142e-05	2.89455e-05	3.0022e-05	3.10582e-05	3.20667e-05
HRF HbT,4,4	-0.000107908	-0.000108712	-0.000110161	-0.000111537	-0.000112118	-0.000111617	-0.000110321	-0.000108892	-0.000107975	-0.000107854	-0.000108361	-0.000109039	-0.000109448	-0.000109417	-0.000109095	-0.000108803	-0.000108806	-0.000109132	-0.000109569	-0.0001098	-0.000109606	-0.000108991	-0.000108172	-0.000107443	-0.000107009	-0.000106881	-0.000106894	-0.00010682	-0.000106507	-0.000105957	-0.000105311	-0.00010475	-0.000104389	-0.000104221	-0.00010413	-0.000103973	-0.000103659	-0.000103194	-0.000102659	-0.000102142	-0.000101679	-0.000101226	-0.000100679	-9.99278e-05	-9.89076e-05	-9.76165e-05	-9.60957e-05	-9.43873e-05	-9.24979e-05
HRF HbO,5,5	0	0	0	0	0	0	0	0	0	0	0	0	0	0	0	0	0	0	0	0	0	0	0	0	0	0	0	0	0	0	0	0	0	0	0	0	0	0	0	0	0	0	0	0	0	0	0	0	0
HRF HbR,5,5	0	0	0	0	0	0	0	0	0	0	0	0	0	0	0	0	0	0	0	0	0	0	0	0	0	0	0	0	0	0	0	0	0	0	0	0	0	0	0	0	0	0	0	0	0	0	0	0	0
HRF HbT,5,5	0	0	0	0	0	0	0	0	0	0	0	0	0	0	0	0	0	0	0	0	0	0	0	0	0	0	0	0	0	0	0	0	0	0	0	0	0	0	0	0	0	0	0	0	0	0	0	0	0
HRF HbO,5,6	0	0	0	0	0	0	0	0	0	0	0	0	0	0	0	0	0	0	0	0	0	0	0	0	0	0	0	0	0	0	0	0	0	0	0	0	0	0	0	0	0	0	0	0	0	0	0	0	0
HRF HbR,5,6	0	0	0	0	0	0	0	0	0	0	0	0	0	0	0	0	0	0	0	0	0	0	0	0	0	0	0	0	0	0	0	0	0	0	0	0	0	0	0	0	0	0	0	0	0	0	0	0	0
HRF HbT,5,6	0	0	0	0	0	0	0	0	0	0	0	0	0	0	0	0	0	0	0	0	0	0	0	0	0	0	0	0	0	0	0	0	0	0	0	0	0	0	0	0	0	0	0	0	0	0	0	0	0
HRF HbO,5,7	0	0	0	0	0	0	0	0	0	0	0	0	0	0	0	0	0	0	0	0	0	0	0	0	0	0	0	0	0	0	0	0	0	0	0	0	0	0	0	0	0	0	0	0	0	0	0	0	0
HRF HbR,5,7	0	0	0	0	0	0	0	0	0	0	0	0	0	0	0	0	0	0	0	0	0	0	0	0	0	0	0	0	0	0	0	0	0	0	0	0	0	0	0	0	0	0	0	0	0	0	0	0	0
HRF HbT,5,7	0	0	0	0	0	0	0	0	0	0	0	0	0	0	0	0	0	0	0	0	0	0	0	0	0	0	0	0	0	0	0	0	0	0	0	0	0	0	0	0	0	0	0	0	0	0	0	0	0
HRF HbO,5,18	1.29033e-19	7.61546e-20	2.69676e-20	1.2036e-20	4.47529e-20	1.12033e-19	1.79792e-19	2.11045e-19	1.86753e-19	1.17373e-19	3.79979e-20	-1.05619e-20	-4.16213e-21	5.16176e-20	1.25132e-19	1.76722e-19	1.80606e-19	1.38114e-19	7.52226e-20	2.66041e-20	1.59978e-20	4.42013e-20	9.08725e-20	1.28004e-19	1.36452e-19	1.15868e-19	8.30083e-20	6.04261e-20	6.28652e-20	8.92432e-20	1.24229e-19	1.47679e-19	1.46085e-19	1.19721e-19	8.21708e-20	5.31636e-20	4.87922e-20	7.38395e-20	1.1938e-19	1.66274e-19	1.9295e-19	1.84519e-19	1.39882e-19	7.38722e-20	1.28099e-20	-1.5793e-20	4.19118e-21	6.82623e-20	1.50615e-19
HRF HbR,5,18	7.54816e-20	5.37028e-20	2.75902e-20	9.21178e-21	6.61166e-21	1.96518e-20	4.02102e-20	5.66208e-20	5.99044e-20	4.84177e-20	2.85252e-20	1.11154e-20	5.93432e-21	1.66581e-20	3.9016e-20	6.26599e-20	7.57889e-20	7.05187e-20	4.68428e-20	1.3558e-20	-1.45355e-20	-2.26107e-20	-3.00638e-21	3.94834e-20	8.74353e-20	1.17279e-19	1.10702e-19	6.57959e-20	1.41623e-21	-4.94536e-20	-5.58422e-20	-6.79584e-21	7.9147e-20	1.60165e-19	1.9184e-19	1.52099e-19	5.61299e-20	-4.87159e-20	-1.07075e-19	-8.62523e-20	4.11329e-21	1.15636e-19	1.87189e-19	1.7911e-19	9.59224e-20	-1.59464e-20	-9.45165e-20	-9.75465e-20	-2.62582e-20
HRF HbT,5,18	2.04514e-19	1.29857e-19	5.45578e-20	2.12478e-20	5.13646e-20	1.31685e-19	2.20002e-19	2.67666e-19	2.46658e-19	1.6579e-19	6.65231e-20	5.53471e-22	1.77219e-21	6.82757e-20	1.64148e-19	2.39382e-19	2.56395e-19	2.08633e-19	1.22065e-19	4.0162e-20	1.4623e-21	2.15906e-20	8.78661e-20	1.67488e-19	2.23887e-19	2.33147e-19	1.9371e-19	1.26222e-19	6.42815e-20	3.97896e-20	6.83865e-20	1.40883e-19	2.25232e-19	2.79886e-19	2.74011e-19	2.05263e-19	1.04922e-19	2.51237e-20	1.23043e-20	8.00218e-20	1.97063e-19	3.00155e-19	3.27071e-19	2.52982e-19	1.08732e-19	-3.17395e-20	-9.03254e-20	-2.92842e-20	1.24356e-19
HRF HbO,6,5	-2.61433e-06	-2.57901e-06	-2.77099e-06	-3.05129e-06	-3.25952e-06	-3.30309e-06	-3.19233e-06	-3.00951e-06	-2.83959e-06	-2.70943e-06	-2.5713e-06	-2.3366e-06	-1.9354e-06	-1.36504e-06	-7.00734e-07	-6.53504e-08	4.22325e-07	6.92284e-07	7.40412e-07	6.14685e-07	3.8303e-07	1.01659e-07	-2.01963e-07	-5.27954e-07	-8.90728e-07	-1.30365e-06	-1.76957e-06	-2.27972e-06	-2.81868e-06	-3.37083e-06	-3.92466e-06	-4.47364e-06	-5.0144e-06	-5.54416e-06	-6.05882e-06	-6.55262e-06	-7.01897e-06	-7.452e-06	-7.84806e-06	-8.20654e-06	-8.52982e-06	-8.82241e-06	-9.0896e-06	-9.33629e-06	-9.56658e-06	-9.78432e-06	-9.99438e-06	-1.02037e-05	-1.04216e-05
HRF HbR,6,5	2.76235e-05	2.82576e-05	2.89814e-05	2.96256e-05	3.0052e-05	3.02457e-05	3.03272e-05	3.04787e-05	3.08329e-05	3.13893e-05	3.20086e-05	3.24837e-05	3.26457e-05	3.24454e-05	3.19677e-05	3.13791e-05	3.08422e-05	3.0445e-05	3.01793e-05	2.99689e-05	2.97253e-05	2.93948e-05	2.8977e-05	2.85089e-05	2.80333e-05	2.75719e-05	2.71174e-05	2.66443e-05	2.61296e-05	2.55675e-05	2.49713e-05	2.43638e-05	2.37631e-05	2.31735e-05	2.25861e-05	2.19875e-05	2.13694e-05	2.07342e-05	2.00939e-05	1.94623e-05	1.88485e-05	1.82531e-05	1.767e-05	1.70928e-05	1.65199e-05	1.59565e-05	1.54127e-05	1.48981e-05	1.44182e-05
HRF HbT,6,5	2.50092e-05	2.56786e-05	2.62104e-05	2.65743e-05	2.67924e-05	2.69426e-05	2.71348e-05	2.74692e-05	2.79933e-05	2.86799e-05	2.94373e-05	3.01471e-05	3.07103e-05	3.10803e-05	3.12669e-05	3.13138e-05	3.12645e-05	3.11373e-05	3.09197e-05	3.05836e-05	3.01083e-05	2.94965e-05	2.87751e-05	2.7981e-05	2.71426e-05	2.62683e-05	2.53478e-05	2.43646e-05	2.33109e-05	2.21967e-05	2.10467e-05	1.98902e-05	1.87487e-05	1.76293e-05	1.65273e-05	1.54349e-05	1.43504e-05	1.32822e-05	1.22458e-05	1.12558e-05	1.03187e-05	9.43066e-06	8.5804e-06	7.75651e-06	6.95328e-06	6.17217e-06	5.41829e-06	4.69443e-06	3.9966e-06
HRF HbO,6,7	0	0	0	0	0	0	0	0	0	0	0	0	0	0	0	0	0	0	0	0	0	0	0	0	0	0	0	0	0	0	0	0	0	0	0	0	0	0	0	0	0	0	0	0	0	0	0	0	0
HRF HbR,6,7	0	0	0	0	0	0	0	0	0	0	0	0	0	0	0	0	0	0	0	0	0	0	0	0	0	0	0	0	0	0	0	0	0	0	0	0	0	0	0	0	0	0	0	0	0	0	0	0	0
HRF HbT,6,7	0	0	0	0	0	0	0	0	0	0	0	0	0	0	0	0	0	0	0	0	0	0	0	0	0	0	0	0	0	0	0	0	0	0	0	0	0	0	0	0	0	0	0	0	0	0	0	0	0
HRF HbO,6,8	-7.22153e-06	-7.69606e-06	-8.53146e-06	-9.41592e-06	-1.00682e-05	-1.04181e-05	-1.06473e-05	-1.10762e-05	-1.19733e-05	-1.34015e-05	-1.51904e-05	-1.70383e-05	-1.86779e-05	-2.00092e-05	-2.11288e-05	-2.22531e-05	-2.35896e-05	-2.52317e-05	-2.71297e-05	-2.91414e-05	-3.11201e-05	-3.2987e-05	-3.47504e-05	-3.64719e-05	-3.82086e-05	-3.99695e-05	-4.17079e-05	-4.33507e-05	-4.48384e-05	-4.6154e-05	-4.73233e-05	-4.83916e-05	-4.93938e-05	-5.03363e-05	-5.11995e-05	-5.19569e-05	-5.25968e-05	-5.31345e-05	-5.36072e-05	-5.4059e-05	-5.45226e-05	-5.50116e-05	-5.55231e-05	-5.60499e-05	-5.65925e-05	-5.71635e-05	-5.77838e-05	-5.84731e-05	-5.92397e-05
HRF HbR,6,8	-3.71218e-05	-3.7461e-05	-3.7763e-05	-3.79244e-05	-3.78591e-05	-3.75571e-05	-3.70967e-05	-3.66069e-05	-3.62046e-05	-3.59413e-05	-3.57897e-05	-3.56714e-05	-3.55057e-05	-3.52503e-05	-3.49127e-05	-3.453e-05	-3.41356e-05	-3.37336e-05	-3.32973e-05	-3.27891e-05	-3.21886e-05	-3.15092e-05	-3.07943e-05	-3.0095e-05	-2.94445e-05	-2.88427e-05	-2.82609e-05	-2.76612e-05	-2.70194e-05	-2.6337e-05	-2.56381e-05	-2.49532e-05	-2.43009e-05	-2.36786e-05	-2.30664e-05	-2.24396e-05	-2.17834e-05	-2.1099e-05	-2.04007e-05	-1.97044e-05	-1.90167e-05	-1.83308e-05	-1.76291e-05	-1.6893e-05	-1.61107e-05	-1.52805e-05	-1.44078e-05	-1.34979e-05	-1.25496e-05
HRF HbT,6,8	-4.43434e-05	-4.5157e-05	-4.62945e-05	-4.73403e-05	-4.79274e-05	-4.79753e-05	-4.77439e-05	-4.76832e-05	-4.81778e-05	-4.93428e-05	-5.09802e-05	-5.27097e-05	-5.41836e-05	-5.52595e-05	-5.60414e-05	-5.67831e-05	-5.77252e-05	-5.89653e-05	-6.0427e-05	-6.19305e-05	-6.33087e-05	-6.44962e-05	-6.55446e-05	-6.65669e-05	-6.76532e-05	-6.88122e-05	-6.99688e-05	-7.10119e-05	-7.18578e-05	-7.2491e-05	-7.29615e-05	-7.33448e-05	-7.36946e-05	-7.40149e-05	-7.42659e-05	-7.43965e-05	-7.43802e-05	-7.42335e-05	-7.40079e-05	-7.37633e-05	-7.35393e-05	-7.33423e-05	-7.31522e-05	-7.2943e-05	-7.27032e-05	-7.24439e-05	-7.21916e-05	-7.19709e-05	-7.17894e-05
HRF HbO,6,19	4.00828e-19	1.06719e-19	-2.41668e-19	-4.45603e-19	-3.79699e-19	-6.57041e-20	3.3629e-19	6.15138e-19	6.24714e-19	3.62742e-19	-3.12437e-20	-3.55232e-19	-4.54269e-19	-2.98437e-19	1.11452e-20	3.06043e-19	4.43475e-19	3.75929e-19	1.63066e-19	-7.32167e-20	-2.1921e-19	-2.24677e-19	-1.1652e-19	2.92502e-20	1.35233e-19	1.61575e-19	1.17683e-19	4.62672e-20	-6.12068e-21	-1.38189e-20	1.9647e-20	7.01533e-20	1.1001e-19	1.22658e-19	1.08145e-19	7.89775e-20	5.09421e-20	3.47812e-20	3.2555e-20	3.91333e-20	4.66715e-20	4.91689e-20	4.50406e-20	3.71187e-20	3.07124e-20	3.08991e-20	4.01698e-20	5.72033e-20	7.71026e-20
HRF HbR,6,19	-3.49522e-19	-1.24788e-19	1.73747e-19	3.76216e-19	3.66331e-19	1.48126e-19	-1.56265e-19	-3.76137e-19	-3.88312e-19	-1.84596e-19	1.26662e-19	3.83261e-19	4.58233e-19	3.24824e-19	6.36397e-20	-1.87334e-19	-3.0801e-19	-2.54528e-19	-7.2187e-20	1.3789e-19	2.74998e-19	2.8638e-19	1.84138e-19	2.88627e-20	-1.05855e-19	-1.67721e-19	-1.43724e-19	-5.77902e-20	4.60033e-20	1.24351e-19	1.50795e-19	1.22351e-19	5.65815e-20	-1.79733e-20	-7.3759e-20	-9.42206e-20	-7.85157e-20	-3.95597e-20	3.32055e-21	3.35515e-20	4.39616e-20	3.79606e-20	2.52402e-20	1.49155e-20	1.02534e-20	7.93928e-21	1.93112e-21	-1.09095e-20	-2.72927e-20
HRF HbT,6,19	5.13065e-20	-1.80683e-20	-6.79213e-20	-6.93873e-20	-1.33687e-20	8.24224e-20	1.80026e-19	2.39001e-19	2.36402e-19	1.78146e-19	9.54186e-20	2.80287e-20	3.96393e-21	2.63867e-20	7.47849e-20	1.18709e-19	1.35465e-19	1.21401e-19	9.08788e-20	6.46735e-20	5.57879e-20	6.1703e-20	6.76177e-20	5.81129e-20	2.93785e-20	-6.14576e-21	-2.6041e-20	-1.15231e-20	3.98826e-20	1.10532e-19	1.70442e-19	1.92504e-19	1.66591e-19	1.04684e-19	3.43857e-20	-1.52432e-20	-2.75737e-20	-4.77852e-21	3.58756e-20	7.26847e-20	9.06331e-20	8.71295e-20	7.02808e-20	5.20342e-20	4.09658e-20	3.88384e-20	4.2101e-20	4.62938e-20	4.98098e-20
HRF HbO,7,6	3.39736e-07	9.35723e-07	1.39005e-06	1.76763e-06	2.17647e-06	2.71399e-06	3.42854e-06	4.30872e-06	5.29775e-06	6.31954e-06	7.30284e-06	8.19532e-06	8.96679e-06	9.6054e-06	1.01117e-05	1.04937e-05	1.07638e-05	1.09358e-05	1.10233e-05	1.1037e-05	1.09829e-05	1.08626e-05	1.06752e-05	1.04211e-05	1.0104e-05	9.73269e-06	9.31904e-06	8.87486e-06	8.40872e-06	7.92445e-06	7.42198e-06	6.89978e-06	6.35749e-06	5.79727e-06	5.22318e-06	4.63925e-06	4.04762e-06	3.44764e-06	2.83672e-06	2.21212e-06	1.57262e-06	9.19288e-07	2.54871e-07	-4.1759e-07	-1.09603e-06	-1.77977e-06	-2.46898e-06	-3.16354e-06	-3.86224e-06
HRF HbR,7,6	-2.19535e-06	-2.61236e-06	-2.92387e-06	-3.04142e-06	-2.91996e-06	-2.59367e-06	-2.1774e-06	-1.83213e-06	-1.71184e-06	-1.91691e-06	-2.47363e-06	-3.34296e-06	-4.44729e-06	-5.69738e-06	-7.00667e-06	-8.292e-06	-9.46963e-06	-1.04585e-05	-1.11957e-05	-1.16594e-05	-1.18843e-05	-1.19574e-05	-1.19896e-05	-1.20739e-05	-1.225e-05	-1.24931e-05	-1.27338e-05	-1.28982e-05	-1.29468e-05	-1.2892e-05	-1.27864e-05	-1.26903e-05	-1.26389e-05	-1.26261e-05	-1.26132e-05	-1.25556e-05	-1.24294e-05	-1.22436e-05	-1.2033e-05	-1.18365e-05	-1.16764e-05	-1.15491e-05	-1.14322e-05	-1.13013e-05	-1.11462e-05	-1.09773e-05	-1.08189e-05	-1.06957e-05	-1.06202e-05
HRF HbT,7,6	-1.85561e-06	-1.67663e-06	-1.53382e-06	-1.27378e-06	-7.43495e-07	1.20317e-07	1.25114e-06	2.47659e-06	3.58592e-06	4.40263e-06	4.82921e-06	4.85236e-06	4.5195e-06	3.90802e-06	3.10503e-06	2.20175e-06	1.29412e-06	4.77299e-07	-1.72374e-07	-6.22368e-07	-9.0138e-07	-1.0948e-06	-1.31431e-06	-1.65284e-06	-2.14601e-06	-2.76039e-06	-3.41472e-06	-4.0233e-06	-4.53806e-06	-4.96754e-06	-5.36439e-06	-5.79056e-06	-6.28146e-06	-6.82879e-06	-7.39002e-06	-7.91639e-06	-8.3818e-06	-8.79601e-06	-9.19627e-06	-9.62436e-06	-1.01037e-05	-1.06298e-05	-1.11774e-05	-1.17189e-05	-1.22423e-05	-1.27571e-05	-1.32879e-05	-1.38592e-05	-1.44825e-05
HRF HbO,7,7	-7.71368e-08	7.40218e-07	9.19258e-07	4.28846e-07	-5.64402e-07	-1.74406e-06	-2.73317e-06	-3.19749e-06	-2.93082e-06	-1.89593e-06	-2.10555e-07	1.91015e-06	4.22616e-06	6.52835e-06	8.65893e-06	1.04998e-05	1.19497e-05	1.29143e-05	1.33224e-05	1.31591e-05	1.24922e-05	1.14695e-05	1.02764e-05	9.07158e-06	7.9305e-06	6.82788e-06	5.66857e-06	4.35105e-06	2.82924e-06	1.14015e-06	-6.15337e-07	-2.32445e-06	-3.91634e-06	-5.38789e-06	-6.79004e-06	-8.18628e-06	-9.60958e-06	-1.10423e-05	-1.24279e-05	-1.37042e-05	-1.48376e-05	-1.58366e-05	-1.67419e-05	-1.7599e-05	-1.84321e-05	-1.92337e-05	-1.99736e-05	-2.062e-05	-2.11594e-05
HRF HbR,7,7	-3.8225e-06	-4.24128e-06	-4.35275e-06	-4.014e-06	-3.22423e-06	-2.16549e-06	-1.16147e-06	-5.66213e-07	-6.33045e-07	-1.42687e-06	-2.82021e-06	-4.5687e-06	-6.42101e-06	-8.2049e-06	-9.85101e-06	-1.13551e-05	-1.27151e-05	-1.38873e-05	-1.47919e-05	-1.53584e-05	-1.5581e-05	-1.55419e-05	-1.53861e-05	-1.5257e-05	-1.52315e-05	-1.52893e-05	-1.53347e-05	-1.52564e-05	-1.49915e-05	-1.45574e-05	-1.4037e-05	-1.35292e-05	-1.30964e-05	-1.27379e-05	-1.24015e-05	-1.20237e-05	-1.15713e-05	-1.10607e-05	-1.05466e-05	-1.00892e-05	-9.72127e-06	-9.43436e-06	-9.18945e-06	-8.94358e-06	-8.67509e-06	-8.39319e-06	-8.12802e-06	-7.90937e-06	-7.74771e-06
HRF HbT,7,7	-3.89964e-06	-3.50107e-06	-3.4335e-06	-3.58515e-06	-3.78864e-06	-3.90955e-06	-3.89464e-06	-3.7637e-06	-3.56386e-06	-3.32279e-06	-3.03077e-06	-2.65855e-06	-2.19484e-06	-1.67656e-06	-1.19208e-06	-8.55338e-07	-7.65425e-07	-9.73085e-07	-1.46947e-06	-2.19935e-06	-3.08875e-06	-4.07241e-06	-5.10962e-06	-6.1854e-06	-7.30102e-06	-8.46146e-06	-9.6661e-06	-1.09053e-05	-1.21623e-05	-1.34173e-05	-1.46523e-05	-1.58536e-05	-1.70127e-05	-1.81258e-05	-1.91915e-05	-2.021e-05	-2.11809e-05	-2.2103e-05	-2.29745e-05	-2.37934e-05	-2.45588e-05	-2.52709e-05	-2.59313e-05	-2.65426e-05	-2.71072e-05	-2.76269e-05	-2.81016e-05	-2.85294e-05	-2.89071e-05
HRF HbO,8,7	-3.48097e-05	-3.40425e-05	-3.36809e-05	-3.35419e-05	-3.33796e-05	-3.30237e-05	-3.2442e-05	-3.17056e-05	-3.08967e-05	-3.00264e-05	-2.90153e-05	-2.77453e-05	-2.61461e-05	-2.42622e-05	-2.226e-05	-2.03729e-05	-1.88155e-05	-1.77102e-05	-1.70602e-05	-1.67717e-05	-1.67084e-05	-1.67475e-05	-1.68137e-05	-1.68847e-05	-1.69751e-05	-1.71111e-05	-1.73107e-05	-1.7574e-05	-1.7884e-05	-1.82139e-05	-1.85369e-05	-1.88336e-05	-1.90953e-05	-1.93228e-05	-1.95224e-05	-1.97e-05	-1.98572e-05	-1.99906e-05	-2.00935e-05	-2.01604e-05	-2.01899e-05	-2.01863e-05	-2.01569e-05	-2.01093e-05	-2.00477e-05	-1.99712e-05	-1.98751e-05	-1.97531e-05	-1.95994e-05
HRF HbR,8,7	-2.93354e-05	-3.02165e-05	-3.08699e-05	-3.10906e-05	-3.07781e-05	-3.00266e-05	-2.91156e-05	-2.84038e-05	-2.81801e-05	-2.85528e-05	-2.94299e-05	-3.05921e-05	-3.18109e-05	-3.29428e-05	-3.39545e-05	-3.48796e-05	-3.57451e-05	-3.65211e-05	-3.71246e-05	-3.74732e-05	-3.75486e-05	-3.74279e-05	-3.72602e-05	-3.71987e-05	-3.73286e-05	-3.76324e-05	-3.80094e-05	-3.83387e-05	-3.8546e-05	-3.86388e-05	-3.86919e-05	-3.8797e-05	-3.9007e-05	-3.93089e-05	-3.96358e-05	-3.99084e-05	-4.00793e-05	-4.01531e-05	-4.01751e-05	-4.01967e-05	-4.02423e-05	-4.02941e-05	-4.03047e-05	-4.02241e-05	-4.00266e-05	-3.97202e-05	-3.93359e-05	-3.89045e-05	-3.84374e-05
HRF HbT,8,7	-6.41451e-05	-6.4259e-05	-6.45507e-05	-6.46325e-05	-6.41578e-05	-6.30503e-05	-6.15576e-05	-6.01093e-05	-5.90768e-05	-5.85793e-05	-5.84452e-05	-5.83374e-05	-5.79571e-05	-5.7205e-05	-5.62145e-05	-5.52525e-05	-5.45606e-05	-5.42313e-05	-5.41848e-05	-5.42449e-05	-5.4257e-05	-5.41755e-05	-5.40739e-05	-5.40834e-05	-5.43037e-05	-5.47434e-05	-5.53201e-05	-5.59127e-05	-5.643e-05	-5.68527e-05	-5.72288e-05	-5.76306e-05	-5.81023e-05	-5.86318e-05	-5.91582e-05	-5.96084e-05	-5.99365e-05	-6.01437e-05	-6.02686e-05	-6.03571e-05	-6.04322e-05	-6.04804e-05	-6.04616e-05	-6.03334e-05	-6.00742e-05	-5.96914e-05	-5.9211e-05	-5.86576e-05	-5.80367e-05
HRF HbO,8,8	5.5717e-05	5.58804e-05	5.63894e-05	5.72769e-05	5.84604e-05	5.97693e-05	6.09804e-05	6.18486e-05	6.21352e-05	6.16358e-05	6.02119e-05	5.7822e-05	5.45444e-05	5.0581e-05	4.62336e-05	4.18555e-05	3.77875e-05	3.42919e-05	3.1502e-05	2.93994e-05	2.78303e-05	2.65586e-05	2.53446e-05	2.40255e-05	2.25653e-05	2.10543e-05	1.96559e-05	1.85254e-05	1.7739e-05	1.72671e-05	1.70021e-05	1.68222e-05	1.66542e-05	1.65024e-05	1.64294e-05	1.65063e-05	1.67609e-05	1.71545e-05	1.75963e-05	1.79849e-05	1.82496e-05	1.83695e-05	1.83628e-05	1.82561e-05	1.80539e-05	1.77252e-05	1.72131e-05	1.64593e-05	1.54277e-05
HRF HbR,8,8	-1.8985e-05	-1.80697e-05	-1.65615e-05	-1.46667e-05	-1.26457e-05	-1.06798e-05	-8.81397e-06	-6.99417e-06	-5.16059e-06	-3.3286e-06	-1.60623e-06	-1.40657e-07	9.69636e-07	1.74235e-06	2.31943e-06	2.91283e-06	3.71943e-06	4.8492e-06	6.29876e-06	7.97499e-06	9.74887e-06	1.15098e-05	1.31973e-05	1.48036e-05	1.63552e-05	1.78874e-05	1.94254e-05	2.09775e-05	2.25374e-05	2.40923e-05	2.56312e-05	2.71491e-05	2.86482e-05	3.01359e-05	3.16212e-05	3.3111e-05	3.46082e-05	3.61119e-05	3.76189e-05	3.91261e-05	4.0633e-05	4.21418e-05	4.3657e-05	4.51831e-05	4.67228e-05	4.82759e-05	4.98391e-05	5.14074e-05	5.29754e-05
HRF HbT,8,8	3.6732e-05	3.78107e-05	3.98278e-05	4.26102e-05	4.58146e-05	4.90895e-05	5.21664e-05	5.48544e-05	5.69746e-05	5.83072e-05	5.86057e-05	5.76813e-05	5.55141e-05	5.23234e-05	4.8553e-05	4.47683e-05	4.15069e-05	3.91411e-05	3.78007e-05	3.73744e-05	3.75792e-05	3.80683e-05	3.85419e-05	3.88292e-05	3.89206e-05	3.89417e-05	3.90813e-05	3.95029e-05	4.02763e-05	4.13594e-05	4.26333e-05	4.39712e-05	4.53024e-05	4.66383e-05	4.80506e-05	4.96173e-05	5.13691e-05	5.32664e-05	5.52152e-05	5.71111e-05	5.88826e-05	6.05113e-05	6.20198e-05	6.34392e-05	6.47768e-05	6.60011e-05	6.70522e-05	6.78667e-05	6.84031e-05
HRF HbO,9,9	-3.9616e-05	-3.98269e-05	-4.02999e-05	-4.09199e-05	-4.15019e-05	-4.18853e-05	-4.19948e-05	-4.1849e-05	-4.15265e-05	-4.11182e-05	-4.0693e-05	-4.02896e-05	-3.99273e-05	-3.96228e-05	-3.93996e-05	-3.92843e-05	-3.9296e-05	-3.94359e-05	-3.96854e-05	-4.00132e-05	-4.03861e-05	-4.07794e-05	-4.11803e-05	-4.15847e-05	-4.19914e-05	-4.23959e-05	-4.27885e-05	-4.31565e-05	-4.34876e-05	-4.37725e-05	-4.40066e-05	-4.41874e-05	-4.43133e-05	-4.43817e-05	-4.43894e-05	-4.43341e-05	-4.42163e-05	-4.40391e-05	-4.3808e-05	-4.3529e-05	-4.32066e-05	-4.28442e-05	-4.24438e-05	-4.20083e-05	-4.15419e-05	-4.10498e-05	-4.05367e-05	-4.00054e-05	-3.94551e-05
HRF HbR,9,9	-1.65187e-05	-1.70556e-05	-1.77485e-05	-1.85746e-05	-1.94856e-05	-2.04303e-05	-2.13631e-05	-2.2237e-05	-2.29912e-05	-2.3545e-05	-2.38102e-05	-2.37177e-05	-2.3249e-05	-2.2454e-05	-2.14472e-05	-2.03799e-05	-1.94013e-05	-1.86202e-05	-1.80824e-05	-1.77672e-05	-1.76028e-05	-1.74944e-05	-1.73553e-05	-1.71327e-05	-1.682e-05	-1.64515e-05	-1.60822e-05	-1.57616e-05	-1.55119e-05	-1.53221e-05	-1.51577e-05	-1.49823e-05	-1.47768e-05	-1.45476e-05	-1.43206e-05	-1.41238e-05	-1.39715e-05	-1.38568e-05	-1.37569e-05	-1.36463e-05	-1.35103e-05	-1.33502e-05	-1.31797e-05	-1.30139e-05	-1.28596e-05	-1.27109e-05	-1.2553e-05	-1.23703e-05	-1.21544e-05
HRF HbT,9,9	-5.61347e-05	-5.68825e-05	-5.80484e-05	-5.94944e-05	-6.09876e-05	-6.23157e-05	-6.33579e-05	-6.4086e-05	-6.45177e-05	-6.46632e-05	-6.45032e-05	-6.40073e-05	-6.31763e-05	-6.20769e-05	-6.08468e-05	-5.96643e-05	-5.86973e-05	-5.80561e-05	-5.77678e-05	-5.77804e-05	-5.79889e-05	-5.82739e-05	-5.85356e-05	-5.87175e-05	-5.88115e-05	-5.88473e-05	-5.88707e-05	-5.89181e-05	-5.89995e-05	-5.90946e-05	-5.91643e-05	-5.91697e-05	-5.90901e-05	-5.89293e-05	-5.871e-05	-5.8458e-05	-5.81878e-05	-5.78959e-05	-5.75649e-05	-5.71753e-05	-5.67169e-05	-5.61943e-05	-5.56234e-05	-5.50222e-05	-5.44015e-05	-5.37607e-05	-5.30897e-05	-5.23757e-05	-5.16095e-05
HRF HbO,9,10	-5.72988e-06	-5.48406e-06	-5.15826e-06	-4.70766e-06	-4.10808e-06	-3.37684e-06	-2.57362e-06	-1.78044e-06	-1.07154e-06	-4.88643e-07	-3.29875e-08	3.24332e-07	6.21865e-07	8.89171e-07	1.13884e-06	1.37039e-06	1.58027e-06	1.76975e-06	1.94531e-06	2.11208e-06	2.26565e-06	2.38882e-06	2.45646e-06	2.44648e-06	2.35074e-06	2.17962e-06	1.95745e-06	1.71141e-06	1.4602e-06	1.20847e-06	9.49793e-07	6.75545e-07	3.84263e-07	8.59373e-08	-2.0081e-07	-4.56455e-07	-6.68351e-07	-8.34083e-07	-9.58883e-07	-1.04924e-06	-1.10683e-06	-1.12646e-06	-1.0988e-06	-1.016e-06	-8.76489e-07	-6.86073e-07	-4.54967e-07	-1.92732e-07	9.55989e-08
HRF HbR,9,10	-1.27106e-05	-1.29156e-05	-1.31273e-05	-1.32695e-05	-1.32816e-05	-1.31609e-05	-1.29694e-05	-1.28042e-05	-1.2748e-05	-1.28304e-05	-1.30198e-05	-1.32474e-05	-1.34472e-05	-1.35883e-05	-1.36823e-05	-1.37659e-05	-1.38724e-05	-1.40097e-05	-1.41573e-05	-1.42825e-05	-1.43621e-05	-1.4398e-05	-1.44159e-05	-1.44491e-05	-1.45203e-05	-1.46288e-05	-1.47531e-05	-1.48647e-05	-1.49443e-05	-1.49908e-05	-1.50196e-05	-1.50513e-05	-1.50986e-05	-1.51597e-05	-1.52202e-05	-1.52629e-05	-1.52773e-05	-1.52644e-05	-1.52347e-05	-1.52004e-05	-1.51676e-05	-1.51331e-05	-1.50869e-05	-1.50179e-05	-1.49203e-05	-1.47953e-05	-1.46491e-05	-1.4488e-05	-1.43139e-05
HRF HbT,9,10	-1.84405e-05	-1.83996e-05	-1.82856e-05	-1.79772e-05	-1.73897e-05	-1.65377e-05	-1.55431e-05	-1.45847e-05	-1.38196e-05	-1.33191e-05	-1.30528e-05	-1.29231e-05	-1.28254e-05	-1.26992e-05	-1.25434e-05	-1.23955e-05	-1.22921e-05	-1.22399e-05	-1.2212e-05	-1.21704e-05	-1.20964e-05	-1.20092e-05	-1.19594e-05	-1.20027e-05	-1.21696e-05	-1.24491e-05	-1.27956e-05	-1.31533e-05	-1.34841e-05	-1.37823e-05	-1.40698e-05	-1.43758e-05	-1.47144e-05	-1.50737e-05	-1.5421e-05	-1.57194e-05	-1.59456e-05	-1.60985e-05	-1.61936e-05	-1.62496e-05	-1.62744e-05	-1.62595e-05	-1.61857e-05	-1.60339e-05	-1.57968e-05	-1.54814e-05	-1.51041e-05	-1.46808e-05	-1.42183e-05
HRF HbO,9,20	1.03486e-20	3.19306e-21	-4.10654e-21	-6.76225e-21	-2.60949e-21	6.31452e-21	1.47424e-20	1.72801e-20	1.18403e-20	1.25449e-21	-8.10355e-21	-1.00468e-20	-2.49237e-21	1.08793e-20	2.24287e-20	2.49509e-20	1.61138e-20	2.12184e-22	-1.3996e-20	-1.82574e-20	-9.71564e-21	7.23224e-21	2.33354e-20	2.98249e-20	2.35521e-20	8.8492e-21	-5.03834e-21	-9.44302e-21	-1.40952e-21	1.46042e-20	2.94633e-20	3.48499e-20	2.81713e-20	1.39211e-20	7.1491e-22	-4.11963e-21	9.68555e-22	1.09681e-20	1.76891e-20	1.5173e-20	3.68998e-21	-1.02623e-20	-1.80497e-20	-1.45577e-20	-1.79838e-21	1.19722e-20	1.72886e-20	9.62972e-21	-7.23284e-21
HRF HbR,9,20	-1.94434e-20	-7.057e-21	7.49056e-21	1.57829e-20	1.28422e-20	1.75585e-22	-1.49395e-20	-2.36084e-20	-2.05098e-20	-7.05448e-21	9.38169e-21	1.9716e-20	1.83914e-20	6.49408e-21	-9.04689e-21	-1.96296e-20	-1.99751e-20	-1.09759e-20	1.21586e-21	9.16727e-21	8.69149e-21	1.15051e-21	-7.79275e-21	-1.20682e-20	-9.20089e-21	-1.85346e-21	4.07486e-21	3.56301e-21	-3.89274e-21	-1.35712e-20	-1.83813e-20	-1.35985e-20	-4.54486e-22	1.391e-20	2.04361e-20	1.38459e-20	-3.48246e-21	-2.2132e-20	-3.0782e-20	-2.30308e-20	-1.78081e-21	2.17274e-20	3.40344e-20	2.73416e-20	4.47547e-21	-2.2212e-20	-3.76269e-20	-3.25795e-20	-9.23119e-21
HRF HbT,9,20	-9.09485e-21	-3.86394e-21	3.38401e-21	9.02068e-21	1.02327e-20	6.49011e-21	-1.97087e-22	-6.32836e-21	-8.66947e-21	-5.79999e-21	1.27813e-21	9.66921e-21	1.5899e-20	1.73734e-20	1.33818e-20	5.3213e-21	-3.8613e-21	-1.07638e-20	-1.27801e-20	-9.09016e-21	-1.02415e-21	8.38275e-21	1.55426e-20	1.77567e-20	1.43512e-20	6.99575e-21	-9.6348e-22	-5.88001e-21	-5.30226e-21	1.03298e-21	1.10819e-20	2.12513e-20	2.77168e-20	2.78311e-20	2.1151e-20	9.72631e-21	-2.51391e-21	-1.11639e-20	-1.30929e-20	-7.85776e-21	1.90916e-21	1.1465e-20	1.59847e-20	1.27839e-20	2.67709e-21	-1.02398e-20	-2.03383e-20	-2.29498e-20	-1.6464e-20
HRF HbO,10,9	-2.31414e-05	-2.2858e-05	-2.28045e-05	-2.2802e-05	-2.26263e-05	-2.21313e-05	-2.13224e-05	-2.03551e-05	-1.9473e-05	-1.89245e-05	-1.88956e-05	-1.94779e-05	-2.06698e-05	-2.23956e-05	-2.45289e-05	-2.69133e-05	-2.93828e-05	-3.17861e-05	-3.40155e-05	-3.60329e-05	-3.78807e-05	-3.96651e-05	-4.1515e-05	-4.35275e-05	-4.57271e-05	-4.80552e-05	-5.03995e-05	-5.26446e-05	-5.47211e-05	-5.66261e-05	-5.84072e-05	-6.0122e-05	-6.17962e-05	-6.34055e-05	-6.48874e-05	-6.61753e-05	-6.72324e-05	-6.80665e-05	-6.87193e-05	-6.92379e-05	-6.96486e-05	-6.99448e-05	-7.00976e-05	-7.0078e-05	-6.98776e-05	-6.95155e-05	-6.90282e-05	-6.84498e-05	-6.77962e-05
HRF HbR,10,9	6.56945e-06	6.04821e-06	5.45623e-06	4.62715e-06	3.46407e-06	2.02447e-06	5.19781e-07	-7.71925e-07	-1.63099e-06	-1.98945e-06	-1.94416e-06	-1.6885e-06	-1.40644e-06	-1.18913e-06	-1.01517e-06	-7.95486e-07	-4.47547e-07	4.85444e-08	6.42679e-07	1.25416e-06	1.82819e-06	2.37249e-06	2.95246e-06	3.65028e-06	4.51463e-06	5.53131e-06	6.63065e-06	7.72484e-06	8.75147e-06	9.69825e-06	1.05967e-05	1.14922e-05	1.24094e-05	1.33346e-05	1.42221e-05	1.50194e-05	1.56945e-05	1.62486e-05	1.67097e-05	1.71121e-05	1.74759e-05	1.77974e-05	1.80561e-05	1.82304e-05	1.83141e-05	1.83211e-05	1.82797e-05	1.82184e-05	1.81539e-05
HRF HbT,10,9	-1.65719e-05	-1.68098e-05	-1.73482e-05	-1.81748e-05	-1.91623e-05	-2.01068e-05	-2.08026e-05	-2.1127e-05	-2.1104e-05	-2.09139e-05	-2.08397e-05	-2.11664e-05	-2.20763e-05	-2.35847e-05	-2.5544e-05	-2.77087e-05	-2.98303e-05	-3.17376e-05	-3.33728e-05	-3.47788e-05	-3.60525e-05	-3.72926e-05	-3.85625e-05	-3.98773e-05	-4.12124e-05	-4.25239e-05	-4.37688e-05	-4.49198e-05	-4.59696e-05	-4.69278e-05	-4.78105e-05	-4.86298e-05	-4.93868e-05	-5.00709e-05	-5.06653e-05	-5.11559e-05	-5.15379e-05	-5.1818e-05	-5.20096e-05	-5.21258e-05	-5.21727e-05	-5.21474e-05	-5.20416e-05	-5.18475e-05	-5.15635e-05	-5.11944e-05	-5.07485e-05	-5.02314e-05	-4.96423e-05
HRF HbO,10,11	-3.44459e-06	-3.29399e-06	-3.0993e-06	-2.87088e-06	-2.59678e-06	-2.23913e-06	-1.75392e-06	-1.12726e-06	-4.08789e-07	2.79758e-07	7.72183e-07	9.14071e-07	6.23593e-07	-7.15735e-08	-1.03883e-06	-2.08461e-06	-3.01764e-06	-3.70504e-06	-4.10136e-06	-4.24449e-06	-4.22654e-06	-4.15422e-06	-4.11336e-06	-4.14724e-06	-4.25251e-06	-4.391e-06	-4.51159e-06	-4.57351e-06	-4.56199e-06	-4.49049e-06	-4.3894e-06	-4.28769e-06	-4.19706e-06	-4.10684e-06	-3.99142e-06	-3.82546e-06	-3.59782e-06	-3.31653e-06	-3.00267e-06	-2.67758e-06	-2.35129e-06	-2.01883e-06	-1.66595e-06	-1.28009e-06	-8.59732e-07	-4.16427e-07	3.10261e-08	4.66389e-07	8.83461e-07
HRF HbR,10,11	6.03483e-06	6.14032e-06	6.22585e-06	6.24952e-06	6.16506e-06	5.94607e-06	5.60201e-06	5.18006e-06	4.75402e-06	4.40565e-06	4.20509e-06	4.19535e-06	4.38388e-06	4.74194e-06	5.21134e-06	5.71681e-06	6.18165e-06	6.54373e-06	6.76861e-06	6.85644e-06	6.84007e-06	6.77366e-06	6.71426e-06	6.7022e-06	6.74812e-06	6.83223e-06	6.91649e-06	6.96395e-06	6.95593e-06	6.89847e-06	6.81573e-06	6.73454e-06	6.6693e-06	6.61541e-06	6.5541e-06	6.46495e-06	6.33841e-06	6.18115e-06	6.01188e-06	5.851e-06	5.71053e-06	5.59004e-06	5.48038e-06	5.37205e-06	5.26292e-06	5.16071e-06	5.07931e-06	5.0316e-06	5.02338e-06
HRF HbT,10,11	2.59025e-06	2.84633e-06	3.12655e-06	3.37864e-06	3.56828e-06	3.70695e-06	3.84809e-06	4.0528e-06	4.34523e-06	4.68541e-06	4.97727e-06	5.10942e-06	5.00747e-06	4.67037e-06	4.17251e-06	3.6322e-06	3.16401e-06	2.83869e-06	2.66725e-06	2.61195e-06	2.61353e-06	2.61945e-06	2.6009e-06	2.55496e-06	2.49561e-06	2.44123e-06	2.4049e-06	2.39044e-06	2.39393e-06	2.40798e-06	2.42633e-06	2.44685e-06	2.47223e-06	2.50857e-06	2.56268e-06	2.63949e-06	2.74059e-06	2.86462e-06	3.00921e-06	3.17342e-06	3.35924e-06	3.57121e-06	3.81443e-06	4.09196e-06	4.40319e-06	4.74428e-06	5.11034e-06	5.49799e-06	5.90685e-06
HRF HbO,11,10	-3.88154e-05	-3.8803e-05	-3.87975e-05	-3.85765e-05	-3.79269e-05	-3.67774e-05	-3.52441e-05	-3.35719e-05	-3.20157e-05	-3.0732e-05	-2.97374e-05	-2.89441e-05	-2.82394e-05	-2.75566e-05	-2.68992e-05	-2.6313e-05	-2.58354e-05	-2.54572e-05	-2.51238e-05	-2.47723e-05	-2.43777e-05	-2.39786e-05	-2.36642e-05	-2.35294e-05	-2.36269e-05	-2.39409e-05	-2.43993e-05	-2.49137e-05	-2.54243e-05	-2.59239e-05	-2.6449e-05	-2.7048e-05	-2.77446e-05	-2.85203e-05	-2.9322e-05	-3.00895e-05	-3.07842e-05	-3.14021e-05	-3.19666e-05	-3.25058e-05	-3.30307e-05	-3.35262e-05	-3.39584e-05	-3.42937e-05	-3.45151e-05	-3.46284e-05	-3.46549e-05	-3.46152e-05	-3.45167e-05
HRF HbR,11,10	-1.16634e-05	-1.20274e-05	-1.23886e-05	-1.26915e-05	-1.29012e-05	-1.30314e-05	-1.31441e-05	-1.33207e-05	-1.3621e-05	-1.4054e-05	-1.45753e-05	-1.5112e-05	-1.55995e-05	-1.60088e-05	-1.63509e-05	-1.66591e-05	-1.69611e-05	-1.72595e-05	-1.75306e-05	-1.77399e-05	-1.78642e-05	-1.79059e-05	-1.78911e-05	-1.78541e-05	-1.78187e-05	-1.77866e-05	-1.77393e-05	-1.76518e-05	-1.75084e-05	-1.73116e-05	-1.70801e-05	-1.68378e-05	-1.66011e-05	-1.6372e-05	-1.61401e-05	-1.5892e-05	-1.56202e-05	-1.53284e-05	-1.50291e-05	-1.47364e-05	-1.44581e-05	-1.41931e-05	-1.39327e-05	-1.36673e-05	-1.33915e-05	-1.31065e-05	-1.28184e-05	-1.25333e-05	-1.22535e-05
HRF HbT,11,10	-5.04787e-05	-5.08304e-05	-5.11861e-05	-5.1268e-05	-5.0828e-05	-4.98087e-05	-4.83881e-05	-4.68926e-05	-4.56367e-05	-4.47861e-05	-4.43127e-05	-4.40561e-05	-4.38389e-05	-4.35654e-05	-4.32501e-05	-4.29721e-05	-4.27965e-05	-4.27168e-05	-4.26545e-05	-4.25122e-05	-4.22419e-05	-4.18845e-05	-4.15552e-05	-4.13835e-05	-4.14457e-05	-4.17276e-05	-4.21386e-05	-4.25655e-05	-4.29327e-05	-4.32354e-05	-4.35291e-05	-4.38858e-05	-4.43457e-05	-4.48922e-05	-4.54621e-05	-4.59815e-05	-4.64044e-05	-4.67305e-05	-4.69957e-05	-4.72422e-05	-4.74888e-05	-4.77192e-05	-4.78912e-05	-4.7961e-05	-4.79065e-05	-4.77349e-05	-4.74732e-05	-4.71485e-05	-4.67702e-05
HRF HbO,11,11	-2.36445e-05	-2.37223e-05	-2.36639e-05	-2.34658e-05	-2.3095e-05	-2.24964e-05	-2.16247e-05	-2.049e-05	-1.91933e-05	-1.7929e-05	-1.69422e-05	-1.64522e-05	-1.65747e-05	-1.72736e-05	-1.83685e-05	-1.95913e-05	-2.06704e-05	-2.14083e-05	-2.17265e-05	-2.16684e-05	-2.13665e-05	-2.09883e-05	-2.06813e-05	-2.05315e-05	-2.05474e-05	-2.06721e-05	-2.08177e-05	-2.09073e-05	-2.09075e-05	-2.08361e-05	-2.07444e-05	-2.06834e-05	-2.0674e-05	-2.06955e-05	-2.06977e-05	-2.06289e-05	-2.04615e-05	-2.02025e-05	-1.98833e-05	-1.95369e-05	-1.9177e-05	-1.87904e-05	-1.83466e-05	-1.78177e-05	-1.7195e-05	-1.64934e-05	-1.57428e-05	-1.49702e-05	-1.41871e-05
HRF HbR,11,11	7.28718e-06	7.31734e-06	7.29798e-06	7.19176e-06	6.97518e-06	6.65745e-06	6.28149e-06	5.90653e-06	5.58218e-06	5.32868e-06	5.13332e-06	4.96362e-06	4.78847e-06	4.59489e-06	4.39199e-06	4.20189e-06	4.04478e-06	3.92789e-06	3.84432e-06	3.78137e-06	3.73208e-06	3.70229e-06	3.70891e-06	3.77076e-06	3.8977e-06	4.08465e-06	4.31361e-06	4.5622e-06	4.81331e-06	5.06047e-06	5.30631e-06	5.55584e-06	5.80897e-06	6.05685e-06	6.28385e-06	6.47353e-06	6.61489e-06	6.70523e-06	6.74836e-06	6.74973e-06	6.71174e-06	6.63189e-06	6.50477e-06	6.32616e-06	6.09666e-06	5.82261e-06	5.5139e-06	5.18016e-06	4.82774e-06
HRF HbT,11,11	-1.63573e-05	-1.64049e-05	-1.6366e-05	-1.62741e-05	-1.61198e-05	-1.5839e-05	-1.53432e-05	-1.45835e-05	-1.36111e-05	-1.26004e-05	-1.18088e-05	-1.14886e-05	-1.17862e-05	-1.26787e-05	-1.39765e-05	-1.53894e-05	-1.66256e-05	-1.74804e-05	-1.78821e-05	-1.7887e-05	-1.76344e-05	-1.72861e-05	-1.69724e-05	-1.67608e-05	-1.66497e-05	-1.65875e-05	-1.6504e-05	-1.63451e-05	-1.60942e-05	-1.57756e-05	-1.5438e-05	-1.51275e-05	-1.4865e-05	-1.46386e-05	-1.44139e-05	-1.41554e-05	-1.38466e-05	-1.34972e-05	-1.31349e-05	-1.27872e-05	-1.24653e-05	-1.21585e-05	-1.18419e-05	-1.14916e-05	-1.10983e-05	-1.06708e-05	-1.02289e-05	-9.79003e-06	-9.35937e-06
HRF HbO,11,12	6.42499e-06	6.60191e-06	6.9697e-06	7.45244e-06	8.00751e-06	8.66949e-06	9.53233e-06	1.06758e-05	1.20791e-05	1.35771e-05	1.48924e-05	1.5736e-05	1.59272e-05	1.5475e-05	1.45796e-05	1.35568e-05	1.27225e-05	1.229e-05	1.23186e-05	1.27249e-05	1.33388e-05	1.39747e-05	1.44903e-05	1.48169e-05	1.496e-05	1.49753e-05	1.49343e-05	1.48911e-05	1.48622e-05	1.48265e-05	1.47415e-05	1.45691e-05	1.42965e-05	1.3942e-05	1.35449e-05	1.31447e-05	1.27621e-05	1.2392e-05	1.20115e-05	1.15963e-05	1.11366e-05	1.06425e-05	1.01369e-05	9.64193e-06	9.16608e-06	8.70068e-06	8.22609e-06	7.72362e-06	7.1854e-06
HRF HbR,11,12	-3.62621e-06	-3.9665e-06	-4.44634e-06	-5.03663e-06	-5.69122e-06	-6.36863e-06	-7.04326e-06	-7.70274e-06	-8.33673e-06	-8.92733e-06	-9.44836e-06	-9.87456e-06	-1.01947e-05	-1.04204e-05	-1.05839e-05	-1.07271e-05	-1.08849e-05	-1.10733e-05	-1.12853e-05	-1.14972e-05	-1.1679e-05	-1.18057e-05	-1.18638e-05	-1.18522e-05	-1.17781e-05	-1.16524e-05	-1.14851e-05	-1.1283e-05	-1.10495e-05	-1.07861e-05	-1.04944e-05	-1.01774e-05	-9.84054e-06	-9.49105e-06	-9.13677e-06	-8.78461e-06	-8.43938e-06	-8.10374e-06	-7.77895e-06	-7.46617e-06	-7.16739e-06	-6.88559e-06	-6.62399e-06	-6.38487e-06	-6.16881e-06	-5.97459e-06	-5.80011e-06	-5.64346e-06	-5.50374e-06
HRF HbT,11,12	2.79878e-06	2.63542e-06	2.52336e-06	2.41581e-06	2.31629e-06	2.30086e-06	2.48906e-06	2.97305e-06	3.74237e-06	4.64973e-06	5.44405e-06	5.86142e-06	5.73245e-06	5.05459e-06	3.99564e-06	2.8297e-06	1.83765e-06	1.21675e-06	1.03326e-06	1.22767e-06	1.6598e-06	2.169e-06	2.62641e-06	2.96475e-06	3.18195e-06	3.32294e-06	3.44923e-06	3.60806e-06	3.8127e-06	4.04032e-06	4.24706e-06	4.39171e-06	4.45593e-06	4.45092e-06	4.40812e-06	4.36009e-06	4.32271e-06	4.28828e-06	4.23254e-06	4.13014e-06	3.96926e-06	3.75691e-06	3.51293e-06	3.25705e-06	2.99727e-06	2.72609e-06	2.42598e-06	2.08015e-06	1.68166e-06
HRF HbO,12,10	-3.10533e-05	-3.0858e-05	-3.02972e-05	-2.90561e-05	-2.6968e-05	-2.41623e-05	-2.1065e-05	-1.82486e-05	-1.62105e-05	-1.51976e-05	-1.51572e-05	-1.58243e-05	-1.68789e-05	-1.80815e-05	-1.93207e-05	-2.05696e-05	-2.18013e-05	-2.29312e-05	-2.38281e-05	-2.43858e-05	-2.46032e-05	-2.46167e-05	-2.46544e-05	-2.49346e-05	-2.55627e-05	-2.64858e-05	-2.75294e-05	-2.84948e-05	-2.92606e-05	-2.98336e-05	-3.03243e-05	-3.08692e-05	-3.15456e-05	-3.23306e-05	-3.31209e-05	-3.37966e-05	-3.42886e-05	-3.46101e-05	-3.48376e-05	-3.50591e-05	-3.53212e-05	-3.56069e-05	-3.58527e-05	-3.59916e-05	-3.59925e-05	-3.58755e-05	-3.56954e-05	-3.55066e-05	-3.53328e-05
HRF HbR,12,10	-1.09406e-06	-1.17589e-06	-1.24587e-06	-1.29796e-06	-1.3329e-06	-1.36002e-06	-1.39537e-06	-1.45656e-06	-1.55668e-06	-1.69997e-06	-1.88127e-06	-2.08894e-06	-2.3097e-06	-2.53256e-06	-2.75044e-06	-2.95916e-06	-3.15529e-06	-3.33458e-06	-3.49199e-06	-3.62346e-06	-3.72774e-06	-3.80722e-06	-3.86673e-06	-3.91106e-06	-3.9424e-06	-3.95925e-06	-3.95742e-06	-3.93249e-06	-3.88243e-06	-3.80879e-06	-3.71608e-06	-3.6097e-06	-3.49376e-06	-3.36986e-06	-3.23763e-06	-3.0962e-06	-2.94597e-06	-2.78937e-06	-2.63046e-06	-2.47358e-06	-2.32204e-06	-2.17739e-06	-2.0398e-06	-1.90897e-06	-1.78515e-06	-1.66957e-06	-1.56414e-06	-1.47078e-06	-1.39056e-06
HRF HbT,12,10	-3.21474e-05	-3.20339e-05	-3.15431e-05	-3.0354e-05	-2.83009e-05	-2.55223e-05	-2.24604e-05	-1.97051e-05	-1.77672e-05	-1.68976e-05	-1.70385e-05	-1.79132e-05	-1.91886e-05	-2.0614e-05	-2.20711e-05	-2.35288e-05	-2.49566e-05	-2.62658e-05	-2.73201e-05	-2.80092e-05	-2.8331e-05	-2.84239e-05	-2.85211e-05	-2.88457e-05	-2.95051e-05	-3.0445e-05	-3.14868e-05	-3.24273e-05	-3.31431e-05	-3.36424e-05	-3.40404e-05	-3.44789e-05	-3.50393e-05	-3.57005e-05	-3.63585e-05	-3.68928e-05	-3.72346e-05	-3.73995e-05	-3.74681e-05	-3.75327e-05	-3.76433e-05	-3.77843e-05	-3.78925e-05	-3.79005e-05	-3.77776e-05	-3.75451e-05	-3.72595e-05	-3.69774e-05	-3.67234e-05
HRF HbO,12,12	-4.34971e-08	2.9437e-07	7.98118e-07	1.52364e-06	2.48281e-06	3.62141e-06	4.82693e-06	5.96434e-06	6.92271e-06	7.6494e-06	8.15635e-06	8.49834e-06	8.73798e-06	8.91711e-06	9.04816e-06	9.12562e-06	9.14573e-06	9.11958e-06	9.07024e-06	9.01652e-06	8.95477e-06	8.85206e-06	8.65684e-06	8.32238e-06	7.83017e-06	7.19993e-06	6.48056e-06	5.72732e-06	4.97804e-06	4.24128e-06	3.50161e-06	2.73765e-06	1.94113e-06	1.12616e-06	3.2416e-07	-4.31283e-07	-1.12006e-06	-1.74262e-06	-2.31525e-06	-2.85758e-06	-3.3802e-06	-3.87962e-06	-4.34257e-06	-4.75617e-06	-5.11722e-06	-5.43516e-06	-5.72741e-06	-6.01062e-06	-6.29313e-06
HRF HbR,12,12	-3.21722e-06	-3.69659e-06	-4.23093e-06	-4.77848e-06	-5.30132e-06	-5.78644e-06	-6.25112e-06	-6.73057e-06	-7.25627e-06	-7.83796e-06	-8.45887e-06	-9.08524e-06	-9.683e-06	-1.02311e-05	-1.07246e-05	-1.11668e-05	-1.15578e-05	-1.18864e-05	-1.2132e-05	-1.22739e-05	-1.23025e-05	-1.22254e-05	-1.20646e-05	-1.18457e-05	-1.15865e-05	-1.12905e-05	-1.09491e-05	-1.05509e-05	-1.00913e-05	-9.57825e-06	-9.03032e-06	-8.4693e-06	-7.91189e-06	-7.36513e-06	-6.82776e-06	-6.29581e-06	-5.76896e-06	-5.2537e-06	-4.76204e-06	-4.30695e-06	-3.89749e-06	-3.53638e-06	-3.22113e-06	-2.94745e-06	-2.71287e-06	-2.51857e-06	-2.36857e-06	-2.2672e-06	-2.21648e-06
HRF HbT,12,12	-3.26071e-06	-3.40222e-06	-3.43282e-06	-3.25484e-06	-2.81851e-06	-2.16503e-06	-1.42419e-06	-7.66227e-07	-3.33561e-07	-1.88564e-07	-3.02522e-07	-5.86893e-07	-9.45014e-07	-1.31403e-06	-1.67647e-06	-2.04123e-06	-2.41206e-06	-2.76683e-06	-3.0618e-06	-3.25739e-06	-3.34769e-06	-3.37333e-06	-3.40777e-06	-3.52337e-06	-3.75637e-06	-4.09055e-06	-4.46856e-06	-4.82359e-06	-5.11326e-06	-5.33698e-06	-5.52871e-06	-5.73164e-06	-5.97076e-06	-6.23898e-06	-6.5036e-06	-6.7271e-06	-6.88903e-06	-6.99632e-06	-7.07729e-06	-7.16453e-06	-7.27769e-06	-7.41601e-06	-7.56371e-06	-7.70362e-06	-7.83009e-06	-7.95373e-06	-8.09598e-06	-8.27782e-06	-8.50961e-06
HRF HbO,12,13	-9.84537e-06	-9.60476e-06	-9.24121e-06	-8.56423e-06	-7.45766e-06	-5.97547e-06	-4.34825e-06	-2.89626e-06	-1.89787e-06	-1.48447e-06	-1.61323e-06	-2.12231e-06	-2.82818e-06	-3.60764e-06	-4.42402e-06	-5.2952e-06	-6.23525e-06	-7.21277e-06	-8.1531e-06	-8.98011e-06	-9.66759e-06	-1.02646e-05	-1.08762e-05	-1.16095e-05	-1.25158e-05	-1.35629e-05	-1.46523e-05	-1.56704e-05	-1.65439e-05	-1.72685e-05	-1.78973e-05	-1.85001e-05	-1.91182e-05	-1.97417e-05	-2.03199e-05	-2.07943e-05	-2.11348e-05	-2.13556e-05	-2.15057e-05	-2.1641e-05	-2.17962e-05	-2.19724e-05	-2.21461e-05	-2.22907e-05	-2.23977e-05	-2.24845e-05	-2.25852e-05	-2.27325e-05	-2.29413e-05
HRF HbR,12,13	-1.04212e-05	-1.06012e-05	-1.08115e-05	-1.09639e-05	-1.10049e-05	-1.0961e-05	-1.09348e-05	-1.10518e-05	-1.13893e-05	-1.19282e-05	-1.25566e-05	-1.31224e-05	-1.35052e-05	-1.36702e-05	-1.36754e-05	-1.36337e-05	-1.36544e-05	-1.37951e-05	-1.40474e-05	-1.4357e-05	-1.46617e-05	-1.49238e-05	-1.51418e-05	-1.53397e-05	-1.55451e-05	-1.57707e-05	-1.60088e-05	-1.624e-05	-1.64464e-05	-1.66224e-05	-1.67757e-05	-1.69203e-05	-1.70667e-05	-1.72155e-05	-1.73579e-05	-1.74814e-05	-1.75775e-05	-1.76449e-05	-1.76885e-05	-1.77148e-05	-1.7726e-05	-1.7718e-05	-1.76818e-05	-1.76078e-05	-1.74894e-05	-1.73252e-05	-1.71168e-05	-1.68662e-05	-1.65725e-05
HRF HbT,12,13	-2.02666e-05	-2.02059e-05	-2.00527e-05	-1.95282e-05	-1.84626e-05	-1.69365e-05	-1.52831e-05	-1.39481e-05	-1.32871e-05	-1.34126e-05	-1.41698e-05	-1.52447e-05	-1.63334e-05	-1.72779e-05	-1.80994e-05	-1.89289e-05	-1.98897e-05	-2.10079e-05	-2.22005e-05	-2.33371e-05	-2.43293e-05	-2.51884e-05	-2.6018e-05	-2.69492e-05	-2.80609e-05	-2.93336e-05	-3.06611e-05	-3.19104e-05	-3.29903e-05	-3.38908e-05	-3.4673e-05	-3.54204e-05	-3.61849e-05	-3.69572e-05	-3.76777e-05	-3.82758e-05	-3.87123e-05	-3.90005e-05	-3.91942e-05	-3.93558e-05	-3.95221e-05	-3.96904e-05	-3.98279e-05	-3.98984e-05	-3.98871e-05	-3.98097e-05	-3.9702e-05	-3.95986e-05	-3.95138e-05
HRF HbO,12,21	-9.54914e-20	-1.65808e-19	-1.84384e-19	-1.2411e-19	1.55865e-21	1.36405e-19	2.05243e-19	1.54616e-19	-1.13469e-20	-2.22916e-19	-3.74346e-19	-3.79112e-19	-2.21315e-19	2.78658e-20	2.42247e-19	3.07031e-19	1.83431e-19	-6.62617e-20	-3.09892e-19	-4.17294e-19	-3.32565e-19	-1.05153e-19	1.38535e-19	2.66732e-19	2.1573e-19	2.30522e-20	-1.97587e-19	-3.23352e-19	-2.91431e-19	-1.30722e-19	6.00831e-20	1.72441e-19	1.49442e-19	1.37839e-20	-1.51178e-19	-2.52897e-19	-2.41816e-19	-1.3476e-19	9.40243e-22	8.98438e-20	9.08075e-20	1.57121e-20	-8.32922e-20	-1.4726e-19	-1.436e-19	-8.06445e-20	1.9335e-21	5.83923e-20	6.19978e-20
HRF HbR,12,21	2.40331e-20	7.48121e-20	1.05539e-19	9.34005e-20	3.66701e-20	-4.03604e-20	-9.75621e-20	-1.00344e-19	-4.07301e-20	5.47556e-20	1.3674e-19	1.5928e-19	1.06428e-19	3.29417e-21	-9.60628e-20	-1.38137e-19	-1.00346e-19	-4.41557e-21	9.55916e-20	1.44122e-19	1.15964e-19	3.03251e-20	-6.11711e-20	-1.05354e-19	-7.87686e-20	-7.15e-22	7.94629e-20	1.12815e-19	8.03455e-20	3.87952e-21	-6.80304e-20	-9.02199e-20	-4.8533e-20	3.17911e-20	1.01804e-19	1.18786e-19	7.21343e-20	-1.03905e-20	-7.95536e-20	-9.41888e-20	-4.55247e-20	3.80879e-20	1.08416e-19	1.25819e-19	8.19164e-20	3.39737e-21	-6.45147e-20	-8.44947e-20	-4.77525e-20
HRF HbT,12,21	-7.14583e-20	-9.09963e-20	-7.88447e-20	-3.07091e-20	3.82288e-20	9.6045e-20	1.07681e-19	5.42718e-20	-5.2077e-20	-1.68161e-19	-2.37606e-19	-2.19832e-19	-1.14887e-19	3.11599e-20	1.46184e-19	1.68894e-19	8.30845e-20	-7.06772e-20	-2.143e-19	-2.73172e-19	-2.16601e-19	-7.48278e-20	7.73638e-20	1.61378e-19	1.36961e-19	2.23372e-20	-1.18124e-19	-2.10537e-19	-2.11085e-19	-1.26842e-19	-7.94732e-21	8.22211e-20	1.00909e-19	4.5575e-20	-4.93746e-20	-1.34111e-19	-1.69681e-19	-1.45151e-19	-7.86134e-20	-4.34498e-21	4.52828e-20	5.38e-20	2.51235e-20	-2.14415e-20	-6.16833e-20	-7.72471e-20	-6.25812e-20	-2.61024e-20	1.42454e-20
HRF HbO,13,11	-6.00362e-05	-6.21034e-05	-6.46988e-05	-6.75898e-05	-7.04794e-05	-7.3166e-05	-7.56007e-05	-7.78207e-05	-7.98223e-05	-8.14671e-05	-8.2491e-05	-8.26165e-05	-8.17067e-05	-7.9871e-05	-7.7464e-05	-7.49762e-05	-7.28718e-05	-7.14476e-05	-7.07717e-05	-7.07109e-05	-7.10212e-05	-7.14523e-05	-7.18264e-05	-7.20715e-05	-7.22108e-05	-7.23235e-05	-7.24965e-05	-7.27847e-05	-7.31907e-05	-7.36681e-05	-7.41454e-05	-7.45567e-05	-7.48663e-05	-7.50759e-05	-7.52124e-05	-7.53037e-05	-7.53572e-05	-7.53514e-05	-7.52444e-05	-7.49923e-05	-7.45679e-05	-7.39683e-05	-7.32088e-05	-7.23083e-05	-7.12754e-05	-7.01019e-05	-6.87675e-05	-6.72507e-05	-6.55399e-05
HRF HbR,13,11	-2.30667e-05	-2.31463e-05	-2.35064e-05	-2.41549e-05	-2.50247e-05	-2.59994e-05	-2.69389e-05	-2.76968e-05	-2.81332e-05	-2.81269e-05	-2.75929e-05	-2.65032e-05	-2.49046e-05	-2.29235e-05	-2.07512e-05	-1.86114e-05	-1.67168e-05	-1.52254e-05	-1.42095e-05	-1.36444e-05	-1.34215e-05	-1.33838e-05	-1.33749e-05	-1.32871e-05	-1.30901e-05	-1.28291e-05	-1.2592e-05	-1.24609e-05	-1.24701e-05	-1.25923e-05	-1.27559e-05	-1.28844e-05	-1.29338e-05	-1.29096e-05	-1.28542e-05	-1.28157e-05	-1.28166e-05	-1.28404e-05	-1.2841e-05	-1.27683e-05	-1.25932e-05	-1.23183e-05	-1.19685e-05	-1.15713e-05	-1.11371e-05	-1.06525e-05	-1.00877e-05	-9.41357e-06	-8.61656e-06
HRF HbT,13,11	-8.31029e-05	-8.52497e-05	-8.82052e-05	-9.17447e-05	-9.55041e-05	-9.91654e-05	-0.00010254	-0.000105517	-0.000107955	-0.000109594	-0.000110084	-0.00010912	-0.000106611	-0.000102794	-9.82151e-05	-9.35877e-05	-8.95886e-05	-8.6673e-05	-8.49812e-05	-8.43553e-05	-8.44427e-05	-8.48361e-05	-8.52013e-05	-8.53586e-05	-8.53009e-05	-8.51526e-05	-8.50885e-05	-8.52456e-05	-8.56608e-05	-8.62605e-05	-8.69014e-05	-8.7441e-05	-8.78001e-05	-8.79855e-05	-8.80666e-05	-8.81193e-05	-8.81738e-05	-8.81919e-05	-8.80853e-05	-8.77605e-05	-8.71612e-05	-8.62866e-05	-8.51772e-05	-8.38796e-05	-8.24125e-05	-8.07544e-05	-7.88552e-05	-7.66643e-05	-7.41564e-05
HRF HbO,13,12	-1.94034e-05	-2.00816e-05	-2.0465e-05	-2.04033e-05	-1.97955e-05	-1.86555e-05	-1.71328e-05	-1.54801e-05	-1.39845e-05	-1.28945e-05	-1.23687e-05	-1.24572e-05	-1.31103e-05	-1.41995e-05	-1.55403e-05	-1.69135e-05	-1.80916e-05	-1.88754e-05	-1.91391e-05	-1.88709e-05	-1.8187e-05	-1.73042e-05	-1.6471e-05	-1.58824e-05	-1.56135e-05	-1.5606e-05	-1.57137e-05	-1.57859e-05	-1.57445e-05	-1.56159e-05	-1.55051e-05	-1.5529e-05	-1.57501e-05	-1.61456e-05	-1.66275e-05	-1.70967e-05	-1.74979e-05	-1.78435e-05	-1.81972e-05	-1.8629e-05	-1.91722e-05	-1.9806e-05	-2.04711e-05	-2.11065e-05	-2.16829e-05	-2.22145e-05	-2.27437e-05	-2.33112e-05	-2.39299e-05
HRF HbR,13,12	9.49456e-06	9.08037e-06	8.3826e-06	7.36548e-06	6.04508e-06	4.49855e-06	2.85689e-06	1.2825e-06	-6.15839e-08	-1.04129e-06	-1.57249e-06	-1.63014e-06	-1.24716e-06	-5.06079e-07	4.73458e-07	1.55091e-06	2.58515e-06	3.4588e-06	4.1031e-06	4.51597e-06	4.76408e-06	4.9631e-06	5.23863e-06	5.681e-06	6.31275e-06	7.08445e-06	7.90165e-06	8.67028e-06	9.33771e-06	9.90915e-06	1.04326e-05	1.09629e-05	1.15257e-05	1.21016e-05	1.26378e-05	1.30776e-05	1.339e-05	1.35822e-05	1.36906e-05	1.37555e-05	1.37977e-05	1.38092e-05	1.37622e-05	1.36291e-05	1.3401e-05	1.30937e-05	1.27383e-05	1.23645e-05	1.19863e-05
HRF HbT,13,12	-9.90889e-06	-1.10013e-05	-1.20824e-05	-1.30378e-05	-1.37504e-05	-1.41569e-05	-1.42759e-05	-1.41976e-05	-1.40461e-05	-1.39358e-05	-1.39412e-05	-1.40873e-05	-1.43574e-05	-1.47056e-05	-1.50669e-05	-1.53626e-05	-1.55065e-05	-1.54166e-05	-1.5036e-05	-1.4355e-05	-1.3423e-05	-1.23411e-05	-1.12324e-05	-1.02014e-05	-9.30078e-06	-8.5215e-06	-7.81201e-06	-7.11567e-06	-6.40683e-06	-5.70677e-06	-5.07242e-06	-4.56607e-06	-4.22443e-06	-4.04402e-06	-3.9897e-06	-4.01912e-06	-4.10794e-06	-4.2613e-06	-4.50654e-06	-4.87343e-06	-5.37447e-06	-5.99677e-06	-6.70895e-06	-7.47743e-06	-8.28186e-06	-9.12076e-06	-1.00054e-05	-1.09467e-05	-1.19436e-05
HRF HbO,13,14	-3.77381e-05	-3.90587e-05	-4.05663e-05	-4.20881e-05	-4.34706e-05	-4.46785e-05	-4.58081e-05	-4.70098e-05	-4.83713e-05	-4.98359e-05	-5.12073e-05	-5.2239e-05	-5.27583e-05	-5.27556e-05	-5.23917e-05	-5.19251e-05	-5.1601e-05	-5.15592e-05	-5.18031e-05	-5.22322e-05	-5.27115e-05	-5.31359e-05	-5.34636e-05	-5.37096e-05	-5.3915e-05	-5.41147e-05	-5.43201e-05	-5.45202e-05	-5.46944e-05	-5.48267e-05	-5.49116e-05	-5.49522e-05	-5.49533e-05	-5.4915e-05	-5.48316e-05	-5.4694e-05	-5.44942e-05	-5.42278e-05	-5.38931e-05	-5.34885e-05	-5.30092e-05	-5.24472e-05	-5.17928e-05	-5.10388e-05	-5.01825e-05	-4.92254e-05	-4.817e-05	-4.70166e-05	-4.5761e-05
HRF HbR,13,14	-7.27534e-06	-6.98558e-06	-6.79511e-06	-6.71934e-06	-6.73383e-06	-6.77961e-06	-6.77812e-06	-6.65131e-06	-6.34068e-06	-5.81942e-06	-5.0944e-06	-4.19907e-06	-3.1819e-06	-2.09565e-06	-9.91217e-07	8.42598e-08	1.08787e-06	1.98351e-06	2.74784e-06	3.3774e-06	3.89217e-06	4.33127e-06	4.74033e-06	5.1547e-06	5.58634e-06	6.02086e-06	6.42686e-06	6.77269e-06	7.04218e-06	7.24107e-06	7.39141e-06	7.51776e-06	7.6335e-06	7.73464e-06	7.80421e-06	7.82358e-06	7.78386e-06	7.69073e-06	7.56057e-06	7.41104e-06	7.25201e-06	7.0822e-06	6.89288e-06	6.67587e-06	6.43055e-06	6.16588e-06	5.89659e-06	5.63625e-06	5.39162e-06
HRF HbT,13,14	-4.50134e-05	-4.60443e-05	-4.73614e-05	-4.88075e-05	-5.02044e-05	-5.14581e-05	-5.25862e-05	-5.36611e-05	-5.47119e-05	-5.56553e-05	-5.63016e-05	-5.6438e-05	-5.59402e-05	-5.48512e-05	-5.33829e-05	-5.18409e-05	-5.05131e-05	-4.95757e-05	-4.90552e-05	-4.88548e-05	-4.88193e-05	-4.88046e-05	-4.87233e-05	-4.85549e-05	-4.83286e-05	-4.80938e-05	-4.78932e-05	-4.77475e-05	-4.76522e-05	-4.75856e-05	-4.75201e-05	-4.74344e-05	-4.73198e-05	-4.71804e-05	-4.70274e-05	-4.68704e-05	-4.67103e-05	-4.6537e-05	-4.63326e-05	-4.60775e-05	-4.57572e-05	-4.5365e-05	-4.48999e-05	-4.4363e-05	-4.3752e-05	-4.30595e-05	-4.22734e-05	-4.13803e-05	-4.03694e-05
HRF HbO,13,22	-1.64086e-20	-1.69365e-21	1.42097e-20	2.16388e-20	1.50974e-20	-3.21707e-21	-2.42255e-20	-3.68016e-20	-3.39289e-20	-1.66648e-20	6.35276e-21	2.35542e-20	2.65896e-20	1.45645e-20	-5.84722e-21	-2.42394e-20	-3.19561e-20	-2.62291e-20	-1.09797e-20	5.75523e-21	1.60875e-20	1.59421e-20	6.47791e-21	-7.04647e-21	-1.80635e-20	-2.17009e-20	-1.67457e-20	-5.92813e-21	5.43104e-21	1.18287e-20	1.01187e-20	1.13734e-21	-1.04205e-20	-1.80828e-20	-1.69097e-20	-6.4615e-21	8.31206e-21	1.91722e-20	1.89861e-20	6.18409e-21	-1.3414e-20	-2.89525e-20	-3.02957e-20	-1.41855e-20	1.28767e-20	3.71764e-20	4.48659e-20	2.98409e-20	-2.15454e-21
HRF HbR,13,22	1.63641e-20	8.44572e-21	-4.78464e-21	-1.58415e-20	-1.84668e-20	-1.09842e-20	2.94201e-21	1.64048e-20	2.29121e-20	1.9593e-20	8.37429e-21	-5.24679e-21	-1.49797e-20	-1.66022e-20	-9.63529e-21	2.71598e-21	1.5108e-20	2.23351e-20	2.14431e-20	1.29307e-20	5.94141e-22	-9.99694e-21	-1.39009e-20	-9.13093e-21	2.19464e-21	1.46062e-20	2.1807e-20	1.98546e-20	9.36436e-21	-4.55314e-21	-1.47709e-20	-1.58405e-20	-6.93851e-21	7.57823e-21	2.03714e-20	2.49165e-20	1.88625e-20	5.18762e-21	-9.38039e-21	-1.77561e-20	-1.59051e-20	-4.61611e-21	1.10628e-20	2.42545e-20	2.93165e-20	2.42087e-20	1.12857e-20	-3.69952e-21	-1.39792e-20
HRF HbT,13,22	-4.44737e-23	6.75207e-21	9.4251e-21	5.79733e-21	-3.36935e-21	-1.42013e-20	-2.12835e-20	-2.03968e-20	-1.10167e-20	2.92825e-21	1.47271e-20	1.83074e-20	1.16099e-20	-2.03771e-21	-1.54825e-20	-2.15234e-20	-1.68481e-20	-3.89408e-21	1.04634e-20	1.86859e-20	1.66817e-20	5.94514e-21	-7.42304e-21	-1.61774e-20	-1.58688e-20	-7.09477e-21	5.06124e-21	1.39265e-20	1.47954e-20	7.27555e-21	-4.65222e-21	-1.47032e-20	-1.7359e-20	-1.05046e-20	3.46168e-21	1.8455e-20	2.71745e-20	2.43599e-20	9.60573e-21	-1.1572e-20	-2.93191e-20	-3.35686e-20	-1.92329e-20	1.0069e-20	4.21932e-20	6.13851e-20	5.61516e-20	2.61414e-20	-1.61338e-20
HRF HbO,14,12	-1.76807e-05	-1.77639e-05	-1.76516e-05	-1.72128e-05	-1.63807e-05	-1.52117e-05	-1.38849e-05	-1.26402e-05	-1.1687e-05	-1.1133e-05	-1.09637e-05	-1.10776e-05	-1.135e-05	-1.16861e-05	-1.20395e-05	-1.23934e-05	-1.27264e-05	-1.29924e-05	-1.31295e-05	-1.30939e-05	-1.28956e-05	-1.26097e-05	-1.23526e-05	-1.2233e-05	-1.2303e-05	-1.25388e-05	-1.2858e-05	-1.3167e-05	-1.34089e-05	-1.3587e-05	-1.3753e-05	-1.39701e-05	-1.42723e-05	-1.46458e-05	-1.50385e-05	-1.53909e-05	-1.5668e-05	-1.58742e-05	-1.60441e-05	-1.62173e-05	-1.64135e-05	-1.66217e-05	-1.68092e-05	-1.69424e-05	-1.70059e-05	-1.70091e-05	-1.69784e-05	-1.69392e-05	-1.69016e-05
HRF HbR,14,12	-7.07735e-07	-1.13875e-06	-1.74064e-06	-2.51352e-06	-3.4323e-06	-4.45291e-06	-5.51702e-06	-6.55439e-06	-7.48534e-06	-8.22753e-06	-8.70886e-06	-8.8844e-06	-8.75136e-06	-8.35538e-06	-7.78363e-06	-7.1458e-06	-6.54837e-06	-6.06998e-06	-5.74494e-06	-5.55892e-06	-5.45771e-06	-5.36661e-06	-5.215e-06	-4.95878e-06	-4.59284e-06	-4.14857e-06	-3.67738e-06	-3.22733e-06	-2.82362e-06	-2.4621e-06	-2.11799e-06	-1.76435e-06	-1.38964e-06	-1.00505e-06	-6.38279e-07	-3.18434e-07	-6.11973e-08	1.3737e-07	2.95727e-07	4.34409e-07	5.64077e-07	6.80855e-07	7.70884e-07	8.20485e-07	8.25406e-07	7.93787e-07	7.41671e-07	6.84389e-07	6.29259e-07
HRF HbT,14,12	-1.83884e-05	-1.89027e-05	-1.93922e-05	-1.97263e-05	-1.9813e-05	-1.96646e-05	-1.94019e-05	-1.91945e-05	-1.91724e-05	-1.93606e-05	-1.96725e-05	-1.9962e-05	-2.01013e-05	-2.00414e-05	-1.98231e-05	-1.95392e-05	-1.92748e-05	-1.90624e-05	-1.88744e-05	-1.86528e-05	-1.83533e-05	-1.79763e-05	-1.75676e-05	-1.71917e-05	-1.68959e-05	-1.66873e-05	-1.65354e-05	-1.63944e-05	-1.62326e-05	-1.60491e-05	-1.5871e-05	-1.57344e-05	-1.56619e-05	-1.56509e-05	-1.56768e-05	-1.57093e-05	-1.57292e-05	-1.57368e-05	-1.57483e-05	-1.57829e-05	-1.58494e-05	-1.59408e-05	-1.60383e-05	-1.61219e-05	-1.61804e-05	-1.62154e-05	-1.62367e-05	-1.62548e-05	-1.62724e-05
HRF HbO,14,13	-1.37269e-05	-1.35108e-05	-1.33527e-05	-1.30621e-05	-1.24851e-05	-1.1611e-05	-1.05936e-05	-9.67901e-06	-9.08585e-06	-8.90684e-06	-9.08407e-06	-9.46284e-06	-9.88544e-06	-1.02685e-05	-1.06242e-05	-1.10225e-05	-1.15261e-05	-1.21417e-05	-1.28139e-05	-1.3463e-05	-1.4036e-05	-1.45399e-05	-1.50361e-05	-1.56019e-05	-1.62831e-05	-1.70675e-05	-1.78919e-05	-1.86774e-05	-1.93706e-05	-1.9966e-05	-2.05001e-05	-2.10229e-05	-2.15652e-05	-2.2122e-05	-2.26586e-05	-2.31339e-05	-2.3526e-05	-2.3844e-05	-2.41209e-05	-2.43943e-05	-2.46862e-05	-2.49951e-05	-2.53012e-05	-2.55834e-05	-2.58331e-05	-2.60601e-05	-2.62856e-05	-2.65297e-05	-2.67991e-05
HRF HbR,14,13	-9.35581e-06	-9.74558e-06	-1.02179e-05	-1.06789e-05	-1.10519e-05	-1.1328e-05	-1.15726e-05	-1.18848e-05	-1.23357e-05	-1.2923e-05	-1.35681e-05	-1.41558e-05	-1.45929e-05	-1.48523e-05	-1.49792e-05	-1.50611e-05	-1.51798e-05	-1.53734e-05	-1.56273e-05	-1.58934e-05	-1.61229e-05	-1.62928e-05	-1.64132e-05	-1.65146e-05	-1.66264e-05	-1.67602e-05	-1.69073e-05	-1.7048e-05	-1.71665e-05	-1.72608e-05	-1.73428e-05	-1.74298e-05	-1.7534e-05	-1.76556e-05	-1.77841e-05	-1.79051e-05	-1.80086e-05	-1.80928e-05	-1.81628e-05	-1.8225e-05	-1.8281e-05	-1.83251e-05	-1.83458e-05	-1.83312e-05	-1.8273e-05	-1.81688e-05	-1.80202e-05	-1.7829e-05	-1.75945e-05
HRF HbT,14,13	-2.30827e-05	-2.32564e-05	-2.35706e-05	-2.3741e-05	-2.35371e-05	-2.29391e-05	-2.21662e-05	-2.15638e-05	-2.14215e-05	-2.18298e-05	-2.26521e-05	-2.36186e-05	-2.44784e-05	-2.51208e-05	-2.56034e-05	-2.60836e-05	-2.67059e-05	-2.7515e-05	-2.84412e-05	-2.93564e-05	-3.01589e-05	-3.08327e-05	-3.14493e-05	-3.21165e-05	-3.29095e-05	-3.38277e-05	-3.47991e-05	-3.57254e-05	-3.65371e-05	-3.72268e-05	-3.78429e-05	-3.84527e-05	-3.90992e-05	-3.97776e-05	-4.04426e-05	-4.1039e-05	-4.15347e-05	-4.19368e-05	-4.22837e-05	-4.26193e-05	-4.29673e-05	-4.33201e-05	-4.36471e-05	-4.39146e-05	-4.41062e-05	-4.42289e-05	-4.43058e-05	-4.43587e-05	-4.43936e-05
HRF HbO,14,14	3.65906e-06	3.87776e-06	4.70906e-06	6.11476e-06	7.93631e-06	9.95275e-06	1.19338e-05	1.36718e-05	1.49949e-05	1.57706e-05	1.59143e-05	1.54025e-05	1.42875e-05	1.27025e-05	1.08483e-05	8.96066e-06	7.26543e-06	5.93122e-06	5.03339e-06	4.53918e-06	4.32029e-06	4.19276e-06	3.97472e-06	3.54384e-06	2.87303e-06	2.02861e-06	1.13087e-06	2.94722e-07	-4.21298e-07	-1.03325e-06	-1.61011e-06	-2.22643e-06	-2.91657e-06	-3.65531e-06	-4.37345e-06	-4.99676e-06	-5.48427e-06	-5.84442e-06	-6.122e-06	-6.36609e-06	-6.59937e-06	-6.80635e-06	-6.94548e-06	-6.9758e-06	-6.88092e-06	-6.67669e-06	-6.39938e-06	-6.08328e-06	-5.74195e-06
HRF HbR,14,14	3.87117e-07	1.0173e-07	-3.72009e-07	-1.00746e-06	-1.75914e-06	-2.58209e-06	-3.43908e-06	-4.29369e-06	-5.09737e-06	-5.78269e-06	-6.27143e-06	-6.49626e-06	-6.42643e-06	-6.08427e-06	-5.5436e-06	-4.90966e-06	-4.2887e-06	-3.75864e-06	-3.35092e-06	-3.04777e-06	-2.79407e-06	-2.51874e-06	-2.15869e-06	-1.67836e-06	-1.07863e-06	-3.92607e-07	3.30115e-07	1.04392e-06	1.72337e-06	2.36804e-06	2.99434e-06	3.61956e-06	4.24704e-06	4.86047e-06	5.42977e-06	5.92445e-06	6.32637e-06	6.63485e-06	6.86185e-06	7.02092e-06	7.11692e-06	7.14232e-06	7.08186e-06	6.92182e-06	6.65829e-06	6.29937e-06	5.86057e-06	5.35675e-06	4.79556e-06
HRF HbT,14,14	4.04618e-06	3.97949e-06	4.33705e-06	5.1073e-06	6.17717e-06	7.37066e-06	8.49468e-06	9.37813e-06	9.89749e-06	9.98794e-06	9.6429e-06	8.9062e-06	7.86103e-06	6.61821e-06	5.30466e-06	4.05099e-06	2.97673e-06	2.17257e-06	1.68247e-06	1.49141e-06	1.52622e-06	1.67403e-06	1.81602e-06	1.86548e-06	1.7944e-06	1.636e-06	1.46098e-06	1.33864e-06	1.30207e-06	1.33479e-06	1.38423e-06	1.39312e-06	1.33046e-06	1.20516e-06	1.05632e-06	9.27689e-07	8.42105e-07	7.90436e-07	7.39855e-07	6.54835e-07	5.17545e-07	3.35974e-07	1.36372e-07	-5.39785e-08	-2.22627e-07	-3.77323e-07	-5.38808e-07	-7.2653e-07	-9.46396e-07
HRF HbO,15,13	-4.30629e-05	-4.33035e-05	-4.33583e-05	-4.29838e-05	-4.20277e-05	-4.05521e-05	-3.8842e-05	-3.7296e-05	-3.62587e-05	-3.58881e-05	-3.61207e-05	-3.67428e-05	-3.75144e-05	-3.82736e-05	-3.89701e-05	-3.96235e-05	-4.02491e-05	-4.08044e-05	-4.11927e-05	-4.1317e-05	-4.11462e-05	-4.07481e-05	-4.02652e-05	-3.98455e-05	-3.95688e-05	-3.94102e-05	-3.92619e-05	-3.89974e-05	-3.85417e-05	-3.79073e-05	-3.71791e-05	-3.64619e-05	-3.58224e-05	-3.52604e-05	-3.47209e-05	-3.4137e-05	-3.34745e-05	-3.27537e-05	-3.20359e-05	-3.13887e-05	-3.085e-05	-3.0413e-05	-3.00374e-05	-2.96781e-05	-2.93124e-05	-2.89493e-05	-2.8619e-05	-2.83497e-05	-2.81465e-05
HRF HbR,15,13	8.28124e-06	8.44755e-06	8.65807e-06	8.83293e-06	8.90529e-06	8.86581e-06	8.7721e-06	8.71923e-06	8.79063e-06	9.01824e-06	9.37307e-06	9.78841e-06	1.01986e-05	1.05704e-05	1.09095e-05	1.12426e-05	1.15899e-05	1.19443e-05	1.22726e-05	1.25339e-05	1.27041e-05	1.27909e-05	1.28289e-05	1.28606e-05	1.29131e-05	1.29849e-05	1.30498e-05	1.30745e-05	1.30383e-05	1.29441e-05	1.28151e-05	1.26806e-05	1.25596e-05	1.24529e-05	1.23461e-05	1.22206e-05	1.20668e-05	1.18897e-05	1.17058e-05	1.15332e-05	1.13827e-05	1.12528e-05	1.11333e-05	1.10128e-05	1.08862e-05	1.07572e-05	1.06357e-05	1.05309e-05	1.0446e-05
HRF HbT,15,13	-3.47817e-05	-3.4856e-05	-3.47003e-05	-3.41508e-05	-3.31224e-05	-3.16862e-05	-3.00699e-05	-2.85767e-05	-2.74681e-05	-2.68699e-05	-2.67477e-05	-2.69544e-05	-2.73157e-05	-2.77032e-05	-2.80606e-05	-2.83809e-05	-2.86592e-05	-2.88601e-05	-2.89201e-05	-2.87831e-05	-2.84421e-05	-2.79573e-05	-2.74363e-05	-2.69849e-05	-2.66556e-05	-2.64253e-05	-2.62121e-05	-2.59229e-05	-2.55034e-05	-2.49632e-05	-2.4364e-05	-2.37814e-05	-2.32629e-05	-2.28075e-05	-2.23748e-05	-2.19164e-05	-2.14077e-05	-2.0864e-05	-2.03302e-05	-1.98555e-05	-1.94673e-05	-1.91601e-05	-1.8904e-05	-1.86653e-05	-1.84262e-05	-1.8192e-05	-1.79833e-05	-1.78188e-05	-1.77005e-05
HRF HbO,15,15	-2.0241e-05	-2.00012e-05	-1.99684e-05	-1.99135e-05	-1.95989e-05	-1.89212e-05	-1.79679e-05	-1.69673e-05	-1.61731e-05	-1.57543e-05	-1.57475e-05	-1.60828e-05	-1.66551e-05	-1.73885e-05	-1.82594e-05	-1.92723e-05	-2.04153e-05	-2.1632e-05	-2.28305e-05	-2.39266e-05	-2.48915e-05	-2.57732e-05	-2.66754e-05	-2.77045e-05	-2.89135e-05	-3.02752e-05	-3.16987e-05	-3.30776e-05	-3.43421e-05	-3.54863e-05	-3.65572e-05	-3.76162e-05	-3.86963e-05	-3.97814e-05	-4.08155e-05	-4.17353e-05	-4.25036e-05	-4.31255e-05	-4.36387e-05	-4.40877e-05	-4.44973e-05	-4.4861e-05	-4.51501e-05	-4.53341e-05	-4.54012e-05	-4.53651e-05	-4.52566e-05	-4.51059e-05	-4.49273e-05
HRF HbR,15,15	-2.95711e-05	-3.06366e-05	-3.18798e-05	-3.3173e-05	-3.43855e-05	-3.54604e-05	-3.64327e-05	-3.73828e-05	-3.83598e-05	-3.93254e-05	-4.01532e-05	-4.06866e-05	-4.08197e-05	-4.05557e-05	-4.00124e-05	-3.93729e-05	-3.88109e-05	-3.84281e-05	-3.82317e-05	-3.8155e-05	-3.81034e-05	-3.79996e-05	-3.78083e-05	-3.75355e-05	-3.72108e-05	-3.68659e-05	-3.65202e-05	-3.6178e-05	-3.58335e-05	-3.54791e-05	-3.51108e-05	-3.47298e-05	-3.43409e-05	-3.39496e-05	-3.35598e-05	-3.31732e-05	-3.27888e-05	-3.24049e-05	-3.20186e-05	-3.16271e-05	-3.12275e-05	-3.08171e-05	-3.03933e-05	-2.9954e-05	-2.94974e-05	-2.90214e-05	-2.85232e-05	-2.79993e-05	-2.74451e-05
HRF HbT,15,15	-4.98121e-05	-5.06378e-05	-5.18482e-05	-5.30865e-05	-5.39845e-05	-5.43817e-05	-5.44006e-05	-5.43501e-05	-5.45329e-05	-5.50797e-05	-5.59007e-05	-5.67695e-05	-5.74747e-05	-5.79441e-05	-5.82718e-05	-5.86452e-05	-5.92263e-05	-6.00601e-05	-6.10622e-05	-6.20816e-05	-6.29949e-05	-6.37728e-05	-6.44837e-05	-6.524e-05	-6.61243e-05	-6.71411e-05	-6.8219e-05	-6.92556e-05	-7.01756e-05	-7.09654e-05	-7.1668e-05	-7.2346e-05	-7.30372e-05	-7.37309e-05	-7.43753e-05	-7.49084e-05	-7.52925e-05	-7.55303e-05	-7.56572e-05	-7.57148e-05	-7.57248e-05	-7.56781e-05	-7.55434e-05	-7.52881e-05	-7.48986e-05	-7.43865e-05	-7.37798e-05	-7.31051e-05	-7.23724e-05
HRF HbO,15,23	2.64401e-20	1.68313e-20	-1.93554e-21	-1.91811e-20	-2.54771e-20	-1.77155e-20	-4.90717e-22	1.66934e-20	2.45944e-20	1.89063e-20	2.1308e-21	-1.79766e-20	-3.22667e-20	-3.43389e-20	-2.31477e-20	-3.20117e-21	1.74459e-20	3.04604e-20	3.05271e-20	1.75045e-20	-3.38195e-21	-2.35323e-20	-3.45408e-20	-3.19347e-20	-1.73443e-20	2.13567e-21	1.73313e-20	2.15647e-20	1.40339e-20	8.01236e-23	-1.19291e-20	-1.5416e-20	-9.34019e-21	1.36644e-21	9.00369e-21	8.05571e-21	-1.14688e-21	-1.24098e-20	-1.74705e-20	-1.13766e-20	3.89527e-21	2.00005e-20	2.68948e-20	1.89627e-20	-1.09677e-21	-2.31527e-20	-3.50267e-20	-2.93832e-20	-8.12157e-21
HRF HbR,15,23	7.17172e-21	2.73168e-21	-3.08886e-21	-6.72619e-21	-5.84889e-21	-7.83479e-22	5.61734e-21	9.59971e-21	8.67614e-21	3.0676e-21	-4.41089e-21	-9.93346e-21	-1.07826e-20	-6.79574e-21	-3.61994e-22	4.95458e-21	6.33202e-21	3.08063e-21	-3.18164e-21	-9.53631e-21	-1.32995e-20	-1.32406e-20	-9.92573e-21	-5.16678e-21	-1.00618e-21	1.18478e-21	1.10268e-21	-6.46356e-22	-3.02628e-21	-5.05116e-21	-6.05235e-21	-5.71185e-21	-3.98612e-21	-1.06486e-21	2.58464e-21	6.16448e-21	8.62581e-21	8.96814e-21	6.69417e-21	2.20022e-21	-3.16401e-21	-7.50919e-21	-9.18503e-21	-7.57373e-21	-3.47434e-21	1.17776e-21	4.17264e-21	4.06164e-21	8.44875e-22
HRF HbT,15,23	3.36118e-20	1.9563e-20	-5.02439e-21	-2.59073e-20	-3.13259e-20	-1.8499e-20	5.12662e-21	2.62931e-20	3.32706e-20	2.19739e-20	-2.28009e-21	-2.791e-20	-4.30493e-20	-4.11347e-20	-2.35097e-20	1.75341e-21	2.37779e-20	3.3541e-20	2.73454e-20	7.96822e-21	-1.66815e-20	-3.67729e-20	-4.44665e-20	-3.71015e-20	-1.83505e-20	3.32045e-21	1.8434e-20	2.09183e-20	1.10076e-20	-4.97103e-21	-1.79815e-20	-2.11278e-20	-1.33263e-20	3.01582e-22	1.15883e-20	1.42202e-20	7.47893e-21	-3.4417e-21	-1.07763e-20	-9.17637e-21	7.3126e-22	1.24913e-20	1.77097e-20	1.1389e-20	-4.57111e-21	-2.1975e-20	-3.0854e-20	-2.53216e-20	-7.2767e-21
HRF HbO,16,14	-4.37535e-05	-4.47484e-05	-4.58625e-05	-4.67851e-05	-4.72421e-05	-4.71678e-05	-4.67496e-05	-4.63309e-05	-4.62354e-05	-4.66182e-05	-4.74204e-05	-4.8438e-05	-4.9452e-05	-5.03379e-05	-5.10983e-05	-5.18134e-05	-5.25533e-05	-5.33126e-05	-5.40071e-05	-5.45288e-05	-5.48189e-05	-5.49122e-05	-5.49233e-05	-5.49858e-05	-5.51807e-05	-5.54973e-05	-5.58465e-05	-5.61162e-05	-5.62341e-05	-5.62017e-05	-5.60836e-05	-5.59617e-05	-5.58852e-05	-5.58448e-05	-5.57828e-05	-5.56317e-05	-5.53531e-05	-5.49569e-05	-5.44898e-05	-5.40048e-05	-5.353e-05	-5.30559e-05	-5.25458e-05	-5.19623e-05	-5.129e-05	-5.0544e-05	-4.97585e-05	-4.89651e-05	-4.81747e-05
HRF HbR,16,14	6.70524e-06	6.82989e-06	6.74063e-06	6.3482e-06	5.62797e-06	4.65338e-06	3.5886e-06	2.64147e-06	1.9984e-06	1.77152e-06	1.97942e-06	2.56406e-06	3.42793e-06	4.46865e-06	5.59537e-06	6.72592e-06	7.77728e-06	8.665e-06	9.31936e-06	9.71204e-06	9.87663e-06	9.90586e-06	9.92058e-06	1.00219e-05	1.025e-05	1.05705e-05	1.08975e-05	1.11401e-05	1.12474e-05	1.12293e-05	1.11429e-05	1.10554e-05	1.10049e-05	1.09831e-05	1.09448e-05	1.08388e-05	1.06391e-05	1.0359e-05	1.00414e-05	9.73406e-06	9.46478e-06	9.23114e-06	9.00906e-06	8.77314e-06	8.51552e-06	8.25242e-06	8.01574e-06	7.8361e-06	7.72809e-06
HRF HbT,16,14	-3.70483e-05	-3.79185e-05	-3.91219e-05	-4.04369e-05	-4.16142e-05	-4.25144e-05	-4.3161e-05	-4.36894e-05	-4.4237e-05	-4.48467e-05	-4.5441e-05	-4.5874e-05	-4.60241e-05	-4.58692e-05	-4.55029e-05	-4.50875e-05	-4.4776e-05	-4.46476e-05	-4.46878e-05	-4.48167e-05	-4.49422e-05	-4.50063e-05	-4.50027e-05	-4.49638e-05	-4.49307e-05	-4.49268e-05	-4.4949e-05	-4.49761e-05	-4.49867e-05	-4.49725e-05	-4.49407e-05	-4.49063e-05	-4.48803e-05	-4.48617e-05	-4.48381e-05	-4.4793e-05	-4.4714e-05	-4.45979e-05	-4.44484e-05	-4.42707e-05	-4.40653e-05	-4.38247e-05	-4.35368e-05	-4.31892e-05	-4.27745e-05	-4.22916e-05	-4.17427e-05	-4.1129e-05	-4.04466e-05
HRF HbO,16,15	1.6416e-06	7.79061e-07	1.94119e-09	-5.15108e-07	-6.76864e-07	-5.42375e-07	-3.23377e-07	-3.04987e-07	-7.30873e-07	-1.71279e-06	-3.20738e-06	-5.06353e-06	-7.10608e-06	-9.20715e-06	-1.13109e-05	-1.34098e-05	-1.54983e-05	-1.75413e-05	-1.94776e-05	-2.12559e-05	-2.28767e-05	-2.44089e-05	-2.59686e-05	-2.76669e-05	-2.95579e-05	-3.16148e-05	-3.37475e-05	-3.58512e-05	-3.78582e-05	-3.97641e-05	-4.1616e-05	-4.34744e-05	-4.53705e-05	-4.72854e-05	-4.91593e-05	-5.09236e-05	-5.25341e-05	-5.39879e-05	-5.53145e-05	-5.65511e-05	-5.77158e-05	-5.87962e-05	-5.97566e-05	-6.05579e-05	-6.1177e-05	-6.16156e-05	-6.18933e-05	-6.20319e-05	-6.20408e-05
HRF HbR,16,15	-3.81414e-06	-3.98763e-06	-4.05358e-06	-4.26494e-06	-4.8124e-06	-5.68827e-06	-6.66763e-06	-7.41501e-06	-7.65115e-06	-7.28357e-06	-6.43156e-06	-5.34077e-06	-4.2448e-06	-3.25449e-06	-2.33119e-06	-1.3466e-06	-1.82399e-07	1.19322e-06	2.71374e-06	4.26547e-06	5.76322e-06	7.20163e-06	8.65321e-06	1.02187e-05	1.19631e-05	1.38766e-05	1.58813e-05	1.78748e-05	1.97844e-05	2.15974e-05	2.3355e-05	2.5116e-05	2.69149e-05	2.87394e-05	3.05378e-05	3.22486e-05	3.38328e-05	3.52903e-05	3.66522e-05	3.79565e-05	3.92236e-05	4.04451e-05	4.1591e-05	4.26294e-05	4.35448e-05	4.43461e-05	4.50589e-05	4.57104e-05	4.63148e-05
HRF HbT,16,15	-2.17254e-06	-3.20857e-06	-4.05164e-06	-4.78004e-06	-5.48926e-06	-6.23064e-06	-6.99101e-06	-7.72e-06	-8.38202e-06	-8.99636e-06	-9.63894e-06	-1.04043e-05	-1.13509e-05	-1.24616e-05	-1.36421e-05	-1.47564e-05	-1.56807e-05	-1.6348e-05	-1.67638e-05	-1.69905e-05	-1.71135e-05	-1.72073e-05	-1.73153e-05	-1.74482e-05	-1.75949e-05	-1.77382e-05	-1.78662e-05	-1.79763e-05	-1.80738e-05	-1.81667e-05	-1.8261e-05	-1.83584e-05	-1.84556e-05	-1.8546e-05	-1.86215e-05	-1.8675e-05	-1.87013e-05	-1.86975e-05	-1.86623e-05	-1.85946e-05	-1.84921e-05	-1.83511e-05	-1.81656e-05	-1.79285e-05	-1.76322e-05	-1.72695e-05	-1.68343e-05	-1.63215e-05	-1.5726e-05
time	5.12	5.376	5.632	5.888	6.144	6.4	6.656	6.912	7.168	7.424	7.68	7.936	8.192	8.448	8.704	8.96	9.216	9.472	9.728	9.984	10.24	10.496	10.752	11.008	11.264	11.52	11.776	12.032	12.288	12.544	12.8	13.056	13.312	13.568	13.824	14.08	14.336	14.592	14.848	15.104	15.36	15.616	15.872	16.128	16.384	16.64	16.896	17.152	17.408
[truncated: 250 more columns]

## Sheet: dFilter
time	#VALUE!	#VALUE!	#VALUE!	#VALUE!	#VALUE!	#VALUE!	#VALUE!	#VALUE!	#VALUE!	#VALUE!	#VALUE!	#VALUE!	#VALUE!	#VALUE!	#VALUE!	#VALUE!	#VALUE!	#VALUE!	#VALUE!	#VALUE!	#VALUE!	#VALUE!	#VALUE!	#VALUE!	#VALUE!	#VALUE!	#VALUE!	#VALUE!	#VALUE!	#VALUE!	#VALUE!	#VALUE!	#VALUE!	#VALUE!	#VALUE!	#VALUE!	#VALUE!	#VALUE!	#VALUE!	#VALUE!	#VALUE!	#VALUE!	#VALUE!	#VALUE!	#VALUE!	#VALUE!	#VALUE!	#VALUE!	#VALUE!
5.12	0	0	0	7.15176e-06	-1.79011e-05	-1.07493e-05	2.14531e-05	-1.09842e-05	1.04688e-05	2.45954e-20	2.07043e-21	2.66658e-20	0	0	0	0	0	0	8.551e-06	-1.13965e-05	-2.84553e-06	-3.30294e-19	-2.27145e-20	-3.53008e-19	0	0	0	0	0	0	1.77313e-05	-2.20346e-05	-4.30329e-06	-6.73303e-05	-4.05774e-05	-0.000107908	0	0	0	0	0	0	0	0	0	1.29033e-19	7.54816e-20	2.04514e-19	-2.61433e-06
5.376	0	0	0	7.5416e-06	-1.91863e-05	-1.16447e-05	2.35547e-05	-1.23035e-05	1.12512e-05	4.46766e-21	6.73498e-20	7.18175e-20	0	0	0	0	0	0	8.4152e-06	-1.13792e-05	-2.964e-06	-9.64066e-20	1.05e-19	8.59372e-21	0	0	0	0	0	0	1.9008e-05	-2.24258e-05	-3.41783e-06	-6.79013e-05	-4.08107e-05	-0.000108712	0	0	0	0	0	0	0	0	0	7.61546e-20	5.37028e-20	1.29857e-19	-2.57901e-06
5.632	0	0	0	7.74828e-06	-2.04557e-05	-1.27074e-05	2.52224e-05	-1.32254e-05	1.19969e-05	-1.58402e-20	1.0545e-19	8.96094e-20	0	0	0	0	0	0	8.22516e-06	-1.12149e-05	-2.98971e-06	1.87054e-19	2.11274e-19	3.98328e-19	0	0	0	0	0	0	1.97739e-05	-2.28281e-05	-3.05412e-06	-6.93808e-05	-4.07801e-05	-0.000110161	0	0	0	0	0	0	0	0	0	2.69676e-20	2.75902e-20	5.45578e-20	-2.77099e-06
5.888	0	0	0	7.75078e-06	-2.15506e-05	-1.37998e-05	2.61785e-05	-1.34944e-05	1.26841e-05	-2.30385e-20	8.6285e-20	6.32465e-20	0	0	0	0	0	0	8.20016e-06	-1.09188e-05	-2.71862e-06	3.6307e-19	2.25864e-19	5.88934e-19	0	0	0	0	0	0	1.9943e-05	-2.3125e-05	-3.18206e-06	-7.09173e-05	-4.06194e-05	-0.000111537	0	0	0	0	0	0	0	0	0	1.2036e-20	9.21178e-21	2.12478e-20	-3.05129e-06
6.144	0	0	0	7.60351e-06	-2.23495e-05	-1.4746e-05	2.63715e-05	-1.30587e-05	1.33128e-05	-1.13546e-20	9.58785e-21	-1.76678e-21	0	0	0	0	0	0	8.48991e-06	-1.05243e-05	-2.03435e-06	3.30747e-19	1.26518e-19	4.57266e-19	0	0	0	0	0	0	1.95588e-05	-2.32192e-05	-3.66036e-06	-7.16804e-05	-4.04376e-05	-0.000112118	0	0	0	0	0	0	0	0	0	4.47529e-20	6.61166e-21	5.13646e-20	-3.25952e-06
6.4	0	0	0	7.42628e-06	-2.28427e-05	-1.54165e-05	2.60587e-05	-1.21554e-05	1.39033e-05	1.31457e-20	-8.92583e-20	-7.61125e-20	0	0	0	0	0	0	9.0636e-06	-1.0068e-05	-1.00441e-06	1.03518e-19	-4.08808e-20	6.26372e-20	0	0	0	0	0	0	1.8796e-05	-2.30978e-05	-4.30187e-06	-7.13716e-05	-4.02452e-05	-0.000111617	0	0	0	0	0	0	0	0	0	1.12033e-19	1.96518e-20	1.31685e-19	-3.30309e-06
6.656	0	0	0	7.36675e-06	-2.31452e-05	-1.57785e-05	2.57416e-05	-1.12565e-05	1.44851e-05	3.54589e-20	-1.54788e-19	-1.19329e-19	0	0	0	0	0	0	9.69725e-06	-9.58262e-06	1.14637e-07	-1.972e-19	-1.82565e-19	-3.79765e-19	0	0	0	0	0	0	1.79193e-05	-2.28474e-05	-4.92814e-06	-7.03745e-05	-3.99462e-05	-0.000110321	0	0	0	0	0	0	0	0	0	1.79792e-19	4.02102e-20	2.20002e-19	-3.19233e-06
6.912	0	0	0	7.54737e-06	-2.34414e-05	-1.58941e-05	2.59705e-05	-1.08911e-05	1.50794e-05	4.05177e-20	-1.42265e-19	-1.01747e-19	0	0	0	0	0	0	1.00655e-05	-9.09832e-06	9.6718e-07	-4.09669e-19	-2.09389e-19	-6.19058e-19	0	0	0	0	0	0	1.72133e-05	-2.26098e-05	-5.39655e-06	-6.9492e-05	-3.94e-05	-0.000108892	0	0	0	0	0	0	0	0	0	2.11045e-19	5.66208e-20	2.67666e-19	-3.00951e-06
7.168	0	0	0	8.01764e-06	-2.38961e-05	-1.58784e-05	2.71126e-05	-1.1429e-05	1.56837e-05	2.28773e-20	-4.67941e-20	-2.39167e-20	0	0	0	0	0	0	9.88463e-06	-8.6496e-06	1.23503e-06	-4.21876e-19	-9.21809e-20	-5.14057e-19	0	0	0	0	0	0	1.69064e-05	-2.25099e-05	-5.60355e-06	-6.94604e-05	-3.85142e-05	-0.000107975	0	0	0	0	0	0	0	0	0	1.86753e-19	5.99044e-20	2.46658e-19	-2.83959e-06
7.424	0	0	0	8.7335e-06	-2.4581e-05	-1.58475e-05	2.92014e-05	-1.29354e-05	1.62659e-05	-8.90148e-21	8.78102e-20	7.89087e-20	0	0	0	0	0	0	9.02823e-06	-8.27859e-06	7.49636e-07	-2.32282e-19	1.14278e-19	-1.18004e-19	0	0	0	0	0	0	1.71173e-05	-2.2597e-05	-5.47965e-06	-7.05444e-05	-3.73099e-05	-0.000107854	0	0	0	0	0	0	0	0	0	1.17373e-19	4.84177e-20	1.6579e-19	-2.70943e-06
7.68	0	0	0	9.57392e-06	-2.54553e-05	-1.58814e-05	3.19395e-05	-1.51672e-05	1.67723e-05	-3.64199e-20	1.88867e-19	1.52447e-19	0	0	0	0	0	0	7.55802e-06	-8.02994e-06	-4.71919e-07	5.26192e-20	2.96554e-19	3.49173e-19	0	0	0	0	0	0	1.7841e-05	-2.28317e-05	-4.99067e-06	-7.24384e-05	-3.59231e-05	-0.000108361	0	0	0	0	0	0	0	0	0	3.79979e-20	2.85252e-20	6.65231e-20	-2.5713e-06
7.936	0	0	0	1.03879e-05	-2.64018e-05	-1.60139e-05	3.48501e-05	-1.77044e-05	1.71456e-05	-4.22304e-20	1.94936e-19	1.52706e-19	0	0	0	0	0	0	5.66432e-06	-7.93754e-06	-2.27322e-06	2.8066e-19	3.45941e-19	6.26601e-19	0	0	0	0	0	0	1.89729e-05	-2.31218e-05	-4.14894e-06	-7.44992e-05	-3.45398e-05	-0.000109039	0	0	0	0	0	0	0	0	0	-1.05619e-20	1.11154e-20	5.53471e-22	-2.3366e-06
8.192	0	0	0	1.10494e-05	-2.72936e-05	-1.62442e-05	3.7487e-05	-2.01414e-05	1.73457e-05	-2.09439e-20	9.39182e-20	7.29744e-20	0	0	0	0	0	0	3.55967e-06	-8.00903e-06	-4.44936e-06	3.38867e-19	2.24123e-19	5.62989e-19	0	0	0	0	0	0	2.03541e-05	-2.33813e-05	-3.02718e-06	-7.61442e-05	-3.33043e-05	-0.000109448	0	0	0	0	0	0	0	0	0	-4.16213e-21	5.93432e-21	1.77219e-21	-1.9354e-06
8.448	0	0	0	1.14947e-05	-2.80499e-05	-1.65552e-05	3.95961e-05	-2.22351e-05	1.73609e-05	1.63709e-20	-6.4599e-20	-4.82281e-20	0	0	0	0	0	0	1.38906e-06	-8.21645e-06	-6.82739e-06	2.12214e-19	-8.93871e-21	2.03275e-19	0	0	0	0	0	0	2.18145e-05	-2.35769e-05	-1.76239e-06	-7.71678e-05	-3.22497e-05	-0.000109417	0	0	0	0	0	0	0	0	0	5.16176e-20	1.66581e-20	6.82757e-20	-1.36504e-06
8.704	0	0	0	1.1727e-05	-2.86529e-05	-1.69259e-05	4.11514e-05	-2.39445e-05	1.72069e-05	4.78284e-20	-1.93099e-19	-1.4527e-19	0	0	0	0	0	0	-7.98858e-07	-8.49846e-06	-9.29732e-06	-1.50106e-20	-2.2453e-19	-2.39541e-19	0	0	0	0	0	0	2.31978e-05	-2.37384e-05	-5.4058e-07	-7.78059e-05	-3.12888e-05	-0.000109095	0	0	0	0	0	0	0	0	0	1.25132e-19	3.9016e-20	1.64148e-19	-7.00734e-07
8.96	0	0	0	1.17901e-05	-2.9124e-05	-1.73339e-05	4.22711e-05	-2.53589e-05	1.69122e-05	5.36392e-20	-2.15031e-19	-1.61392e-19	0	0	0	0	0	0	-3.01653e-06	-8.77448e-06	-1.1791e-05	-2.12206e-19	-2.97833e-19	-5.10038e-19	0	0	0	0	0	0	2.43677e-05	-2.39308e-05	4.36912e-07	-7.85406e-05	-3.02629e-05	-0.000108803	0	0	0	0	0	0	0	0	0	1.76722e-19	6.26599e-20	2.39382e-19	-6.53504e-08
9.216	0	0	0	1.17302e-05	-2.94825e-05	-1.77523e-05	4.30785e-05	-2.65771e-05	1.65014e-05	2.8697e-20	-1.11241e-19	-8.25444e-20	0	0	0	0	0	0	-5.27309e-06	-8.96552e-06	-1.42386e-05	-2.76512e-19	-1.82059e-19	-4.58571e-19	0	0	0	0	0	0	2.52061e-05	-2.42102e-05	9.95938e-07	-7.9787e-05	-2.90191e-05	-0.000108806	0	0	0	0	0	0	0	0	0	1.80606e-19	7.57889e-20	2.56395e-19	4.22325e-07
9.472	0	0	0	1.15674e-05	-2.97161e-05	-1.81487e-05	4.36001e-05	-2.76161e-05	1.5984e-05	-1.3138e-20	6.46149e-20	5.14768e-20	0	0	0	0	0	0	-7.52796e-06	-9.01413e-06	-1.65421e-05	-1.85425e-19	6.06754e-20	-1.2475e-19	0	0	0	0	0	0	2.5617e-05	-2.45903e-05	1.02674e-06	-8.16574e-05	-2.7475e-05	-0.000109132	0	0	0	0	0	0	0	0	0	1.38114e-19	7.05187e-20	2.08633e-19	6.92284e-07
9.728	0	0	0	1.12914e-05	-2.97827e-05	-1.84912e-05	4.37542e-05	-2.8399e-05	1.53551e-05	-4.63901e-20	2.13411e-19	1.6702e-19	0	0	0	0	0	0	-9.6924e-06	-8.89719e-06	-1.85896e-05	-1.10485e-21	2.92311e-19	2.91206e-19	0	0	0	0	0	0	2.55437e-05	-2.50395e-05	5.04218e-07	-8.39289e-05	-2.56396e-05	-0.000109569	0	0	0	0	0	0	0	0	0	7.52226e-20	4.68428e-20	1.22065e-19	7.40412e-07
9.984	0	0	0	1.08792e-05	-2.96397e-05	-1.87605e-05	4.34263e-05	-2.882e-05	1.46062e-05	-4.91771e-20	2.46986e-19	1.97809e-19	0	0	0	0	0	0	-1.16749e-05	-8.62809e-06	-2.0303e-05	1.71202e-19	3.78218e-19	5.49421e-19	0	0	0	0	0	0	2.49917e-05	-2.55057e-05	-5.14012e-07	-8.62099e-05	-2.35897e-05	-0.0001098	0	0	0	0	0	0	0	0	0	2.66041e-20	1.3558e-20	4.0162e-20	6.14685e-07
10.24	0	0	0	1.03213e-05	-2.92816e-05	-1.89603e-05	4.25729e-05	-2.88337e-05	1.37391e-05	-1.72606e-20	1.41217e-19	1.23957e-19	0	0	0	0	0	0	-1.34377e-05	-8.24888e-06	-2.16865e-05	2.43205e-19	2.66746e-19	5.09951e-19	0	0	0	0	0	0	2.40417e-05	-2.59515e-05	-1.90981e-06	-8.8185e-05	-2.14209e-05	-0.000109606	0	0	0	0	0	0	0	0	0	1.59978e-20	-1.45355e-20	1.4623e-21	3.8303e-07
10.496	0	0	0	9.63901e-06	-2.87577e-05	-1.91187e-05	4.12828e-05	-2.85089e-05	1.27739e-05	3.20005e-20	-4.67049e-20	-1.47044e-20	0	0	0	0	0	0	-1.50256e-05	-7.81523e-06	-2.28409e-05	1.87677e-19	2.11182e-20	2.08795e-19	0	0	0	0	0	0	2.28375e-05	-2.63776e-05	-3.5401e-06	-8.97881e-05	-1.92033e-05	-0.000108991	0	0	0	0	0	0	0	0	0	4.42013e-20	-2.26107e-20	2.15906e-20	1.01659e-07
10.752	0	0	0	8.88162e-06	-2.81598e-05	-1.92781e-05	3.97573e-05	-2.80109e-05	1.17464e-05	6.89984e-20	-2.09094e-19	-1.40096e-19	0	0	0	0	0	0	-1.65472e-05	-7.37904e-06	-2.39262e-05	4.50814e-20	-2.16536e-19	-1.71455e-19	0	0	0	0	0	0	2.15446e-05	-2.68204e-05	-5.27581e-06	-9.12103e-05	-1.69621e-05	-0.000108172	0	0	0	0	0	0	0	0	0	9.08725e-20	-3.00638e-21	8.78661e-20	-2.01963e-07
11.008	0	0	0	8.10718e-06	-2.75837e-05	-1.94765e-05	3.82217e-05	-2.75243e-05	1.06973e-05	6.95791e-20	-2.5023e-19	-1.80651e-19	0	0	0	0	0	0	-1.81171e-05	-6.97361e-06	-2.50907e-05	-1.05767e-19	-3.08626e-19	-4.14393e-19	0	0	0	0	0	0	2.02952e-05	-2.73285e-05	-7.03332e-06	-9.27571e-05	-1.46863e-05	-0.000107443	0	0	0	0	0	0	0	0	0	1.28004e-19	3.94834e-20	1.67488e-19	-5.27954e-07
11.264	0	0	0	7.35847e-06	-2.70891e-05	-1.97306e-05	3.6823e-05	-2.71639e-05	9.65908e-06	3.05595e-20	-1.43878e-19	-1.13318e-19	0	0	0	0	0	0	-1.97943e-05	-6.6063e-06	-2.64006e-05	-1.92455e-19	-2.035e-19	-3.95955e-19	0	0	0	0	0	0	1.91432e-05	-2.7932e-05	-8.78883e-06	-9.46557e-05	-1.23533e-05	-0.000107009	0	0	0	0	0	0	0	0	0	1.36452e-19	8.74353e-20	2.23887e-19	-8.90728e-07
11.52	0	0	0	6.64867e-06	-2.66783e-05	-2.00297e-05	3.55741e-05	-2.69268e-05	8.64729e-06	-2.68127e-20	4.91955e-20	2.23828e-20	0	0	0	0	0	0	-2.15515e-05	-6.26104e-06	-2.78126e-05	-1.83537e-19	3.41362e-20	-1.49401e-19	0	0	0	0	0	0	1.80532e-05	-2.86242e-05	-1.0571e-05	-9.69281e-05	-9.95284e-06	-0.000106881	0	0	0	0	0	0	0	0	0	1.15868e-19	1.17279e-19	2.33147e-19	-1.30365e-06
11.776	0	0	0	5.96398e-06	-2.63074e-05	-2.03434e-05	3.43736e-05	-2.67115e-05	7.66214e-06	-6.84111e-20	2.15649e-19	1.47238e-19	0	0	0	0	0	0	-2.32918e-05	-5.90954e-06	-2.92014e-05	-9.68797e-20	2.62403e-19	1.65523e-19	0	0	0	0	0	0	1.69308e-05	-2.93651e-05	-1.24343e-05	-9.93973e-05	-7.49635e-06	-0.000106894	0	0	0	0	0	0	0	0	0	8.30083e-20	1.10702e-19	1.9371e-19	-1.76957e-06
12.032	0	0	0	5.28035e-06	-2.59201e-05	-2.06398e-05	3.30869e-05	-2.63902e-05	6.69671e-06	-6.75449e-20	2.56594e-19	1.89049e-19	0	0	0	0	0	0	-2.49025e-05	-5.52647e-06	-3.04289e-05	1.77482e-20	3.47639e-19	3.65387e-19	0	0	0	0	0	0	1.56776e-05	-3.01029e-05	-1.44253e-05	-0.000101808	-5.01209e-06	-0.00010682	0	0	0	0	0	0	0	0	0	6.04261e-20	6.57959e-20	1.26222e-19	-2.27972e-06
12.288	0	0	0	4.58328e-06	-2.54855e-05	-2.09022e-05	3.16365e-05	-2.58892e-05	5.7473e-06	-2.1934e-20	1.4739e-19	1.25456e-19	0	0	0	0	0	0	-2.63131e-05	-5.10179e-06	-3.14149e-05	1.08104e-19	2.44492e-19	3.52596e-19	0	0	0	0	0	0	1.42445e-05	-3.07993e-05	-1.65548e-05	-0.000103975	-2.5315e-06	-0.000106507	0	0	0	0	0	0	0	0	0	6.28652e-20	1.41623e-21	6.42815e-20	-2.81868e-06
12.544	0	0	0	3.87921e-06	-2.5017e-05	-2.11378e-05	3.00516e-05	-2.52319e-05	4.8197e-06	4.33864e-20	-4.62521e-20	-2.86575e-21	0	0	0	0	0	0	-2.75261e-05	-4.64459e-06	-3.21707e-05	1.43776e-19	2.22804e-20	1.66056e-19	0	0	0	0	0	0	1.26544e-05	-3.14444e-05	-1.879e-05	-0.00010588	-7.75983e-08	-0.000105957	0	0	0	0	0	0	0	0	0	8.92432e-20	-4.94536e-20	3.97896e-20	-3.37083e-06
12.8	0	0	0	3.19283e-06	-2.45648e-05	-2.13719e-05	2.84517e-05	-2.45234e-05	3.92831e-06	8.98231e-20	-2.06571e-19	-1.16748e-19	0	0	0	0	0	0	-2.8605e-05	-4.17725e-06	-3.27823e-05	1.24529e-19	-1.78226e-19	-5.3697e-20	0	0	0	0	0	0	1.09852e-05	-3.20536e-05	-2.10684e-05	-0.00010765	2.33865e-06	-0.000105311	0	0	0	0	0	0	0	0	0	1.24229e-19	-5.58422e-20	6.83865e-20	-3.92466e-06
13.056	0	0	0	2.55333e-06	-2.41869e-05	-2.16335e-05	2.69797e-05	-2.38902e-05	3.08954e-06	8.80496e-20	-2.34239e-19	-1.46189e-19	0	0	0	0	0	0	-2.9631e-05	-3.72347e-06	-3.33544e-05	7.24498e-20	-2.31173e-19	-1.58724e-19	0	0	0	0	0	0	9.32533e-06	-3.26506e-05	-2.33253e-05	-0.000109463	4.71367e-06	-0.00010475	0	0	0	0	0	0	0	0	0	1.47679e-19	-6.79584e-21	1.40883e-19	-4.47364e-06
13.312	0	0	0	1.97865e-06	-2.39187e-05	-2.194e-05	2.5728e-05	-2.34142e-05	2.31382e-06	3.63212e-20	-1.08813e-19	-7.24914e-20	0	0	0	0	0	0	-3.06554e-05	-3.29682e-06	-3.39522e-05	1.59408e-20	-1.02477e-19	-8.65367e-20	0	0	0	0	0	0	7.72809e-06	-3.32476e-05	-2.55195e-05	-0.000111433	7.0431e-06	-0.000104389	0	0	0	0	0	0	0	0	0	1.46085e-19	7.9147e-20	2.25232e-19	-5.0144e-06
13.568	0	0	0	1.46708e-06	-2.37574e-05	-2.22904e-05	2.46994e-05	-2.30984e-05	1.60101e-06	-3.71557e-20	9.76276e-20	6.0472e-20	0	0	0	0	0	0	-3.16756e-05	-2.89588e-06	-3.45715e-05	-2.43301e-20	1.29602e-19	1.05272e-19	0	0	0	0	0	0	6.18986e-06	-3.38347e-05	-2.76448e-05	-0.000113537	9.31601e-06	-0.000104221	0	0	0	0	0	0	0	0	0	1.19721e-19	1.60165e-19	2.79886e-19	-5.54416e-06
13.824	0	0	0	1.00006e-06	-2.36693e-05	-2.26693e-05	2.38217e-05	-2.28805e-05	9.41223e-07	-8.99314e-20	2.62542e-19	1.72611e-19	0	0	0	0	0	0	-3.2645e-05	-2.50781e-06	-3.51528e-05	-4.12041e-20	3.22541e-19	2.81337e-19	0	0	0	0	0	0	4.66183e-06	-3.43835e-05	-2.97217e-05	-0.000115645	1.15148e-05	-0.00010413	0	0	0	0	0	0	0	0	0	8.21708e-20	1.9184e-19	2.74011e-19	-6.05882e-06
14.08	0	0	0	5.53515e-07	-2.36128e-05	-2.30593e-05	2.30015e-05	-2.26813e-05	3.20247e-07	-9.02455e-20	2.85883e-19	1.95638e-19	0	0	0	0	0	0	-3.35079e-05	-2.11771e-06	-3.56256e-05	-3.83409e-20	3.568e-19	3.18459e-19	0	0	0	0	0	0	3.08543e-06	-3.48614e-05	-3.17759e-05	-0.000117593	1.36202e-05	-0.000103973	0	0	0	0	0	0	0	0	0	5.31636e-20	1.52099e-19	2.05263e-19	-6.55262e-06
14.336	0	0	0	1.1032e-07	-2.3563e-05	-2.34527e-05	2.21823e-05	-2.24564e-05	-2.74127e-07	-3.6383e-20	1.50253e-19	1.1387e-19	0	0	0	0	0	0	-3.42369e-05	-1.71796e-06	-3.59548e-05	-2.34514e-20	2.08939e-19	1.85487e-19	0	0	0	0	0	0	1.42919e-06	-3.52465e-05	-3.38173e-05	-0.000119276	1.56173e-05	-0.000103659	0	0	0	0	0	0	0	0	0	4.87922e-20	5.61299e-20	1.04922e-19	-7.01897e-06
14.592	0	0	0	-3.33297e-07	-2.35233e-05	-2.38566e-05	2.13734e-05	-2.22215e-05	-8.48075e-07	4.1416e-20	-6.7944e-20	-2.65281e-20	0	0	0	0	0	0	-3.48504e-05	-1.31232e-06	-3.61627e-05	-2.73513e-21	-3.38823e-20	-3.66174e-20	0	0	0	0	0	0	-2.93713e-07	-3.5536e-05	-3.58298e-05	-0.000120694	1.74996e-05	-0.000103194	0	0	0	0	0	0	0	0	0	7.38395e-20	-4.87159e-20	2.51237e-20	-7.452e-06
14.848	0	0	0	-7.70173e-07	-2.3518e-05	-2.42882e-05	2.06367e-05	-2.20385e-05	-1.40178e-06	9.8098e-20	-2.43146e-19	-1.45048e-19	0	0	0	0	0	0	-3.54028e-05	-9.12955e-07	-3.63158e-05	2.05761e-20	-2.26695e-19	-2.06118e-19	0	0	0	0	0	0	-2.03497e-06	-3.5742e-05	-3.7777e-05	-0.000121928	1.92688e-05	-0.000102659	0	0	0	0	0	0	0	0	0	1.1938e-19	-1.07075e-19	1.23043e-20	-7.84806e-06
15.104	0	0	0	-1.19095e-06	-2.35737e-05	-2.47646e-05	2.00434e-05	-2.19761e-05	-1.93273e-06	1.00107e-19	-2.74388e-19	-1.74281e-19	0	0	0	0	0	0	-3.5955e-05	-5.3282e-07	-3.64878e-05	4.4163e-20	-2.54493e-19	-2.1033e-19	0	0	0	0	0	0	-3.73922e-06	-3.58803e-05	-3.96195e-05	-0.000123073	2.09311e-05	-0.000102142	0	0	0	0	0	0	0	0	0	1.66274e-19	-8.62523e-20	8.00218e-20	-8.20654e-06
15.36	0	0	0	-1.59327e-06	-2.36999e-05	-2.52932e-05	1.96296e-05	-2.20696e-05	-2.43999e-06	4.52753e-20	-1.44173e-19	-9.88979e-20	0	0	0	0	0	0	-3.65453e-05	-1.7814e-07	-3.67234e-05	6.39472e-20	-1.01595e-19	-3.76475e-20	0	0	0	0	0	0	-5.37268e-06	-3.59584e-05	-4.13311e-05	-0.000124172	2.24928e-05	-0.000101679	0	0	0	0	0	0	0	0	0	1.9295e-19	4.11329e-21	1.97063e-19	-8.52982e-06
15.616	0	0	0	-1.98608e-06	-2.38822e-05	-2.58683e-05	1.93764e-05	-2.23033e-05	-2.92696e-06	-3.56348e-20	7.22464e-20	3.66117e-20	0	0	0	0	0	0	-3.71761e-05	1.5486e-07	-3.70213e-05	7.36357e-20	1.39302e-19	2.12938e-19	0	0	0	0	0	0	-6.93611e-06	-3.59706e-05	-4.29068e-05	-0.000125185	2.39583e-05	-0.000101226	0	0	0	0	0	0	0	0	0	1.84519e-19	1.15636e-19	3.00155e-19	-8.82241e-06
15.872	0	0	0	-2.38706e-06	-2.40887e-05	-2.64757e-05	1.92219e-05	-2.26234e-05	-3.40147e-06	-9.67738e-20	2.51936e-19	1.55162e-19	0	0	0	0	0	0	-3.78233e-05	4.77559e-07	-3.73457e-05	6.72998e-20	3.23414e-19	3.90714e-19	0	0	0	0	0	0	-8.45662e-06	-3.59014e-05	-4.4358e-05	-0.000126009	2.53304e-05	-0.000100679	0	0	0	0	0	0	0	0	0	1.39882e-19	1.87189e-19	3.27071e-19	-9.0896e-06
16.128	0	0	0	-2.81546e-06	-2.42869e-05	-2.71024e-05	1.90965e-05	-2.29699e-05	-3.87341e-06	-1.03877e-19	2.96132e-19	1.92255e-19	0	0	0	0	0	0	-3.84585e-05	8.029e-07	-3.76556e-05	4.33796e-20	3.41e-19	3.8438e-19	0	0	0	0	0	0	-9.96537e-06	-3.57345e-05	-4.56999e-05	-0.000126541	2.66132e-05	-9.99278e-05	0	0	0	0	0	0	0	0	0	7.38722e-20	1.7911e-19	2.52982e-19	-9.33629e-06
16.384	0	0	0	-3.28478e-06	-2.44585e-05	-2.77433e-05	1.89562e-05	-2.33077e-05	-4.35146e-06	-5.39749e-20	1.86111e-19	1.32136e-19	0	0	0	0	0	0	-3.90714e-05	1.1395e-06	-3.79319e-05	7.2605e-21	1.82546e-19	1.89806e-19	0	0	0	0	0	0	-1.14756e-05	-3.54625e-05	-4.69381e-05	-0.000126722	2.78142e-05	-9.89076e-05	0	0	0	0	0	0	0	0	0	1.28099e-20	9.59224e-20	1.08732e-19	-9.56658e-06
16.64	0	0	0	-3.79939e-06	-2.46039e-05	-2.84033e-05	1.8798e-05	-2.36383e-05	-4.84029e-06	2.3411e-20	-9.14321e-21	1.42678e-20	0	0	0	0	0	0	-3.96781e-05	1.48917e-06	-3.81889e-05	-2.97234e-20	-5.68785e-20	-8.66019e-20	0	0	0	0	0	0	-1.29729e-05	-3.50897e-05	-4.80625e-05	-0.000126562	2.89455e-05	-9.76165e-05	0	0	0	0	0	0	0	0	0	-1.5793e-20	-1.59464e-20	-3.17395e-20	-9.78432e-06
16.896	0	0	0	-4.35628e-06	-2.47354e-05	-2.90917e-05	1.86489e-05	-2.39882e-05	-5.33931e-06	8.40094e-20	-1.76236e-19	-9.22269e-20	0	0	0	0	0	0	-4.03122e-05	1.84877e-06	-3.84635e-05	-5.4846e-20	-2.3578e-19	-2.90626e-19	0	0	0	0	0	0	-1.44217e-05	-3.4629e-05	-4.90507e-05	-0.000126118	3.0022e-05	-9.60957e-05	0	0	0	0	0	0	0	0	0	4.19118e-21	-9.45165e-20	-9.03254e-20	-9.99438e-06
17.152	0	0	0	-4.95016e-06	-2.4864e-05	-2.98142e-05	1.854e-05	-2.43834e-05	-5.84338e-06	9.46936e-20	-2.2438e-19	-1.29686e-19	0	0	0	0	0	0	-4.10064e-05	2.21473e-06	-3.87917e-05	-5.98519e-20	-2.51021e-19	-3.10873e-19	0	0	0	0	0	0	-1.57826e-05	-3.40944e-05	-4.9877e-05	-0.000125446	3.10582e-05	-9.43873e-05	0	0	0	0	0	0	0	0	0	6.82623e-20	-9.75465e-20	-2.92842e-20	-1.02037e-05
17.408	0	0	0	-5.57868e-06	-2.49879e-05	-3.05665e-05	1.84816e-05	-2.48264e-05	-6.34479e-06	5.21523e-20	-1.36017e-19	-8.38651e-20	0	0	0	0	0	0	-4.1775e-05	2.58736e-06	-3.91877e-05	-4.4949e-20	-9.79778e-20	-1.42927e-19	0	0	0	0	0	0	-1.70287e-05	-3.34942e-05	-5.05229e-05	-0.000124565	3.20667e-05	-9.24979e-05	0	0	0	0	0	0	0	0	0	1.50615e-19	-2.62582e-20	1.24356e-19	-1.04216e-05
17.664	0	0	0	-6.24469e-06	-2.50903e-05	-3.1335e-05	1.8454e-05	-2.52898e-05	-6.8358e-06	-1.63749e-20	2.76096e-20	1.12347e-20	0	0	0	0	0	0	-4.26092e-05	2.97248e-06	-3.96367e-05	-1.87091e-20	1.29297e-19	1.10588e-19	0	0	0	0	0	0	-1.81525e-05	-3.28286e-05	-5.09812e-05	-0.000123444	3.30561e-05	-9.03884e-05	0	0	0	0	0	0	0	0	0	2.13863e-19	7.62044e-20	2.90067e-19	-1.06589e-05
17.92	0	0	0	-6.95477e-06	-2.51472e-05	-3.21019e-05	1.84165e-05	-2.57273e-05	-7.31077e-06	-7.0113e-20	1.66823e-19	9.67097e-20	0	0	0	0	0	0	-4.34841e-05	3.37971e-06	-4.01044e-05	6.10051e-21	2.96514e-19	3.02615e-19	0	0	0	0	0	0	-1.91623e-05	-3.20926e-05	-5.12549e-05	-0.000122028	3.4033e-05	-8.79954e-05	0	0	0	0	0	0	0	0	0	2.25767e-19	1.50365e-19	3.76132e-19	-1.09255e-05
18.176	0	0	0	-7.71522e-06	-2.51387e-05	-3.2854e-05	1.83287e-05	-2.60956e-05	-7.76691e-06	-7.88928e-20	2.03666e-19	1.24773e-19	0	0	0	0	0	0	-4.43744e-05	3.81882e-06	-4.05556e-05	1.85399e-20	3.09738e-19	3.28278e-19	0	0	0	0	0	0	-2.00689e-05	-3.12818e-05	-5.13507e-05	-0.000120271	3.50036e-05	-8.5267e-05	0	0	0	0	0	0	0	0	0	1.75248e-19	1.5477e-19	3.30018e-19	-1.12291e-05
18.432	0	0	0	-8.5279e-06	-2.50591e-05	-3.3587e-05	1.81689e-05	-2.63721e-05	-8.20324e-06	-4.00159e-20	1.25569e-19	8.55532e-20	0	0	0	0	0	0	-4.52668e-05	4.29634e-06	-4.09704e-05	1.4285e-20	1.69389e-19	1.83674e-19	0	0	0	0	0	0	-2.08746e-05	-3.03975e-05	-5.12721e-05	-0.000118166	3.59751e-05	-8.21914e-05	0	0	0	0	0	0	0	0	0	7.93637e-20	8.90078e-20	1.68372e-19	-1.15744e-05
18.688	0	0	0	-9.38793e-06	-2.49166e-05	-3.43045e-05	1.79413e-05	-2.65594e-05	-8.61808e-06	2.16708e-20	-1.20036e-20	9.66724e-21	0	0	0	0	0	0	-4.61632e-05	4.81403e-06	-4.13492e-05	-3.06586e-21	-3.37316e-20	-3.67975e-20	0	0	0	0	0	0	-2.15674e-05	-2.94481e-05	-5.10156e-05	-0.000115758	3.69557e-05	-7.88019e-05	0	0	0	0	0	0	0	0	0	-2.30678e-20	-7.55626e-21	-3.0624e-20	-1.19638e-05
18.944	0	0	0	-1.02841e-05	-2.47275e-05	-3.50116e-05	1.76691e-05	-2.66754e-05	-9.0063e-06	6.9702e-20	-1.22861e-19	-5.31595e-20	0	0	0	0	0	0	-4.70743e-05	5.36985e-06	-4.17044e-05	-2.44545e-20	-1.76095e-19	-2.00549e-19	0	0	0	0	0	0	-2.21247e-05	-2.84462e-05	-5.0571e-05	-0.000113111	3.79535e-05	-7.5157e-05	0	0	0	0	0	0	0	0	0	-8.8762e-20	-7.97485e-20	-1.68511e-19	-1.23997e-05
19.2	0	0	0	-1.12011e-05	-2.45051e-05	-3.57063e-05	1.73791e-05	-2.67369e-05	-9.35784e-06	7.77766e-20	-1.42859e-19	-6.50823e-20	0	0	0	0	0	0	-4.8007e-05	5.96038e-06	-4.20466e-05	-3.99938e-20	-1.76446e-19	-2.1644e-19	0	0	0	0	0	0	-2.2522e-05	-2.74037e-05	-4.99257e-05	-0.000110285	3.89743e-05	-7.13109e-05	0	0	0	0	0	0	0	0	0	-8.99253e-20	-8.85303e-20	-1.78456e-19	-1.28863e-05
19.456	0	0	0	-1.21227e-05	-2.42539e-05	-3.63766e-05	1.70879e-05	-2.67468e-05	-9.65891e-06	4.43436e-20	-6.60815e-20	-2.1738e-20	0	0	0	0	0	0	-4.89559e-05	6.58305e-06	-4.23728e-05	-4.33442e-20	-4.26146e-20	-8.59588e-20	0	0	0	0	0	0	-2.27421e-05	-2.63284e-05	-4.90705e-05	-0.000107312	4.00203e-05	-6.72913e-05	0	0	0	0	0	0	0	0	0	-2.71106e-20	-3.22246e-20	-5.93352e-20	-1.343e-05
19.712	0	0	0	-1.30335e-05	-2.39692e-05	-3.70027e-05	1.67963e-05	-2.66921e-05	-9.89587e-06	-8.11715e-21	5.57493e-20	4.76322e-20	0	0	0	0	0	0	-4.99011e-05	7.23716e-06	-4.26639e-05	-3.3917e-20	1.36937e-19	1.0302e-19	0	0	0	0	0	0	-2.27803e-05	-2.52233e-05	-4.80035e-05	-0.000104191	4.10908e-05	-6.31003e-05	0	0	0	0	0	0	0	0	0	7.11489e-20	5.4564e-20	1.25713e-19	-1.40372e-05
19.968	0	0	0	-1.39202e-05	-2.3645e-05	-3.75652e-05	1.64933e-05	-2.65534e-05	-1.00601e-05	-4.77682e-20	1.47812e-19	1.00043e-19	0	0	0	0	0	0	-5.08146e-05	7.92327e-06	-4.28914e-05	-1.63131e-20	2.49753e-19	2.3344e-19	0	0	0	0	0	0	-2.26442e-05	-2.40885e-05	-4.67327e-05	-0.000100915	4.21833e-05	-5.87321e-05	0	0	0	0	0	0	0	0	0	1.61381e-19	1.22444e-19	2.83825e-19	-1.47121e-05
[truncated: 943 more columns]

## Sheet: Copy of dFilter
time	HRF HbO,1,1	HRF HbR,1,1	HRF HbT,1,1	HRF HbO,1,2	HRF HbR,1,2	HRF HbT,1,2	HRF HbO,1,3	HRF HbR,1,3	HRF HbT,1,3	HRF HbO,1,16	HRF HbR,1,16	HRF HbT,1,16	HRF HbO,2,1	HRF HbR,2,1	HRF HbT,2,1	HRF HbO,2,3	HRF HbR,2,3	HRF HbT,2,3	HRF HbO,2,4	HRF HbR,2,4	HRF HbT,2,4	HRF HbO,3,2	HRF HbR,3,2	HRF HbT,3,2	HRF HbO,3,3	HRF HbR,3,3	HRF HbT,3,3	HRF HbO,4,3	HRF HbR,4,3	HRF HbT,4,3	HRF HbO,4,4	HRF HbR,4,4	HRF HbT,4,4	HRF HbO,5,5	HRF HbR,5,5	HRF HbT,5,5	HRF HbO,5,6	HRF HbR,5,6	HRF HbT,5,6	HRF HbO,5,7	HRF HbR,5,7	HRF HbT,5,7	HRF HbO,6,5	HRF HbR,6,5	HRF HbT,6,5	HRF HbO,6,7	HRF HbR,6,7	HRF HbT,6,7	HRF HbO,6,8
5.12	0	0	0	7.15176e-06	-1.79011e-05	-1.07493e-05	2.14531e-05	-1.09842e-05	1.04688e-05	2.45954e-20	2.07043e-21	2.66658e-20	0	0	0	0	0	0	8.551e-06	-1.13965e-05	-2.84553e-06	0	0	0	0	0	0	1.77313e-05	-2.20346e-05	-4.30329e-06	-6.73303e-05	-4.05774e-05	-0.000107908	0	0	0	0	0	0	0	0	0	-2.61433e-06	2.76235e-05	2.50092e-05	0	0	0	-7.22153e-06
5.376	0	0	0	7.5416e-06	-1.91863e-05	-1.16447e-05	2.35547e-05	-1.23035e-05	1.12512e-05	4.46766e-21	6.73498e-20	7.18175e-20	0	0	0	0	0	0	8.4152e-06	-1.13792e-05	-2.964e-06	0	0	0	0	0	0	1.9008e-05	-2.24258e-05	-3.41783e-06	-6.79013e-05	-4.08107e-05	-0.000108712	0	0	0	0	0	0	0	0	0	-2.57901e-06	2.82576e-05	2.56786e-05	0	0	0	-7.69606e-06
5.632	0	0	0	7.74828e-06	-2.04557e-05	-1.27074e-05	2.52224e-05	-1.32254e-05	1.19969e-05	-1.58402e-20	1.0545e-19	8.96094e-20	0	0	0	0	0	0	8.22516e-06	-1.12149e-05	-2.98971e-06	0	0	0	0	0	0	1.97739e-05	-2.28281e-05	-3.05412e-06	-6.93808e-05	-4.07801e-05	-0.000110161	0	0	0	0	0	0	0	0	0	-2.77099e-06	2.89814e-05	2.62104e-05	0	0	0	-8.53146e-06
5.888	0	0	0	7.75078e-06	-2.15506e-05	-1.37998e-05	2.61785e-05	-1.34944e-05	1.26841e-05	-2.30385e-20	8.6285e-20	6.32465e-20	0	0	0	0	0	0	8.20016e-06	-1.09188e-05	-2.71862e-06	0	0	0	0	0	0	1.9943e-05	-2.3125e-05	-3.18206e-06	-7.09173e-05	-4.06194e-05	-0.000111537	0	0	0	0	0	0	0	0	0	-3.05129e-06	2.96256e-05	2.65743e-05	0	0	0	-9.41592e-06
6.144	0	0	0	7.60351e-06	-2.23495e-05	-1.4746e-05	2.63715e-05	-1.30587e-05	1.33128e-05	-1.13546e-20	9.58785e-21	-1.76678e-21	0	0	0	0	0	0	8.48991e-06	-1.05243e-05	-2.03435e-06	0	0	0	0	0	0	1.95588e-05	-2.32192e-05	-3.66036e-06	-7.16804e-05	-4.04376e-05	-0.000112118	0	0	0	0	0	0	0	0	0	-3.25952e-06	3.0052e-05	2.67924e-05	0	0	0	-1.00682e-05
6.4	0	0	0	7.42628e-06	-2.28427e-05	-1.54165e-05	2.60587e-05	-1.21554e-05	1.39033e-05	1.31457e-20	-8.92583e-20	-7.61125e-20	0	0	0	0	0	0	9.0636e-06	-1.0068e-05	-1.00441e-06	0	0	0	0	0	0	1.8796e-05	-2.30978e-05	-4.30187e-06	-7.13716e-05	-4.02452e-05	-0.000111617	0	0	0	0	0	0	0	0	0	-3.30309e-06	3.02457e-05	2.69426e-05	0	0	0	-1.04181e-05
6.656	0	0	0	7.36675e-06	-2.31452e-05	-1.57785e-05	2.57416e-05	-1.12565e-05	1.44851e-05	3.54589e-20	-1.54788e-19	-1.19329e-19	0	0	0	0	0	0	9.69725e-06	-9.58262e-06	1.14637e-07	0	0	0	0	0	0	1.79193e-05	-2.28474e-05	-4.92814e-06	-7.03745e-05	-3.99462e-05	-0.000110321	0	0	0	0	0	0	0	0	0	-3.19233e-06	3.03272e-05	2.71348e-05	0	0	0	-1.06473e-05
6.912	0	0	0	7.54737e-06	-2.34414e-05	-1.58941e-05	2.59705e-05	-1.08911e-05	1.50794e-05	4.05177e-20	-1.42265e-19	-1.01747e-19	0	0	0	0	0	0	1.00655e-05	-9.09832e-06	9.6718e-07	0	0	0	0	0	0	1.72133e-05	-2.26098e-05	-5.39655e-06	-6.9492e-05	-3.94e-05	-0.000108892	0	0	0	0	0	0	0	0	0	-3.00951e-06	3.04787e-05	2.74692e-05	0	0	0	-1.10762e-05
7.168	0	0	0	8.01764e-06	-2.38961e-05	-1.58784e-05	2.71126e-05	-1.1429e-05	1.56837e-05	2.28773e-20	-4.67941e-20	-2.39167e-20	0	0	0	0	0	0	9.88463e-06	-8.6496e-06	1.23503e-06	0	0	0	0	0	0	1.69064e-05	-2.25099e-05	-5.60355e-06	-6.94604e-05	-3.85142e-05	-0.000107975	0	0	0	0	0	0	0	0	0	-2.83959e-06	3.08329e-05	2.79933e-05	0	0	0	-1.19733e-05
7.424	0	0	0	8.7335e-06	-2.4581e-05	-1.58475e-05	2.92014e-05	-1.29354e-05	1.62659e-05	-8.90148e-21	8.78102e-20	7.89087e-20	0	0	0	0	0	0	9.02823e-06	-8.27859e-06	7.49636e-07	0	0	0	0	0	0	1.71173e-05	-2.2597e-05	-5.47965e-06	-7.05444e-05	-3.73099e-05	-0.000107854	0	0	0	0	0	0	0	0	0	-2.70943e-06	3.13893e-05	2.86799e-05	0	0	0	-1.34015e-05
7.68	0	0	0	9.57392e-06	-2.54553e-05	-1.58814e-05	3.19395e-05	-1.51672e-05	1.67723e-05	-3.64199e-20	1.88867e-19	1.52447e-19	0	0	0	0	0	0	7.55802e-06	-8.02994e-06	-4.71919e-07	0	0	0	0	0	0	1.7841e-05	-2.28317e-05	-4.99067e-06	-7.24384e-05	-3.59231e-05	-0.000108361	0	0	0	0	0	0	0	0	0	-2.5713e-06	3.20086e-05	2.94373e-05	0	0	0	-1.51904e-05
7.936	0	0	0	1.03879e-05	-2.64018e-05	-1.60139e-05	3.48501e-05	-1.77044e-05	1.71456e-05	-4.22304e-20	1.94936e-19	1.52706e-19	0	0	0	0	0	0	5.66432e-06	-7.93754e-06	-2.27322e-06	0	0	0	0	0	0	1.89729e-05	-2.31218e-05	-4.14894e-06	-7.44992e-05	-3.45398e-05	-0.000109039	0	0	0	0	0	0	0	0	0	-2.3366e-06	3.24837e-05	3.01471e-05	0	0	0	-1.70383e-05
8.192	0	0	0	1.10494e-05	-2.72936e-05	-1.62442e-05	3.7487e-05	-2.01414e-05	1.73457e-05	-2.09439e-20	9.39182e-20	7.29744e-20	0	0	0	0	0	0	3.55967e-06	-8.00903e-06	-4.44936e-06	0	0	0	0	0	0	2.03541e-05	-2.33813e-05	-3.02718e-06	-7.61442e-05	-3.33043e-05	-0.000109448	0	0	0	0	0	0	0	0	0	-1.9354e-06	3.26457e-05	3.07103e-05	0	0	0	-1.86779e-05
8.448	0	0	0	1.14947e-05	-2.80499e-05	-1.65552e-05	3.95961e-05	-2.22351e-05	1.73609e-05	1.63709e-20	-6.4599e-20	-4.82281e-20	0	0	0	0	0	0	1.38906e-06	-8.21645e-06	-6.82739e-06	0	0	0	0	0	0	2.18145e-05	-2.35769e-05	-1.76239e-06	-7.71678e-05	-3.22497e-05	-0.000109417	0	0	0	0	0	0	0	0	0	-1.36504e-06	3.24454e-05	3.10803e-05	0	0	0	-2.00092e-05
8.704	0	0	0	1.1727e-05	-2.86529e-05	-1.69259e-05	4.11514e-05	-2.39445e-05	1.72069e-05	4.78284e-20	-1.93099e-19	-1.4527e-19	0	0	0	0	0	0	-7.98858e-07	-8.49846e-06	-9.29732e-06	0	0	0	0	0	0	2.31978e-05	-2.37384e-05	-5.4058e-07	-7.78059e-05	-3.12888e-05	-0.000109095	0	0	0	0	0	0	0	0	0	-7.00734e-07	3.19677e-05	3.12669e-05	0	0	0	-2.11288e-05
8.96	0	0	0	1.17901e-05	-2.9124e-05	-1.73339e-05	4.22711e-05	-2.53589e-05	1.69122e-05	5.36392e-20	-2.15031e-19	-1.61392e-19	0	0	0	0	0	0	-3.01653e-06	-8.77448e-06	-1.1791e-05	0	0	0	0	0	0	2.43677e-05	-2.39308e-05	4.36912e-07	-7.85406e-05	-3.02629e-05	-0.000108803	0	0	0	0	0	0	0	0	0	-6.53504e-08	3.13791e-05	3.13138e-05	0	0	0	-2.22531e-05
9.216	0	0	0	1.17302e-05	-2.94825e-05	-1.77523e-05	4.30785e-05	-2.65771e-05	1.65014e-05	2.8697e-20	-1.11241e-19	-8.25444e-20	0	0	0	0	0	0	-5.27309e-06	-8.96552e-06	-1.42386e-05	0	0	0	0	0	0	2.52061e-05	-2.42102e-05	9.95938e-07	-7.9787e-05	-2.90191e-05	-0.000108806	0	0	0	0	0	0	0	0	0	4.22325e-07	3.08422e-05	3.12645e-05	0	0	0	-2.35896e-05
9.472	0	0	0	1.15674e-05	-2.97161e-05	-1.81487e-05	4.36001e-05	-2.76161e-05	1.5984e-05	-1.3138e-20	6.46149e-20	5.14768e-20	0	0	0	0	0	0	-7.52796e-06	-9.01413e-06	-1.65421e-05	0	0	0	0	0	0	2.5617e-05	-2.45903e-05	1.02674e-06	-8.16574e-05	-2.7475e-05	-0.000109132	0	0	0	0	0	0	0	0	0	6.92284e-07	3.0445e-05	3.11373e-05	0	0	0	-2.52317e-05
9.728	0	0	0	1.12914e-05	-2.97827e-05	-1.84912e-05	4.37542e-05	-2.8399e-05	1.53551e-05	-4.63901e-20	2.13411e-19	1.6702e-19	0	0	0	0	0	0	-9.6924e-06	-8.89719e-06	-1.85896e-05	0	0	0	0	0	0	2.55437e-05	-2.50395e-05	5.04218e-07	-8.39289e-05	-2.56396e-05	-0.000109569	0	0	0	0	0	0	0	0	0	7.40412e-07	3.01793e-05	3.09197e-05	0	0	0	-2.71297e-05
9.984	0	0	0	1.08792e-05	-2.96397e-05	-1.87605e-05	4.34263e-05	-2.882e-05	1.46062e-05	-4.91771e-20	2.46986e-19	1.97809e-19	0	0	0	0	0	0	-1.16749e-05	-8.62809e-06	-2.0303e-05	0	0	0	0	0	0	2.49917e-05	-2.55057e-05	-5.14012e-07	-8.62099e-05	-2.35897e-05	-0.0001098	0	0	0	0	0	0	0	0	0	6.14685e-07	2.99689e-05	3.05836e-05	0	0	0	-2.91414e-05
10.24	0	0	0	1.03213e-05	-2.92816e-05	-1.89603e-05	4.25729e-05	-2.88337e-05	1.37391e-05	-1.72606e-20	1.41217e-19	1.23957e-19	0	0	0	0	0	0	-1.34377e-05	-8.24888e-06	-2.16865e-05	0	0	0	0	0	0	2.40417e-05	-2.59515e-05	-1.90981e-06	-8.8185e-05	-2.14209e-05	-0.000109606	0	0	0	0	0	0	0	0	0	3.8303e-07	2.97253e-05	3.01083e-05	0	0	0	-3.11201e-05
10.496	0	0	0	9.63901e-06	-2.87577e-05	-1.91187e-05	4.12828e-05	-2.85089e-05	1.27739e-05	3.20005e-20	-4.67049e-20	-1.47044e-20	0	0	0	0	0	0	-1.50256e-05	-7.81523e-06	-2.28409e-05	0	0	0	0	0	0	2.28375e-05	-2.63776e-05	-3.5401e-06	-8.97881e-05	-1.92033e-05	-0.000108991	0	0	0	0	0	0	0	0	0	1.01659e-07	2.93948e-05	2.94965e-05	0	0	0	-3.2987e-05
10.752	0	0	0	8.88162e-06	-2.81598e-05	-1.92781e-05	3.97573e-05	-2.80109e-05	1.17464e-05	6.89984e-20	-2.09094e-19	-1.40096e-19	0	0	0	0	0	0	-1.65472e-05	-7.37904e-06	-2.39262e-05	0	0	0	0	0	0	2.15446e-05	-2.68204e-05	-5.27581e-06	-9.12103e-05	-1.69621e-05	-0.000108172	0	0	0	0	0	0	0	0	0	-2.01963e-07	2.8977e-05	2.87751e-05	0	0	0	-3.47504e-05
11.008	0	0	0	8.10718e-06	-2.75837e-05	-1.94765e-05	3.82217e-05	-2.75243e-05	1.06973e-05	6.95791e-20	-2.5023e-19	-1.80651e-19	0	0	0	0	0	0	-1.81171e-05	-6.97361e-06	-2.50907e-05	0	0	0	0	0	0	2.02952e-05	-2.73285e-05	-7.03332e-06	-9.27571e-05	-1.46863e-05	-0.000107443	0	0	0	0	0	0	0	0	0	-5.27954e-07	2.85089e-05	2.7981e-05	0	0	0	-3.64719e-05
11.264	0	0	0	7.35847e-06	-2.70891e-05	-1.97306e-05	3.6823e-05	-2.71639e-05	9.65908e-06	3.05595e-20	-1.43878e-19	-1.13318e-19	0	0	0	0	0	0	-1.97943e-05	-6.6063e-06	-2.64006e-05	0	0	0	0	0	0	1.91432e-05	-2.7932e-05	-8.78883e-06	-9.46557e-05	-1.23533e-05	-0.000107009	0	0	0	0	0	0	0	0	0	-8.90728e-07	2.80333e-05	2.71426e-05	0	0	0	-3.82086e-05
11.52	0	0	0	6.64867e-06	-2.66783e-05	-2.00297e-05	3.55741e-05	-2.69268e-05	8.64729e-06	-2.68127e-20	4.91955e-20	2.23828e-20	0	0	0	0	0	0	-2.15515e-05	-6.26104e-06	-2.78126e-05	0	0	0	0	0	0	1.80532e-05	-2.86242e-05	-1.0571e-05	-9.69281e-05	-9.95284e-06	-0.000106881	0	0	0	0	0	0	0	0	0	-1.30365e-06	2.75719e-05	2.62683e-05	0	0	0	-3.99695e-05
11.776	0	0	0	5.96398e-06	-2.63074e-05	-2.03434e-05	3.43736e-05	-2.67115e-05	7.66214e-06	-6.84111e-20	2.15649e-19	1.47238e-19	0	0	0	0	0	0	-2.32918e-05	-5.90954e-06	-2.92014e-05	0	0	0	0	0	0	1.69308e-05	-2.93651e-05	-1.24343e-05	-9.93973e-05	-7.49635e-06	-0.000106894	0	0	0	0	0	0	0	0	0	-1.76957e-06	2.71174e-05	2.53478e-05	0	0	0	-4.17079e-05
12.032	0	0	0	5.28035e-06	-2.59201e-05	-2.06398e-05	3.30869e-05	-2.63902e-05	6.69671e-06	-6.75449e-20	2.56594e-19	1.89049e-19	0	0	0	0	0	0	-2.49025e-05	-5.52647e-06	-3.04289e-05	0	0	0	0	0	0	1.56776e-05	-3.01029e-05	-1.44253e-05	-0.000101808	-5.01209e-06	-0.00010682	0	0	0	0	0	0	0	0	0	-2.27972e-06	2.66443e-05	2.43646e-05	0	0	0	-4.33507e-05
12.288	0	0	0	4.58328e-06	-2.54855e-05	-2.09022e-05	3.16365e-05	-2.58892e-05	5.7473e-06	-2.1934e-20	1.4739e-19	1.25456e-19	0	0	0	0	0	0	-2.63131e-05	-5.10179e-06	-3.14149e-05	0	0	0	0	0	0	1.42445e-05	-3.07993e-05	-1.65548e-05	-0.000103975	-2.5315e-06	-0.000106507	0	0	0	0	0	0	0	0	0	-2.81868e-06	2.61296e-05	2.33109e-05	0	0	0	-4.48384e-05
12.544	0	0	0	3.87921e-06	-2.5017e-05	-2.11378e-05	3.00516e-05	-2.52319e-05	4.8197e-06	4.33864e-20	-4.62521e-20	-2.86575e-21	0	0	0	0	0	0	-2.75261e-05	-4.64459e-06	-3.21707e-05	0	0	0	0	0	0	1.26544e-05	-3.14444e-05	-1.879e-05	-0.00010588	-7.75983e-08	-0.000105957	0	0	0	0	0	0	0	0	0	-3.37083e-06	2.55675e-05	2.21967e-05	0	0	0	-4.6154e-05
12.8	0	0	0	3.19283e-06	-2.45648e-05	-2.13719e-05	2.84517e-05	-2.45234e-05	3.92831e-06	8.98231e-20	-2.06571e-19	-1.16748e-19	0	0	0	0	0	0	-2.8605e-05	-4.17725e-06	-3.27823e-05	0	0	0	0	0	0	1.09852e-05	-3.20536e-05	-2.10684e-05	-0.00010765	2.33865e-06	-0.000105311	0	0	0	0	0	0	0	0	0	-3.92466e-06	2.49713e-05	2.10467e-05	0	0	0	-4.73233e-05
13.056	0	0	0	2.55333e-06	-2.41869e-05	-2.16335e-05	2.69797e-05	-2.38902e-05	3.08954e-06	8.80496e-20	-2.34239e-19	-1.46189e-19	0	0	0	0	0	0	-2.9631e-05	-3.72347e-06	-3.33544e-05	0	0	0	0	0	0	9.32533e-06	-3.26506e-05	-2.33253e-05	-0.000109463	4.71367e-06	-0.00010475	0	0	0	0	0	0	0	0	0	-4.47364e-06	2.43638e-05	1.98902e-05	0	0	0	-4.83916e-05
13.312	0	0	0	1.97865e-06	-2.39187e-05	-2.194e-05	2.5728e-05	-2.34142e-05	2.31382e-06	3.63212e-20	-1.08813e-19	-7.24914e-20	0	0	0	0	0	0	-3.06554e-05	-3.29682e-06	-3.39522e-05	0	0	0	0	0	0	7.72809e-06	-3.32476e-05	-2.55195e-05	-0.000111433	7.0431e-06	-0.000104389	0	0	0	0	0	0	0	0	0	-5.0144e-06	2.37631e-05	1.87487e-05	0	0	0	-4.93938e-05
13.568	0	0	0	1.46708e-06	-2.37574e-05	-2.22904e-05	2.46994e-05	-2.30984e-05	1.60101e-06	-3.71557e-20	9.76276e-20	6.0472e-20	0	0	0	0	0	0	-3.16756e-05	-2.89588e-06	-3.45715e-05	0	0	0	0	0	0	6.18986e-06	-3.38347e-05	-2.76448e-05	-0.000113537	9.31601e-06	-0.000104221	0	0	0	0	0	0	0	0	0	-5.54416e-06	2.31735e-05	1.76293e-05	0	0	0	-5.03363e-05
13.824	0	0	0	1.00006e-06	-2.36693e-05	-2.26693e-05	2.38217e-05	-2.28805e-05	9.41223e-07	-8.99314e-20	2.62542e-19	1.72611e-19	0	0	0	0	0	0	-3.2645e-05	-2.50781e-06	-3.51528e-05	0	0	0	0	0	0	4.66183e-06	-3.43835e-05	-2.97217e-05	-0.000115645	1.15148e-05	-0.00010413	0	0	0	0	0	0	0	0	0	-6.05882e-06	2.25861e-05	1.65273e-05	0	0	0	-5.11995e-05
14.08	0	0	0	5.53515e-07	-2.36128e-05	-2.30593e-05	2.30015e-05	-2.26813e-05	3.20247e-07	-9.02455e-20	2.85883e-19	1.95638e-19	0	0	0	0	0	0	-3.35079e-05	-2.11771e-06	-3.56256e-05	0	0	0	0	0	0	3.08543e-06	-3.48614e-05	-3.17759e-05	-0.000117593	1.36202e-05	-0.000103973	0	0	0	0	0	0	0	0	0	-6.55262e-06	2.19875e-05	1.54349e-05	0	0	0	-5.19569e-05
14.336	0	0	0	1.1032e-07	-2.3563e-05	-2.34527e-05	2.21823e-05	-2.24564e-05	-2.74127e-07	-3.6383e-20	1.50253e-19	1.1387e-19	0	0	0	0	0	0	-3.42369e-05	-1.71796e-06	-3.59548e-05	0	0	0	0	0	0	1.42919e-06	-3.52465e-05	-3.38173e-05	-0.000119276	1.56173e-05	-0.000103659	0	0	0	0	0	0	0	0	0	-7.01897e-06	2.13694e-05	1.43504e-05	0	0	0	-5.25968e-05
14.592	0	0	0	-3.33297e-07	-2.35233e-05	-2.38566e-05	2.13734e-05	-2.22215e-05	-8.48075e-07	4.1416e-20	-6.7944e-20	-2.65281e-20	0	0	0	0	0	0	-3.48504e-05	-1.31232e-06	-3.61627e-05	0	0	0	0	0	0	-2.93713e-07	-3.5536e-05	-3.58298e-05	-0.000120694	1.74996e-05	-0.000103194	0	0	0	0	0	0	0	0	0	-7.452e-06	2.07342e-05	1.32822e-05	0	0	0	-5.31345e-05
14.848	0	0	0	-7.70173e-07	-2.3518e-05	-2.42882e-05	2.06367e-05	-2.20385e-05	-1.40178e-06	9.8098e-20	-2.43146e-19	-1.45048e-19	0	0	0	0	0	0	-3.54028e-05	-9.12955e-07	-3.63158e-05	0	0	0	0	0	0	-2.03497e-06	-3.5742e-05	-3.7777e-05	-0.000121928	1.92688e-05	-0.000102659	0	0	0	0	0	0	0	0	0	-7.84806e-06	2.00939e-05	1.22458e-05	0	0	0	-5.36072e-05
15.104	0	0	0	-1.19095e-06	-2.35737e-05	-2.47646e-05	2.00434e-05	-2.19761e-05	-1.93273e-06	1.00107e-19	-2.74388e-19	-1.74281e-19	0	0	0	0	0	0	-3.5955e-05	-5.3282e-07	-3.64878e-05	0	0	0	0	0	0	-3.73922e-06	-3.58803e-05	-3.96195e-05	-0.000123073	2.09311e-05	-0.000102142	0	0	0	0	0	0	0	0	0	-8.20654e-06	1.94623e-05	1.12558e-05	0	0	0	-5.4059e-05
15.36	0	0	0	-1.59327e-06	-2.36999e-05	-2.52932e-05	1.96296e-05	-2.20696e-05	-2.43999e-06	4.52753e-20	-1.44173e-19	-9.88979e-20	0	0	0	0	0	0	-3.65453e-05	-1.7814e-07	-3.67234e-05	0	0	0	0	0	0	-5.37268e-06	-3.59584e-05	-4.13311e-05	-0.000124172	2.24928e-05	-0.000101679	0	0	0	0	0	0	0	0	0	-8.52982e-06	1.88485e-05	1.03187e-05	0	0	0	-5.45226e-05
15.616	0	0	0	-1.98608e-06	-2.38822e-05	-2.58683e-05	1.93764e-05	-2.23033e-05	-2.92696e-06	-3.56348e-20	7.22464e-20	3.66117e-20	0	0	0	0	0	0	-3.71761e-05	1.5486e-07	-3.70213e-05	0	0	0	0	0	0	-6.93611e-06	-3.59706e-05	-4.29068e-05	-0.000125185	2.39583e-05	-0.000101226	0	0	0	0	0	0	0	0	0	-8.82241e-06	1.82531e-05	9.43066e-06	0	0	0	-5.50116e-05
15.872	0	0	0	-2.38706e-06	-2.40887e-05	-2.64757e-05	1.92219e-05	-2.26234e-05	-3.40147e-06	-9.67738e-20	2.51936e-19	1.55162e-19	0	0	0	0	0	0	-3.78233e-05	4.77559e-07	-3.73457e-05	0	0	0	0	0	0	-8.45662e-06	-3.59014e-05	-4.4358e-05	-0.000126009	2.53304e-05	-0.000100679	0	0	0	0	0	0	0	0	0	-9.0896e-06	1.767e-05	8.5804e-06	0	0	0	-5.55231e-05
16.128	0	0	0	-2.81546e-06	-2.42869e-05	-2.71024e-05	1.90965e-05	-2.29699e-05	-3.87341e-06	-1.03877e-19	2.96132e-19	1.92255e-19	0	0	0	0	0	0	-3.84585e-05	8.029e-07	-3.76556e-05	0	0	0	0	0	0	-9.96537e-06	-3.57345e-05	-4.56999e-05	-0.000126541	2.66132e-05	-9.99278e-05	0	0	0	0	0	0	0	0	0	-9.33629e-06	1.70928e-05	7.75651e-06	0	0	0	-5.60499e-05
16.384	0	0	0	-3.28478e-06	-2.44585e-05	-2.77433e-05	1.89562e-05	-2.33077e-05	-4.35146e-06	-5.39749e-20	1.86111e-19	1.32136e-19	0	0	0	0	0	0	-3.90714e-05	1.1395e-06	-3.79319e-05	0	0	0	0	0	0	-1.14756e-05	-3.54625e-05	-4.69381e-05	-0.000126722	2.78142e-05	-9.89076e-05	0	0	0	0	0	0	0	0	0	-9.56658e-06	1.65199e-05	6.95328e-06	0	0	0	-5.65925e-05
16.64	0	0	0	-3.79939e-06	-2.46039e-05	-2.84033e-05	1.8798e-05	-2.36383e-05	-4.84029e-06	2.3411e-20	-9.14321e-21	1.42678e-20	0	0	0	0	0	0	-3.96781e-05	1.48917e-06	-3.81889e-05	0	0	0	0	0	0	-1.29729e-05	-3.50897e-05	-4.80625e-05	-0.000126562	2.89455e-05	-9.76165e-05	0	0	0	0	0	0	0	0	0	-9.78432e-06	1.59565e-05	6.17217e-06	0	0	0	-5.71635e-05
16.896	0	0	0	-4.35628e-06	-2.47354e-05	-2.90917e-05	1.86489e-05	-2.39882e-05	-5.33931e-06	8.40094e-20	-1.76236e-19	-9.22269e-20	0	0	0	0	0	0	-4.03122e-05	1.84877e-06	-3.84635e-05	0	0	0	0	0	0	-1.44217e-05	-3.4629e-05	-4.90507e-05	-0.000126118	3.0022e-05	-9.60957e-05	0	0	0	0	0	0	0	0	0	-9.99438e-06	1.54127e-05	5.41829e-06	0	0	0	-5.77838e-05
17.152	0	0	0	-4.95016e-06	-2.4864e-05	-2.98142e-05	1.854e-05	-2.43834e-05	-5.84338e-06	9.46936e-20	-2.2438e-19	-1.29686e-19	0	0	0	0	0	0	-4.10064e-05	2.21473e-06	-3.87917e-05	0	0	0	0	0	0	-1.57826e-05	-3.40944e-05	-4.9877e-05	-0.000125446	3.10582e-05	-9.43873e-05	0	0	0	0	0	0	0	0	0	-1.02037e-05	1.48981e-05	4.69443e-06	0	0	0	-5.84731e-05
17.408	0	0	0	-5.57868e-06	-2.49879e-05	-3.05665e-05	1.84816e-05	-2.48264e-05	-6.34479e-06	5.21523e-20	-1.36017e-19	-8.38651e-20	0	0	0	0	0	0	-4.1775e-05	2.58736e-06	-3.91877e-05	0	0	0	0	0	0	-1.70287e-05	-3.34942e-05	-5.05229e-05	-0.000124565	3.20667e-05	-9.24979e-05	0	0	0	0	0	0	0	0	0	-1.04216e-05	1.44182e-05	3.9966e-06	0	0	0	-5.92397e-05
17.664	0	0	0	-6.24469e-06	-2.50903e-05	-3.1335e-05	1.8454e-05	-2.52898e-05	-6.8358e-06	-1.63749e-20	2.76096e-20	1.12347e-20	0	0	0	0	0	0	-4.26092e-05	2.97248e-06	-3.96367e-05	0	0	0	0	0	0	-1.81525e-05	-3.28286e-05	-5.09812e-05	-0.000123444	3.30561e-05	-9.03884e-05	0	0	0	0	0	0	0	0	0	-1.06589e-05	1.39728e-05	3.31388e-06	0	0	0	-6.00778e-05
17.92	0	0	0	-6.95477e-06	-2.51472e-05	-3.21019e-05	1.84165e-05	-2.57273e-05	-7.31077e-06	-7.0113e-20	1.66823e-19	9.67097e-20	0	0	0	0	0	0	-4.34841e-05	3.37971e-06	-4.01044e-05	0	0	0	0	0	0	-1.91623e-05	-3.20926e-05	-5.12549e-05	-0.000122028	3.4033e-05	-8.79954e-05	0	0	0	0	0	0	0	0	0	-1.09255e-05	1.3558e-05	2.63252e-06	0	0	0	-6.097e-05
18.176	0	0	0	-7.71522e-06	-2.51387e-05	-3.2854e-05	1.83287e-05	-2.60956e-05	-7.76691e-06	-7.88928e-20	2.03666e-19	1.24773e-19	0	0	0	0	0	0	-4.43744e-05	3.81882e-06	-4.05556e-05	0	0	0	0	0	0	-2.00689e-05	-3.12818e-05	-5.13507e-05	-0.000120271	3.50036e-05	-8.5267e-05	0	0	0	0	0	0	0	0	0	-1.12291e-05	1.31708e-05	1.94169e-06	0	0	0	-6.18949e-05
18.432	0	0	0	-8.5279e-06	-2.50591e-05	-3.3587e-05	1.81689e-05	-2.63721e-05	-8.20324e-06	-4.00159e-20	1.25569e-19	8.55532e-20	0	0	0	0	0	0	-4.52668e-05	4.29634e-06	-4.09704e-05	0	0	0	0	0	0	-2.08746e-05	-3.03975e-05	-5.12721e-05	-0.000118166	3.59751e-05	-8.21914e-05	0	0	0	0	0	0	0	0	0	-1.15744e-05	1.28116e-05	1.23714e-06	0	0	0	-6.2834e-05
18.688	0	0	0	-9.38793e-06	-2.49166e-05	-3.43045e-05	1.79413e-05	-2.65594e-05	-8.61808e-06	2.16708e-20	-1.20036e-20	9.66724e-21	0	0	0	0	0	0	-4.61632e-05	4.81403e-06	-4.13492e-05	0	0	0	0	0	0	-2.15674e-05	-2.94481e-05	-5.10156e-05	-0.000115758	3.69557e-05	-7.88019e-05	0	0	0	0	0	0	0	0	0	-1.19638e-05	1.24843e-05	5.20502e-07	0	0	0	-6.37748e-05
18.944	0	0	0	-1.02841e-05	-2.47275e-05	-3.50116e-05	1.76691e-05	-2.66754e-05	-9.0063e-06	6.9702e-20	-1.22861e-19	-5.31595e-20	0	0	0	0	0	0	-4.70743e-05	5.36985e-06	-4.17044e-05	0	0	0	0	0	0	-2.21247e-05	-2.84462e-05	-5.0571e-05	-0.000113111	3.79535e-05	-7.5157e-05	0	0	0	0	0	0	0	0	0	-1.23997e-05	1.21945e-05	-2.05192e-07	0	0	0	-6.47082e-05
19.2	0	0	0	-1.12011e-05	-2.45051e-05	-3.57063e-05	1.73791e-05	-2.67369e-05	-9.35784e-06	7.77766e-20	-1.42859e-19	-6.50823e-20	0	0	0	0	0	0	-4.8007e-05	5.96038e-06	-4.20466e-05	0	0	0	0	0	0	-2.2522e-05	-2.74037e-05	-4.99257e-05	-0.000110285	3.89743e-05	-7.13109e-05	0	0	0	0	0	0	0	0	0	-1.28863e-05	1.19455e-05	-9.40821e-07	0	0	0	-6.56236e-05
19.456	0	0	0	-1.21227e-05	-2.42539e-05	-3.63766e-05	1.70879e-05	-2.67468e-05	-9.65891e-06	4.43436e-20	-6.60815e-20	-2.1738e-20	0	0	0	0	0	0	-4.89559e-05	6.58305e-06	-4.23728e-05	0	0	0	0	0	0	-2.27421e-05	-2.63284e-05	-4.90705e-05	-0.000107312	4.00203e-05	-6.72913e-05	0	0	0	0	0	0	0	0	0	-1.343e-05	1.17361e-05	-1.69382e-06	0	0	0	-6.65045e-05
19.712	0	0	0	-1.30335e-05	-2.39692e-05	-3.70027e-05	1.67963e-05	-2.66921e-05	-9.89587e-06	-8.11715e-21	5.57493e-20	4.76322e-20	0	0	0	0	0	0	-4.99011e-05	7.23716e-06	-4.26639e-05	0	0	0	0	0	0	-2.27803e-05	-2.52233e-05	-4.80035e-05	-0.000104191	4.10908e-05	-6.31003e-05	0	0	0	0	0	0	0	0	0	-1.40372e-05	1.1561e-05	-2.47624e-06	0	0	0	-6.73273e-05
19.968	0	0	0	-1.39202e-05	-2.3645e-05	-3.75652e-05	1.64933e-05	-2.65534e-05	-1.00601e-05	-4.77682e-20	1.47812e-19	1.00043e-19	0	0	0	0	0	0	-5.08146e-05	7.92327e-06	-4.28914e-05	0	0	0	0	0	0	-2.26442e-05	-2.40885e-05	-4.67327e-05	-0.000100915	4.21833e-05	-5.87321e-05	0	0	0	0	0	0	0	0	0	-1.47121e-05	1.14128e-05	-3.29929e-06	0	0	0	-6.80628e-05
[truncated: 72 more columns]

## Sheet: Sheet13
5.12	0
5.376	0
5.632	0
5.888	0
6.144	0
6.4	0
6.656	0
6.912	0
7.168	0
7.424	0
7.68	0
7.936	0
8.192	0
8.448	0
8.704	0
8.96	0
9.216	0
9.472	0
9.728	0
9.984	0
10.24	0
10.496	0
10.752	0
11.008	0
11.264	0
11.52	0
11.776	0
12.032	0
12.288	0
12.544	0
12.8	0
13.056	0
13.312	0
13.568	0
13.824	0
14.08	0
14.336	0
14.592	0
14.848	0
15.104	0
15.36	0
15.616	0
15.872	0
16.128	0
16.384	0
16.64	0
16.896	0
17.152	0
17.408	0
17.664	0
17.92	0
18.176	0
18.432	0
18.688	0
18.944	0
19.2	0
19.456	0
19.712	0
19.968	0

## Sheet: HC01
Condition	1	1	1	1	1	1	1	1	1	1	1	1	1	1	1	1	1	1	1	1	1	1	1	1	1	1	1	1	2	2	2	2	2	2	2	2	2	2	2	2	2	2	2	2	2	2	2	2	2
Region	Left_dlPFC	Left_dlPFC	Left_dlPFC	Left_dlPFC	Left_dlPFC	Left_dlPFC	Left_dlPFC	Left_dlPFC	Left_FPA	Left_FPA	Left_FPA	Left_FPA	Left_FPA	Left_FPA	Right_FPA	Right_FPA	Right_FPA	Right_FPA	Right_FPA	Right_FPA	Right_dlPFC	Right_dlPFC	Right_dlPFC	Right_dlPFC	Right_dlPFC	Right_dlPFC	Right_dlPFC	Right_dlPFC	Left_dlPFC	Left_dlPFC	Left_dlPFC	Left_dlPFC	Left_dlPFC	Left_dlPFC	Left_dlPFC	Left_dlPFC	Left_FPA	Left_FPA	Left_FPA	Left_FPA	Left_FPA	Left_FPA	Right_FPA	Right_FPA	Right_FPA	Right_FPA	Right_FPA	Right_FPA	Right_dlPFC
Channel (S,D)	HbO 5,5	HbR 5,5	HbO 5,7	HbR 5,7	HbO 6,5	HbR 6,5	HbO 7,7	HbR 7,7	HbO 7,6	HbR 7,6	HbO 7,4	HbR 7,4	HbO 1,6	HbR 1,6	HbO 1,1	HbR 1,1	HbO 4,4	HbR 4,4	HbO 4,1	HbR 4,1	HbO 4,3	HbR 4,3	HbO 3,3	HbR 3,3	HbO 3,2	HbR 3,2	HbO 2,2	HbR 2,2	HbO 5,5	HbR 5,5	HbO 5,7	HbR 5,7	HbO 6,5	HbR 6,5	HbO 7,7	HbR 7,7	HbO 7,6	HbR 7,6	HbO 7,4	HbR 7,4	HbO 1,6	HbR 1,6	HbO 1,1	HbR 1,1	HbO 4,4	HbR 4,4	HbO 4,1	HbR 4,1	HbO 4,3
-2.048	7.4474e-07	1.03508e-06	-1.88606e-06	6.85024e-07	2.63529e-06	-1.16149e-06	-2.50542e-06	4.25153e-06	5.50862e-06	1.76147e-06	3.59651e-06	3.77138e-06	-1.35573e-06	-7.92826e-07	1.66748e-06	-6.41543e-07	-7.08566e-07	2.28749e-06	-5.68673e-07	9.91712e-07	-4.8549e-06	1.16485e-06	-1.43598e-06	-6.67482e-07	-6.04638e-07	1.2797e-06	5.56847e-06	1.36312e-06	-4.02533e-08	-1.28921e-06	-7.2188e-07	-2.67248e-07	3.65746e-06	-1.54892e-06	-2.78199e-07	-2.86021e-08	4.49287e-06	7.64199e-07	4.21143e-06	8.68942e-07	-6.35349e-07	1.02171e-06	2.80553e-07	4.60225e-07	2.06147e-06	-1.34623e-07	6.18331e-07	-2.57243e-07	-1.46149e-06
-1.792	3.44267e-07	3.87495e-07	-1.72167e-06	2.24899e-07	2.01178e-06	-7.13892e-07	-1.42821e-06	2.05072e-06	3.3793e-06	7.71632e-07	1.77517e-06	1.84136e-06	9.70468e-09	-5.25963e-07	5.67084e-07	-6.38489e-07	1.37628e-07	1.06298e-06	3.88534e-07	6.67139e-07	-2.7582e-06	2.07495e-07	-1.07653e-06	-4.32954e-07	5.56605e-08	6.37557e-07	2.52255e-06	6.16297e-07	-1.38783e-07	-3.47582e-07	-1.03733e-06	-1.7731e-07	2.15083e-06	-7.15809e-07	-2.40389e-07	3.39638e-07	2.64575e-06	5.39823e-08	1.49392e-06	4.02645e-07	5.58392e-07	2.69936e-07	1.11637e-07	5.55537e-08	3.88962e-07	3.80044e-08	7.67114e-07	-1.82875e-07	-1.23542e-06
-1.536	3.12741e-09	-1.31548e-07	-1.3648e-06	-1.36004e-07	1.26403e-06	-2.98418e-07	-4.44526e-07	1.88742e-07	1.39166e-06	-5.04483e-08	2.12982e-07	2.00404e-07	9.97853e-07	-2.62928e-07	-3.09736e-07	-5.52742e-07	7.18239e-07	3.74896e-08	1.02786e-06	3.4379e-07	-8.64909e-07	-5.0756e-07	-6.61926e-07	-2.03421e-07	5.17238e-07	8.90002e-08	-1.72685e-08	-5.61075e-09	-1.84568e-07	3.7477e-07	-1.11499e-06	-8.68631e-08	7.52559e-07	-2.38626e-08	-1.63958e-07	5.54782e-07	9.63842e-07	-4.63428e-07	-6.63183e-07	9.44761e-09	1.34745e-06	-3.11182e-07	-2.54688e-08	-2.44989e-07	-8.66425e-07	1.55097e-07	7.82155e-07	-1.04179e-07	-9.02726e-07
-1.28	-2.28914e-07	-4.38985e-07	-7.8365e-07	-3.37286e-07	4.24921e-07	4.33898e-08	3.29249e-07	-1.07669e-06	-2.52128e-07	-5.82422e-07	-8.76133e-07	-9.26301e-07	1.40455e-06	-2.57611e-08	-8.16661e-07	-3.627e-07	9.06202e-07	-6.43084e-07	1.19383e-06	4.73639e-08	6.03404e-07	-8.46054e-07	-2.12353e-07	2.24835e-10	6.82005e-07	-2.92152e-07	-1.68235e-06	-4.12313e-07	-1.60035e-07	7.50674e-07	-8.75716e-07	-3.77602e-09	-3.79188e-07	4.28653e-07	-5.11929e-08	5.52133e-07	-3.68917e-07	-6.84893e-07	-1.90721e-06	-2.54099e-07	1.53491e-06	-6.18339e-07	-1.09399e-07	-3.82879e-07	-1.47006e-06	1.90381e-07	6.12552e-07	-2.61974e-08	-4.56401e-07
-1.024	-3.26097e-07	-5.02654e-07	9.81587e-09	-3.57088e-07	-4.50373e-07	2.93123e-07	8.26179e-07	-1.63789e-06	-1.45142e-06	-7.70884e-07	-1.39256e-06	-1.44216e-06	1.15603e-06	1.7285e-07	-8.91924e-07	-6.53115e-08	6.69124e-07	-9.18786e-07	8.36016e-07	-2.07095e-07	1.53465e-06	-7.62841e-07	2.45388e-07	1.64654e-07	5.23069e-07	-4.74582e-07	-2.31813e-06	-5.66434e-07	-6.62278e-08	7.36181e-07	-3.11587e-07	6.59969e-08	-1.14923e-06	6.05458e-07	8.01016e-08	3.17081e-07	-1.26845e-06	-5.76335e-07	-2.10563e-06	-3.6222e-07	1.05612e-06	-6.11211e-07	-1.31517e-07	-3.3649e-07	-1.3404e-06	1.37236e-07	2.39037e-07	4.71184e-08	9.06472e-08
-0.768	-2.97887e-07	-3.6024e-07	9.51979e-07	-2.2594e-07	-1.29027e-06	4.65381e-07	1.05488e-06	-1.59651e-06	-2.25429e-06	-6.5913e-07	-1.39988e-06	-1.43087e-06	3.54769e-07	3.34916e-07	-5.91294e-07	3.1937e-07	9.89714e-08	-8.4902e-07	4.42858e-08	-4.2128e-07	1.97646e-06	-3.32791e-07	6.81866e-07	2.88776e-07	1.07924e-07	-4.86387e-07	-2.06832e-06	-5.04157e-07	7.24843e-08	3.99919e-07	4.94989e-07	1.20077e-07	-1.56074e-06	5.55279e-07	1.959e-07	-9.99388e-08	-1.79383e-06	-1.96531e-07	-1.42766e-06	-3.32773e-07	2.32337e-08	-3.35852e-07	-1.00719e-07	-1.3429e-07	-6.0315e-07	1.48564e-08	-3.15441e-07	1.14069e-07	7.03908e-07
-0.512	-1.86876e-07	-1.10868e-07	1.93879e-06	-2.00767e-08	-2.01945e-06	6.04497e-07	1.09666e-06	-1.2411e-06	-2.84611e-06	-3.77286e-07	-1.11067e-06	-1.13759e-06	-7.43489e-07	4.76838e-07	-7.54235e-08	7.52419e-07	-6.06954e-07	-5.99108e-07	-9.7046e-07	-6.13055e-07	2.12381e-06	2.65097e-07	1.06995e-06	3.83582e-07	-4.14865e-07	-4.0864e-07	-1.34262e-06	-3.27056e-07	2.12625e-07	-9.14737e-08	1.38647e-06	1.59888e-07	-1.71313e-06	4.01569e-07	2.51947e-07	-5.93877e-07	-2.13432e-06	3.15108e-07	-3.08684e-07	-2.23216e-07	-1.29871e-06	8.54866e-08	-4.13231e-08	1.51491e-07	4.34833e-07	-1.35631e-07	-9.9104e-07	1.7547e-07	1.33354e-06
-0.256	-5.23613e-08	1.21723e-07	2.85558e-06	1.66471e-07	-2.57592e-06	7.67406e-07	1.07119e-06	-9.38792e-07	-3.47564e-06	-9.29348e-08	-8.05423e-07	-8.76216e-07	-1.82368e-06	6.22872e-07	4.50479e-07	1.189e-06	-1.21465e-06	-3.77956e-07	-1.95139e-06	-8.08575e-07	2.23969e-06	8.11799e-07	1.38958e-06	4.6662e-07	-8.66394e-07	-3.44495e-07	-6.62327e-07	-1.63845e-07	3.04759e-07	-5.3328e-07	2.18004e-06	1.89235e-07	-1.75857e-06	2.97633e-07	2.0579e-07	-1.04122e-06	-2.53694e-06	7.87897e-07	7.0702e-07	-1.08728e-07	-2.58604e-06	4.99446e-07	1.62372e-08	4.31378e-07	1.39477e-06	-2.6532e-07	-1.71271e-06	2.33838e-07	1.92794e-06
0	5.38885e-08	2.40195e-07	3.61464e-06	2.60283e-07	-2.92732e-06	9.99349e-07	1.08436e-06	-9.83466e-07	-4.34771e-06	5.85441e-08	-7.16561e-07	-8.98742e-07	-2.64023e-06	7.95012e-07	8.21244e-07	1.59521e-06	-1.54564e-06	-3.5099e-07	-2.69807e-06	-1.03032e-06	2.54048e-06	1.13604e-06	1.63102e-06	5.53408e-07	-1.10634e-06	-3.75865e-07	-4.44011e-07	-1.16878e-07	3.10722e-07	-7.64988e-07	2.73348e-06	2.11882e-07	-1.83525e-06	3.64474e-07	3.06471e-08	-1.34818e-06	-3.2028e-06	1.0875e-06	1.18481e-06	-5.10444e-08	-3.58499e-06	7.84159e-07	4.83003e-08	6.35155e-07	1.97632e-06	-3.36567e-07	-2.41992e-06	2.91887e-07	2.44987e-06
0.256	1.08262e-07	2.14756e-07	4.1836e-06	2.3935e-07	-3.07966e-06	1.31396e-06	1.18332e-06	-1.47185e-06	-5.53376e-06	3.09993e-08	-9.32181e-07	-1.28858e-06	-3.12019e-06	1.0041e-06	9.80645e-07	1.96106e-06	-1.54972e-06	-5.69534e-07	-3.14801e-06	-1.2868e-06	3.10031e-06	1.18451e-06	1.79555e-06	6.49919e-07	-1.08791e-06	-5.28206e-07	-8.23454e-07	-2.1868e-07	2.17003e-07	-7.36259e-07	2.99683e-06	2.29346e-07	-2.00925e-06	6.40616e-07	-2.75137e-07	-1.48848e-06	-4.20151e-06	1.17014e-06	9.767e-07	-7.27101e-08	-4.21445e-06	8.99881e-07	4.83448e-08	7.41156e-07	2.07871e-06	-3.38004e-07	-3.09057e-06	3.51077e-07	2.88778e-06
0.512	1.2186e-07	9.30057e-08	4.59005e-06	1.4022e-07	-3.07377e-06	1.68812e-06	1.34138e-06	-2.27201e-06	-6.94632e-06	-1.176e-07	-1.36925e-06	-1.93299e-06	-3.38693e-06	1.24664e-06	9.98899e-07	2.30271e-06	-1.32005e-06	-9.53364e-07	-3.39494e-06	-1.56912e-06	3.82401e-06	1.03797e-06	1.89284e-06	7.50002e-07	-8.70376e-07	-7.61732e-07	-1.61124e-06	-4.21105e-07	3.73885e-08	-5.22245e-07	3.0231e-06	2.40081e-07	-2.25481e-06	1.07002e-06	-6.882e-07	-1.51079e-06	-5.44754e-06	1.09529e-06	2.6522e-07	-1.5e-07	-4.58928e-06	9.01402e-07	2.94081e-08	7.83088e-07	1.82969e-06	-2.87692e-07	-3.74666e-06	4.10964e-07	3.25645e-06
0.768	1.29584e-07	-2.77158e-08	4.89871e-06	3.68782e-08	-2.96957e-06	2.07459e-06	1.48046e-06	-3.10317e-06	-8.39194e-06	-2.6125e-07	-1.83143e-06	-2.59131e-06	-3.68906e-06	1.50886e-06	1.02817e-06	2.65233e-06	-1.04052e-06	-1.33724e-06	-3.63207e-06	-1.85641e-06	4.50401e-06	8.62878e-07	1.93584e-06	8.39068e-07	-5.8123e-07	-9.9449e-07	-2.40712e-06	-6.23763e-07	-1.96953e-07	-2.78462e-07	2.93095e-06	2.40463e-07	-2.48306e-06	1.53565e-06	-1.17069e-06	-1.51074e-06	-6.75252e-06	9.88832e-07	-5.52475e-07	-2.2857e-07	-4.9495e-06	9.04582e-07	1.69875e-08	8.30027e-07	1.50456e-06	-2.2227e-07	-4.43833e-06	4.69639e-07	3.58568e-06
1.024	1.67673e-07	-5.16864e-08	5.17231e-06	1.84609e-09	-2.82439e-06	2.42623e-06	1.51866e-06	-3.68648e-06	-9.67521e-06	-2.74604e-07	-2.12147e-06	-3.02417e-06	-4.26984e-06	1.77566e-06	1.21864e-06	3.04038e-06	-8.90738e-07	-1.55805e-06	-4.04816e-06	-2.1269e-06	4.93163e-06	8.22529e-07	1.93478e-06	9.01992e-07	-3.46783e-07	-1.14568e-06	-2.81537e-06	-7.27385e-07	-4.55104e-07	-1.57649e-07	2.8377e-06	2.2702e-07	-2.60312e-06	1.92185e-06	-1.6866e-06	-1.58089e-06	-7.92619e-06	9.75061e-07	-1.08196e-06	-2.53737e-07	-5.53024e-06	1.02385e-06	3.593e-08	9.49529e-07	1.3756e-06	-1.77377e-07	-5.21414e-06	5.24956e-07	3.90225e-06
1.28	2.51905e-07	6.71349e-08	5.43603e-06	6.98768e-08	-2.67539e-06	2.71873e-06	1.41683e-06	-3.88702e-06	-1.06979e-05	-9.78146e-08	-2.14819e-06	-3.11543e-06	-5.24553e-06	2.03953e-06	1.63946e-06	3.47952e-06	-9.58409e-07	-1.53662e-06	-4.73101e-06	-2.36888e-06	5.00323e-06	9.94305e-07	1.89299e-06	9.3089e-07	-2.2756e-07	-1.17638e-06	-2.64744e-06	-6.83966e-07	-7.22599e-07	-2.32206e-07	2.79753e-06	1.98653e-07	-2.5817e-06	2.17277e-06	-2.21592e-06	-1.76474e-06	-8.87249e-06	1.11319e-06	-1.13553e-06	-1.99243e-07	-6.44071e-06	1.3136e-06	9.8167e-08	1.17321e-06	1.57127e-06	-1.69567e-07	-6.09343e-06	5.75834e-07	4.21409e-06
1.536	3.6811e-07	3.05584e-07	5.66423e-06	2.23282e-07	-2.53414e-06	2.96016e-06	1.19902e-06	-3.77205e-06	-1.15008e-05	2.36693e-07	-1.97113e-06	-2.92235e-06	-6.55635e-06	2.3045e-06	2.24646e-06	3.95841e-06	-1.20453e-06	-1.31109e-06	-5.62889e-06	-2.58538e-06	4.76497e-06	1.33641e-06	1.80618e-06	9.28601e-07	-1.92448e-07	-1.10618e-06	-2.00502e-06	-5.17234e-07	-1.00775e-06	-4.62944e-07	2.7772e-06	1.57651e-07	-2.46911e-06	2.3161e-06	-2.75949e-06	-2.03863e-06	-9.62971e-06	1.37178e-06	-8.15363e-07	-7.92567e-08	-7.61581e-06	1.74443e-06	1.97704e-07	1.48292e-06	2.01924e-06	-1.89137e-07	-7.0552e-06	6.22905e-07	4.50485e-06
1.792	4.79469e-07	5.89493e-07	5.79548e-06	4.05788e-07	-2.39583e-06	3.18261e-06	9.37271e-07	-3.55816e-06	-1.22287e-05	6.28173e-07	-1.76178e-06	-2.63041e-06	-8.01323e-06	2.58335e-06	2.91166e-06	4.44841e-06	-1.49794e-06	-1.00629e-06	-6.58806e-06	-2.79069e-06	4.37503e-06	1.7198e-06	1.66569e-06	9.0622e-07	-1.43776e-07	-9.97918e-07	-1.20435e-06	-3.0379e-07	-1.33507e-06	-7.28857e-07	2.68075e-06	1.08971e-07	-2.37865e-06	2.44083e-06	-3.33225e-06	-2.33024e-06	-1.0336e-05	1.65304e-06	-4.36673e-07	6.20525e-08	-8.86308e-06	2.22536e-06	3.15204e-07	1.82395e-06	2.49997e-06	-2.07258e-07	-8.04891e-06	6.68195e-07	4.74152e-06
2.048	5.45603e-07	8.37698e-07	5.76677e-06	5.55863e-07	-2.25734e-06	3.42168e-06	7.11067e-07	-3.48198e-06	-1.30417e-05	9.66393e-07	-1.7071e-06	-2.44259e-06	-9.40985e-06	2.88993e-06	3.49544e-06	4.91892e-06	-1.69691e-06	-7.5902e-07	-7.4423e-06	-3.00086e-06	4.0086e-06	2.00458e-06	1.46386e-06	8.76447e-07	2.29381e-08	-9.20532e-07	-5.91657e-07	-1.273e-07	-1.73008e-06	-8.98539e-07	2.40727e-06	5.83111e-08	-2.43348e-06	2.64375e-06	-3.94911e-06	-2.5616e-06	-1.1143e-05	1.85128e-06	-3.41135e-07	1.76432e-07	-9.9747e-06	2.65762e-06	4.29127e-07	2.13682e-06	2.77611e-06	-1.9282e-07	-9.0202e-06	7.14098e-07	4.89042e-06
2.304	5.42124e-07	1.00615e-06	5.54703e-06	6.40098e-07	-2.13398e-06	3.69575e-06	5.65827e-07	-3.67031e-06	-1.40255e-05	1.19087e-06	-1.91202e-06	-2.46794e-06	-1.06347e-05	3.23131e-06	3.91906e-06	5.35259e-06	-1.73019e-06	-6.43099e-07	-8.10209e-06	-3.22404e-06	3.76173e-06	2.11635e-06	1.19869e-06	8.46717e-07	3.59359e-07	-9.11726e-07	-3.57474e-07	-3.24993e-08	-2.20418e-06	-9.01651e-07	1.90839e-06	1.00615e-08	-2.712e-06	2.97568e-06	-4.61137e-06	-2.69193e-06	-1.21292e-05	1.9113e-06	-7.09717e-07	2.37716e-07	-1.08393e-05	2.98845e-06	5.26929e-07	2.38901e-06	2.72195e-06	-1.29205e-07	-9.93662e-06	7.62259e-07	4.93283e-06
2.56	4.69816e-07	1.10783e-06	5.15187e-06	6.6822e-07	-2.06548e-06	3.99654e-06	4.93376e-07	-4.08125e-06	-1.51498e-05	1.31778e-06	-2.35467e-06	-2.67103e-06	-1.17213e-05	3.604e-06	4.19765e-06	5.75201e-06	-1.63314e-06	-6.35491e-07	-8.59467e-06	-3.45599e-06	3.60727e-06	2.08051e-06	8.75575e-07	8.1598e-07	8.37711e-07	-9.6103e-07	-4.52418e-07	-4.40487e-09	-2.74802e-06	-7.61051e-07	1.21358e-06	-3.37248e-08	-3.22184e-06	3.41729e-06	-5.30117e-06	-2.73662e-06	-1.32597e-05	1.85463e-06	-1.47817e-06	2.53769e-07	-1.14922e-05	3.23546e-06	6.10113e-07	2.58929e-06	2.38177e-06	-2.18001e-08	-1.07993e-05	8.12996e-07	4.87168e-06
2.816	3.49203e-07	1.19918e-06	4.63257e-06	6.82837e-07	-2.10835e-06	4.29532e-06	4.43582e-07	-4.5436e-06	-1.62954e-05	1.42208e-06	-2.91514e-06	-2.90576e-06	-1.28137e-05	3.99614e-06	4.41845e-06	6.13486e-06	-1.52195e-06	-6.3913e-07	-9.03628e-06	-3.68283e-06	3.42334e-06	1.9986e-06	5.05069e-07	7.7662e-07	1.36951e-06	-1.02109e-06	-6.43196e-07	1.76487e-08	-3.33633e-06	-5.70781e-07	4.11795e-07	-7.2923e-08	-3.91431e-06	3.89556e-06	-5.98666e-06	-2.75371e-06	-1.44131e-05	1.76139e-06	-2.39431e-06	2.58652e-07	-1.20804e-05	3.47004e-06	6.90828e-07	2.77791e-06	1.92993e-06	1.07227e-07	-1.1635e-05	8.65538e-07	4.7264e-06
3.072	2.04857e-07	1.34355e-06	4.0476e-06	7.31705e-07	-2.31915e-06	4.56002e-06	3.57859e-07	-4.86452e-06	-1.73275e-05	1.58852e-06	-3.45538e-06	-3.00759e-06	-1.40727e-05	4.39386e-06	4.68109e-06	6.52123e-06	-1.52544e-06	-5.45065e-07	-9.55773e-06	-3.88898e-06	3.07234e-06	1.9847e-06	9.83778e-08	7.20016e-07	1.85563e-06	-1.03848e-06	-6.65856e-07	1.0185e-07	-3.94071e-06	-4.3663e-07	-3.97112e-07	-1.07892e-07	-4.72722e-06	4.32841e-06	-6.63428e-06	-2.80793e-06	-1.54528e-05	1.72154e-06	-3.1735e-06	2.91043e-07	-1.27698e-05	3.77255e-06	7.82608e-07	3.00025e-06	1.56306e-06	2.32913e-07	-1.24753e-05	9.1883e-07	4.51978e-06
3.328	4.92512e-08	1.57395e-06	3.43389e-06	8.39617e-07	-2.7383e-06	4.77264e-06	2.03671e-07	-4.93899e-06	-1.81712e-05	1.86186e-06	-3.90076e-06	-2.88738e-06	-1.55816e-05	4.78787e-06	5.03676e-06	6.92077e-06	-1.71599e-06	-2.95591e-07	-1.02289e-05	-4.06525e-06	2.48163e-06	2.10094e-06	-3.36965e-07	6.42255e-07	2.23705e-06	-9.85083e-07	-3.81656e-07	2.85126e-07	-4.54258e-06	-4.15844e-07	-1.15157e-06	-1.37958e-07	-5.62929e-06	4.67001e-06	-7.22103e-06	-2.9344e-06	-1.63011e-05	1.78542e-06	-3.65672e-06	3.72217e-07	-1.365e-05	4.18684e-06	8.90994e-07	3.28009e-06	1.39056e-06	3.41659e-07	-1.33345e-05	9.72412e-07	4.26482e-06
3.584	-1.24636e-07	1.87643e-06	2.79392e-06	9.95806e-07	-3.38293e-06	4.93717e-06	-9.60264e-09	-4.7992e-06	-1.88457e-05	2.22432e-06	-4.27714e-06	-2.57387e-06	-1.73034e-05	5.17654e-06	5.46083e-06	7.32701e-06	-2.07861e-06	8.73139e-08	-1.10248e-05	-4.21259e-06	1.68016e-06	2.32848e-06	-7.98812e-07	5.46771e-07	2.51782e-06	-8.72122e-07	1.52696e-07	5.55634e-07	-5.139e-06	-4.90027e-07	-1.85052e-06	-1.60748e-07	-6.64056e-06	4.93127e-06	-7.73997e-06	-3.12239e-06	-1.6972e-05	1.9414e-06	-3.88201e-06	4.96034e-07	-1.46922e-05	4.69963e-06	1.00935e-06	3.60757e-06	1.38522e-06	4.37564e-07	-1.42005e-05	1.02683e-06	3.95903e-06
3.84	-3.38598e-07	2.20139e-06	2.10433e-06	1.16257e-06	-4.25168e-06	5.07441e-06	-2.40631e-07	-4.58177e-06	-1.94424e-05	2.61056e-06	-4.68659e-06	-2.18559e-06	-1.911e-05	5.56415e-06	5.87111e-06	7.72136e-06	-2.53189e-06	5.21093e-07	-1.18487e-05	-4.33982e-06	7.74486e-07	2.58707e-06	-1.28877e-06	4.42687e-07	2.75007e-06	-7.40679e-07	7.32203e-07	8.64404e-07	-5.73886e-06	-5.83455e-07	-2.53896e-06	-1.72698e-07	-7.81947e-06	5.16625e-06	-8.19675e-06	-3.32643e-06	-1.75501e-05	2.13078e-06	-4.03726e-06	6.35436e-07	-1.57773e-05	5.25417e-06	1.12183e-06	3.94736e-06	1.41596e-06	5.38079e-07	-1.5041e-05	1.08342e-06	3.58865e-06
4.096	-6.16205e-07	2.4938e-06	1.33903e-06	1.29822e-06	-5.33731e-06	5.20788e-06	-4.4367e-07	-4.4393e-06	-2.00637e-05	2.94802e-06	-5.24161e-06	-1.85511e-06	-2.08587e-05	5.9558e-06	6.1772e-06	8.0837e-06	-2.98385e-06	9.13822e-07	-1.2593e-05	-4.45714e-06	-1.16265e-07	2.78738e-06	-1.80847e-06	3.40233e-07	2.99339e-06	-6.36188e-07	1.13008e-06	1.15668e-06	-6.35253e-06	-6.1201e-07	-3.26871e-06	-1.70376e-07	-9.22725e-06	5.43561e-06	-8.6e-06	-3.49587e-06	-1.81315e-05	2.28767e-06	-4.33279e-06	7.60107e-07	-1.67732e-05	5.78694e-06	1.21114e-06	4.26045e-06	1.33619e-06	6.62461e-07	-1.58216e-05	1.14359e-06	3.13956e-06
4.352	-9.69764e-07	2.72343e-06	4.92035e-07	1.37989e-06	-6.63912e-06	5.34981e-06	-5.96159e-07	-4.45216e-06	-2.07631e-05	3.19711e-06	-5.99951e-06	-1.65344e-06	-2.24691e-05	6.35229e-06	6.32957e-06	8.40278e-06	-3.38749e-06	1.21525e-06	-1.32005e-05	-4.56976e-06	-9.25397e-07	2.88298e-06	-2.3559e-06	2.46116e-07	3.27436e-06	-5.83056e-07	1.22388e-06	1.40313e-06	-6.98165e-06	-5.31886e-07	-4.05946e-06	-1.518e-07	-1.08922e-05	5.77013e-06	-8.95196e-06	-3.60422e-06	-1.87648e-05	2.37872e-06	-4.87442e-06	8.54108e-07	-1.76102e-05	6.26417e-06	1.26631e-06	4.52575e-06	1.07179e-06	8.20301e-07	-1.65225e-05	1.20816e-06	2.60802e-06
4.608	-1.39465e-06	2.89764e-06	-4.13081e-07	1.41332e-06	-8.16785e-06	5.49517e-06	-7.10566e-07	-4.5908e-06	-2.15188e-05	3.36842e-06	-6.93417e-06	-1.55771e-06	-2.39558e-05	6.74788e-06	6.34066e-06	8.68061e-06	-3.7643e-06	1.43865e-06	-1.369e-05	-4.67506e-06	-1.6666e-06	2.89255e-06	-2.9241e-06	1.61468e-07	3.56954e-06	-5.73799e-07	1.04949e-06	1.61322e-06	-7.61481e-06	-3.60362e-07	-4.88245e-06	-1.17028e-07	-1.27943e-05	6.15521e-06	-9.24458e-06	-3.66159e-06	-1.94261e-05	2.41999e-06	-5.60929e-06	9.23403e-07	-1.83137e-05	6.69742e-06	1.28609e-06	4.74938e-06	6.58565e-07	1.00663e-06	-1.71467e-05	1.27698e-06	2.00504e-06
4.864	-1.87343e-06	3.05165e-06	-1.33122e-06	1.42539e-06	-9.94093e-06	5.62617e-06	-8.25323e-07	-4.74475e-06	-2.22536e-05	3.50961e-06	-7.95756e-06	-1.47593e-06	-2.54031e-05	7.13203e-06	6.26885e-06	8.92899e-06	-4.18556e-06	1.64412e-06	-1.41363e-05	-4.76469e-06	-2.41287e-06	2.8826e-06	-3.50249e-06	8.32212e-08	3.81925e-06	-5.77367e-07	7.60048e-07	1.82482e-06	-8.23118e-06	-1.59722e-07	-5.67386e-06	-6.77643e-08	-1.48766e-05	6.54296e-06	-9.46298e-06	-3.70495e-06	-2.0038e-05	2.46363e-06	-6.36797e-06	9.90023e-07	-1.8979e-05	7.13141e-06	1.27661e-06	4.95745e-06	2.13047e-07	1.20571e-06	-1.77139e-05	1.3492e-06	1.35262e-06
5.12	-2.38638e-06	3.22403e-06	-2.21516e-06	1.44558e-06	-1.19717e-05	5.72375e-06	-9.82217e-07	-4.7946e-06	-2.28842e-05	3.67266e-06	-8.9732e-06	-1.30862e-06	-2.69024e-05	7.49367e-06	6.1784e-06	9.16091e-06	-4.72666e-06	1.89708e-06	-1.46203e-05	-4.82986e-06	-3.24375e-06	2.92489e-06	-4.08001e-06	7.70968e-09	3.96113e-06	-5.59819e-07	5.23335e-07	2.07878e-06	-8.80916e-06	2.56477e-09	-6.3675e-06	-6.32849e-09	-1.70745e-05	6.88207e-06	-9.59356e-06	-3.77404e-06	-2.05178e-05	2.56521e-06	-6.96855e-06	1.07762e-06	-1.97082e-05	7.61405e-06	1.24532e-06	5.17839e-06	-1.39667e-07	1.40045e-06	-1.82462e-05	1.42372e-06	6.74635e-07
5.376	-2.92169e-06	3.43319e-06	-3.03404e-06	1.4882e-06	-1.42595e-05	5.77855e-06	-1.20457e-06	-4.68111e-06	-2.33682e-05	3.88252e-06	-9.92766e-06	-1.00792e-06	-2.8493e-05	7.82528e-06	6.10108e-06	9.38237e-06	-5.42327e-06	2.22843e-06	-1.5181e-05	-4.86635e-06	-4.19471e-06	3.05549e-06	-4.64808e-06	-6.58664e-08	3.96229e-06	-5.04176e-07	4.23393e-07	2.39437e-06	-9.33471e-06	9.20205e-08	-6.92604e-06	6.53639e-08	-1.93443e-05	7.14647e-06	-9.63164e-06	-3.88832e-06	-2.08236e-05	2.75243e-06	-7.31651e-06	1.19762e-06	-2.05509e-05	8.1677e-06	1.19511e-06	5.42603e-06	-3.35122e-07	1.58137e-06	-1.87544e-05	1.49979e-06	-1.17524e-08
5.632	-3.47957e-06	3.66835e-06	-3.78083e-06	1.54547e-06	-1.67858e-05	5.79526e-06	-1.48857e-06	-4.43205e-06	-2.37228e-05	4.12496e-06	-1.08307e-05	-6.00535e-07	-3.01381e-05	8.12459e-06	6.02115e-06	9.58923e-06	-6.2544e-06	2.61911e-06	-1.57972e-05	-4.87647e-06	-5.23738e-06	3.25894e-06	-5.20172e-06	-1.34129e-07	3.83182e-06	-4.18152e-07	4.22222e-07	2.75988e-06	-9.80471e-06	1.22016e-07	-7.35323e-06	1.46242e-07	-2.16742e-05	7.34654e-06	-9.58432e-06	-4.03807e-06	-2.0972e-05	3.01301e-06	-7.44364e-06	1.34387e-06	-2.14806e-05	8.77799e-06	1.12215e-06	5.69297e-06	-3.96476e-07	1.75018e-06	-1.92327e-05	1.57722e-06	-6.99587e-07
5.888	-4.06863e-06	3.8984e-06	-4.46576e-06	1.59432e-06	-1.95192e-05	5.78844e-06	-1.81104e-06	-4.13623e-06	-2.40072e-05	4.35846e-06	-1.1736e-05	-1.65375e-07	-3.17488e-05	8.39312e-06	5.88972e-06	9.77038e-06	-7.15898e-06	3.01521e-06	-1.64054e-05	-4.86718e-06	-6.2988e-06	3.48367e-06	-5.73838e-06	-1.90925e-07	3.60874e-06	-3.26677e-07	3.96984e-07	3.14187e-06	-1.02241e-05	1.39372e-07	-7.68248e-06	2.35781e-07	-2.40751e-05	7.51832e-06	-9.4674e-06	-4.19304e-06	-2.10212e-05	3.30653e-06	-7.47067e-06	1.49787e-06	-2.24176e-05	9.40481e-06	1.01813e-06	5.95704e-06	-4.08493e-07	1.91642e-06	-1.9664e-05	1.6562e-06	-1.389e-06
6.144	-4.69762e-06	4.09173e-06	-5.10126e-06	1.61145e-06	-2.24242e-05	5.77342e-06	-2.14736e-06	-3.88542e-06	-2.42824e-05	4.54076e-06	-1.26984e-05	2.16297e-07	-3.32338e-05	8.63284e-06	5.657e-06	9.91469e-06	-8.07275e-06	3.3616e-06	-1.69402e-05	-4.8458e-06	-7.30406e-06	3.67629e-06	-6.25549e-06	-2.30366e-07	3.33511e-06	-2.55238e-07	2.22832e-07	3.50583e-06	-1.05994e-05	1.92285e-07	-7.95089e-06	3.33255e-07	-2.6558e-05	7.69947e-06	-9.29871e-06	-4.32195e-06	-2.1032e-05	3.59084e-06	-7.52351e-06	1.6405e-06	-2.3279e-05	1.00065e-05	8.75419e-07	6.19554e-06	-4.59486e-07	2.08994e-06	-2.0031e-05	1.7369e-06	-2.08021e-06
6.4	-5.36775e-06	4.23437e-06	-5.68827e-06	1.587e-06	-2.54694e-05	5.75777e-06	-2.48773e-06	-3.72133e-06	-2.4575e-05	4.65301e-06	-1.37344e-05	5.0638e-07	-3.45464e-05	8.84316e-06	5.30178e-06	1.00173e-05	-8.96189e-06	3.63266e-06	-1.7371e-05	-4.81611e-06	-8.21538e-06	3.81297e-06	-6.74828e-06	-2.496e-07	3.03135e-06	-2.14668e-07	-1.51461e-07	3.83506e-06	-1.09321e-05	3.01047e-07	-8.17556e-06	4.37073e-07	-2.91133e-05	7.90725e-06	-9.0919e-06	-4.41014e-06	-2.10327e-05	3.84605e-06	-7.65683e-06	1.76264e-06	-2.40252e-05	1.05618e-05	6.91607e-07	6.39829e-06	-5.88234e-07	2.27402e-06	-2.03268e-05	1.81908e-06	-2.76712e-06
6.656	-6.07008e-06	4.33601e-06	-6.21167e-06	1.52922e-06	-2.86311e-05	5.73839e-06	-2.8427e-06	-3.61751e-06	-2.48653e-05	4.70804e-06	-1.48095e-05	7.25479e-07	-3.57e-05	9.01983e-06	4.84151e-06	1.00818e-05	-9.83459e-06	3.84266e-06	-1.77144e-05	-4.77704e-06	-9.04542e-06	3.91009e-06	-7.2091e-06	-2.49758e-07	2.68792e-06	-1.96e-07	-6.77841e-07	4.13707e-06	-1.12172e-05	4.48125e-07	-8.34539e-06	5.44599e-07	-3.17039e-05	8.1309e-06	-8.85414e-06	-4.46569e-06	-2.10066e-05	4.08279e-06	-7.82796e-06	1.86877e-06	-2.46751e-05	1.1078e-05	4.71138e-07	6.57202e-06	-7.65854e-07	2.46305e-06	-2.05585e-05	1.90189e-06	-3.43526e-06
6.912	-6.78891e-06	4.42209e-06	-6.64654e-06	1.45839e-06	-3.18899e-05	5.70516e-06	-3.2358e-06	-3.50267e-06	-2.51026e-05	4.73968e-06	-1.58554e-05	9.32976e-07	-3.67477e-05	9.15632e-06	4.31941e-06	1.01174e-05	-1.07263e-05	4.03234e-06	-1.80179e-05	-4.72427e-06	-9.84023e-06	4.0104e-06	-7.62856e-06	-2.34763e-07	2.27598e-06	-1.77225e-07	-1.24245e-06	4.43536e-06	-1.14457e-05	5.91137e-07	-8.43139e-06	6.52579e-07	-3.42751e-05	8.34128e-06	-8.58839e-06	-4.51166e-06	-2.09077e-05	4.33161e-06	-7.93048e-06	1.97237e-06	-2.52866e-05	1.15803e-05	2.23267e-07	6.73455e-06	-9.1907e-07	2.64555e-06	-2.07421e-05	1.9841e-06	-4.06491e-06
7.168	-7.50858e-06	4.51786e-06	-6.97055e-06	1.39479e-06	-3.52241e-05	5.64819e-06	-3.689e-06	-3.30715e-06	-2.52376e-05	4.78156e-06	-1.6805e-05	1.18724e-06	-3.77424e-05	9.24658e-06	3.77861e-06	1.01332e-05	-1.16704e-05	4.24198e-06	-1.83281e-05	-4.65365e-06	-1.06452e-05	4.1555e-06	-7.99769e-06	-2.08919e-07	1.76889e-06	-1.36706e-07	-1.73224e-06	4.75289e-06	-1.16103e-05	6.88642e-07	-8.40738e-06	7.57883e-07	-3.67732e-05	8.50991e-06	-8.29825e-06	-4.57053e-06	-2.06917e-05	4.62193e-06	-7.86138e-06	2.0865e-06	-2.59155e-05	1.20935e-05	-4.19962e-08	6.90332e-06	-9.76677e-07	2.81027e-06	-2.08934e-05	2.06437e-06	-4.63699e-06
7.424	-8.21945e-06	4.63464e-06	-7.17466e-06	1.34821e-06	-3.86045e-05	5.56424e-06	-4.2102e-06	-3.00309e-06	-2.52495e-05	4.84885e-06	-1.76226e-05	1.51124e-06	-3.87015e-05	9.28737e-06	3.23983e-06	1.01337e-05	-1.2673e-05	4.48814e-06	-1.86623e-05	-4.56407e-06	-1.14757e-05	4.36206e-06	-8.30972e-06	-1.748e-07	1.16066e-06	-6.47665e-08	-2.09266e-06	5.09795e-06	-1.17099e-05	7.22443e-07	-8.26773e-06	8.58153e-07	-3.91628e-05	8.62565e-06	-7.99217e-06	-4.65082e-06	-2.03425e-05	4.96395e-06	-7.57903e-06	2.21584e-06	-2.65818e-05	1.26248e-05	-3.1747e-07	7.08552e-06	-9.09746e-07	2.95148e-06	-2.10199e-05	2.14164e-06	-5.13827e-06
7.68	-8.91979e-06	4.76586e-06	-7.2662e-06	1.315e-06	-4.19939e-05	5.4586e-06	-4.78976e-06	-2.61577e-06	-2.51544e-05	4.93302e-06	-1.83131e-05	1.88278e-06	-3.95976e-05	9.27906e-06	2.69479e-06	1.01173e-05	-1.3706e-05	4.75707e-06	-1.90012e-05	-4.4583e-06	-1.23087e-05	4.61505e-06	-8.56069e-06	-1.32611e-07	4.71074e-07	3.2992e-08	-2.3444e-06	5.46014e-06	-1.1751e-05	7.03973e-07	-8.0323e-06	9.52032e-07	-4.14313e-05	8.69939e-06	-7.6845e-06	-4.74328e-06	-1.98801e-05	5.3436e-06	-7.11975e-06	2.35443e-06	-2.72593e-05	1.31593e-05	-5.99958e-07	7.27521e-06	-7.43106e-07	3.07048e-06	-2.11185e-05	2.21524e-06	-5.5629e-06
7.936	-9.61307e-06	4.89408e-06	-7.26353e-06	1.28329e-06	-4.53509e-05	5.34188e-06	-5.40699e-06	-2.20308e-06	-2.49912e-05	5.01134e-06	-1.89064e-05	2.2522e-06	-4.03763e-05	9.22447e-06	2.11753e-06	1.00786e-05	-1.47201e-05	5.01652e-06	-1.9303e-05	-4.34143e-06	-1.30982e-05	4.87998e-06	-8.74863e-06	-8.11683e-08	-2.64054e-07	1.4158e-07	-2.55447e-06	5.81773e-06	-1.17457e-05	6.62974e-07	-7.73705e-06	1.03892e-06	-4.35821e-05	8.75556e-06	-7.39299e-06	-4.82768e-06	-1.93473e-05	5.732e-06	-6.56826e-06	2.4899e-06	-2.78942e-05	1.36689e-05	-8.88687e-07	7.45848e-06	-5.34845e-07	3.1731e-06	-2.11795e-05	2.28484e-06	-5.91012e-06
8.192	-1.03028e-05	5.00355e-06	-7.18622e-06	1.24255e-06	-4.86361e-05	5.22424e-06	-6.04176e-06	-1.81847e-06	-2.47961e-05	5.06361e-06	-1.94305e-05	2.574e-06	-4.09887e-05	9.1268e-06	1.48469e-06	1.00133e-05	-1.56693e-05	5.23708e-06	-1.95293e-05	-4.21816e-06	-1.38021e-05	5.12468e-06	-8.87201e-06	-1.97249e-08	-1.01023e-06	2.47205e-07	-2.78392e-06	6.15091e-06	-1.17065e-05	6.27114e-07	-7.41725e-06	1.11845e-06	-4.56198e-05	8.81686e-06	-7.1345e-06	-4.88515e-06	-1.87846e-05	6.10239e-06	-6.00443e-06	2.61094e-06	-2.84371e-05	1.41274e-05	-1.18235e-06	7.6225e-06	-3.39393e-07	3.26488e-06	-2.11946e-05	2.35022e-06	-6.17984e-06
8.448	-1.09881e-05	5.09035e-06	-7.04704e-06	1.19121e-06	-5.18177e-05	5.1106e-06	-6.68392e-06	-1.48099e-06	-2.45827e-05	5.08581e-06	-1.98892e-05	2.83257e-06	-4.14174e-05	8.98788e-06	7.92153e-07	9.92118e-06	-1.65293e-05	5.40948e-06	-1.96654e-05	-4.09061e-06	-1.44047e-05	5.3372e-06	-8.92862e-06	5.05669e-08	-1.7484e-06	3.45858e-07	-3.04533e-06	6.45235e-06	-1.16433e-05	6.05375e-07	-7.09365e-06	1.19012e-06	-4.75385e-05	8.89173e-06	-6.92142e-06	-4.9083e-06	-1.82102e-05	6.44376e-06	-5.45983e-06	2.71334e-06	-2.88692e-05	1.45237e-05	-1.47668e-06	7.7629e-06	-1.77412e-07	3.34726e-06	-2.1162e-05	2.4111e-06	-6.36904e-06
8.704	-1.16628e-05	5.16457e-06	-6.84987e-06	1.1383e-06	-5.48727e-05	4.99944e-06	-7.33534e-06	-1.16857e-06	-2.43367e-05	5.09294e-06	-2.02574e-05	3.04786e-06	-4.16823e-05	8.80771e-06	5.87942e-08	9.80732e-06	-1.73027e-05	5.54836e-06	-1.97258e-05	-3.95782e-06	-1.49216e-05	5.5297e-06	-8.91529e-06	1.26389e-07	-2.47823e-06	4.45154e-07	-3.29368e-06	6.72957e-06	-1.15619e-05	5.84392e-07	-6.76912e-06	1.25308e-06	-4.93189e-05	8.9715e-06	-6.76065e-06	-4.90344e-06	-1.76161e-05	6.76384e-06	-4.90801e-06	2.80125e-06	-2.92086e-05	1.48639e-05	-1.76407e-06	7.88537e-06	-2.90268e-08	3.41664e-06	-2.10883e-05	2.46709e-06	-6.47106e-06
8.96	-1.23175e-05	5.2441e-06	-6.59406e-06	1.09877e-06	-5.77838e-05	4.88548e-06	-8.00435e-06	-8.35982e-07	-2.40283e-05	5.1106e-06	-2.04943e-05	3.25993e-06	-4.18243e-05	8.58543e-06	-6.83375e-07	9.67957e-06	-1.80071e-05	5.68177e-06	-1.97411e-05	-3.81706e-06	-1.53859e-05	5.72792e-06	-8.82888e-06	2.03243e-07	-3.20997e-06	5.5912e-07	-3.45201e-06	6.99845e-06	-1.14663e-05	5.3832e-07	-6.43624e-06	1.30642e-06	-5.09352e-05	9.03759e-06	-6.65531e-06	-4.88473e-06	-1.69787e-05	7.08091e-06	-4.29e-06	2.88351e-06	-2.94938e-05	1.51645e-05	-2.03521e-06	8.00116e-06	1.48502e-07	3.46665e-06	-2.09843e-05	2.51779e-06	-6.47792e-06
9.216	-1.29438e-05	5.3446e-06	-6.28174e-06	1.08579e-06	-6.05356e-05	4.76416e-06	-8.69665e-06	-4.43959e-07	-2.36321e-05	5.16154e-06	-2.0565e-05	3.50398e-06	-4.18804e-05	8.32094e-06	-1.40533e-06	9.54505e-06	-1.8657e-05	5.83429e-06	-1.97379e-05	-3.66594e-06	-1.58272e-05	5.95397e-06	-8.66757e-06	2.77008e-07	-3.95117e-06	6.9976e-07	-3.45327e-06	7.27281e-06	-1.13609e-05	4.44929e-07	-6.08987e-06	1.34949e-06	-5.23657e-05	9.07354e-06	-6.60776e-06	-4.86451e-06	-1.62788e-05	7.41052e-06	-3.55606e-06	2.96774e-06	-2.97591e-05	1.54396e-05	-2.2817e-06	8.1199e-06	3.91797e-07	3.49192e-06	-2.08595e-05	2.56299e-06	-6.38396e-06
9.472	-1.35373e-05	5.47184e-06	-5.92336e-06	1.10496e-06	-6.3111e-05	4.63505e-06	-9.40857e-06	1.85282e-08	-2.31419e-05	5.25539e-06	-2.04572e-05	3.79115e-06	-4.18638e-05	8.01609e-06	-2.09343e-06	9.40747e-06	-1.925e-05	6.01407e-06	-1.97236e-05	-3.50408e-06	-1.6255e-05	6.21318e-06	-8.43184e-06	3.45131e-07	-4.69661e-06	8.70643e-07	-3.27218e-06	7.5565e-06	-1.12539e-05	2.97887e-07	-5.73683e-06	1.38221e-06	-5.36017e-05	9.0741e-06	-6.62196e-06	-4.8459e-06	-1.55159e-05	7.75545e-06	-2.69765e-06	3.05589e-06	-3.0015e-05	1.56922e-05	-2.4981e-06	8.24412e-06	7.09202e-07	3.49091e-06	-2.07173e-05	2.60281e-06	-6.18864e-06
9.728	-1.40986e-05	5.62052e-06	-5.53834e-06	1.15342e-06	-6.54913e-05	4.50255e-06	-1.01262e-05	5.30992e-07	-2.25733e-05	5.38712e-06	-2.0183e-05	4.10577e-06	-4.1761e-05	7.675e-06	-2.7515e-06	9.26672e-06	-1.97645e-05	6.21088e-06	-1.96841e-05	-3.33328e-06	-1.66567e-05	6.4922e-06	-8.12461e-06	4.06831e-07	-5.42705e-06	1.06598e-06	-2.93017e-06	7.84225e-06	-1.11565e-05	1.08568e-07	-5.39716e-06	1.40504e-06	-5.46491e-05	9.0468e-06	-6.70383e-06	-4.82164e-06	-1.47104e-05	8.10433e-06	-1.75202e-06	3.1437e-06	-3.02453e-05	1.59127e-05	-2.6824e-06	8.3685e-06	1.07746e-06	3.46641e-06	-2.05546e-05	2.6378e-06	-5.89699e-06
9.984	-1.4631e-05	5.77957e-06	-5.15083e-06	1.22376e-06	-6.76584e-05	4.37349e-06	-1.08306e-05	1.05673e-06	-2.19529e-05	5.54406e-06	-1.97682e-05	4.41838e-06	-4.15459e-05	7.30311e-06	-3.39258e-06	9.12079e-06	-2.01703e-05	6.40498e-06	-1.95947e-05	-3.15645e-06	-1.70083e-05	6.76806e-06	-7.75048e-06	4.62344e-07	-6.11657e-06	1.27507e-06	-2.47368e-06	8.11719e-06	-1.10818e-05	-1.02425e-07	-5.09708e-06	1.41874e-06	-5.55223e-05	9.00575e-06	-6.85962e-06	-4.77914e-06	-1.38937e-05	8.43881e-06	-7.8015e-07	3.22388e-06	-3.04203e-05	1.60852e-05	-2.83478e-06	8.48372e-06	1.45696e-06	3.42364e-06	-2.03652e-05	2.66888e-06	-5.51775e-06
10.24	-1.51376e-05	5.93987e-06	-4.7835e-06	1.30987e-06	-6.95993e-05	4.25372e-06	-1.15051e-05	1.56566e-06	-2.1303e-05	5.71631e-06	-1.92346e-05	4.70536e-06	-4.11989e-05	6.90599e-06	-4.02648e-06	8.96853e-06	-2.04428e-05	6.58028e-06	-1.94358e-05	-2.9759e-06	-1.72915e-05	7.02176e-06	-7.31467e-06	5.11773e-07	-6.74341e-06	1.4889e-06	-1.94171e-06	8.37099e-06	-1.10409e-05	-3.17924e-07	-4.85862e-06	1.42404e-06	-5.62349e-05	8.9623e-06	-7.09347e-06	-4.70813e-06	-1.30924e-05	8.74402e-06	1.66345e-07	3.29077e-06	-3.05171e-05	1.61975e-05	-2.95575e-06	8.58216e-06	1.81455e-06	3.36732e-06	-2.01439e-05	2.69718e-06	-5.06047e-06
10.496	-1.56191e-05	6.09984e-06	-4.45277e-06	1.41113e-06	-7.13073e-05	4.14543e-06	-1.21404e-05	2.05057e-06	-2.06301e-05	5.90407e-06	-1.85879e-05	4.96273e-06	-4.07216e-05	6.48826e-06	-4.65071e-06	8.81152e-06	-2.05734e-05	6.73375e-06	-1.92042e-05	-2.79224e-06	-1.75056e-05	7.24788e-06	-6.82229e-06	5.54275e-07	-7.29764e-06	1.7049e-06	-1.34254e-06	8.60164e-06	-1.10414e-05	-5.33238e-07	-4.69207e-06	1.42136e-06	-5.67933e-05	8.9183e-06	-7.4056e-06	-4.60605e-06	-1.2318e-05	9.0159e-06	1.06889e-06	3.34363e-06	-3.05331e-05	1.62475e-05	-3.04473e-06	8.66191e-06	2.13995e-06	3.29951e-06	-1.98905e-05	2.72388e-06	-4.53342e-06
10.752	-1.60728e-05	6.2657e-06	-4.16804e-06	1.53262e-06	-7.27828e-05	4.04683e-06	-1.2735e-05	2.5281e-06	-1.99239e-05	6.11785e-06	-1.7817e-05	5.20703e-06	-4.01367e-05	6.0535e-06	-5.24975e-06	8.65415e-06	-2.05706e-05	6.87597e-06	-1.8914e-05	-2.60426e-06	-1.76677e-05	7.45523e-06	-6.27822e-06	5.88026e-07	-7.78173e-06	1.92713e-06	-6.52134e-07	8.81566e-06	-1.10865e-05	-7.568e-07	-4.59511e-06	1.41072e-06	-5.71947e-05	8.86556e-06	-7.79206e-06	-4.47864e-06	-1.15656e-05	9.26148e-06	1.94387e-06	3.38664e-06	-3.04869e-05	1.62434e-05	-3.09986e-06	8.72701e-06	2.44707e-06	3.21935e-06	-1.96092e-05	2.75013e-06	-3.94324e-06
11.008	-1.64947e-05	6.44701e-06	-3.93451e-06	1.68171e-06	-7.40293e-05	3.95394e-06	-1.32911e-05	3.02578e-06	-1.91668e-05	6.37233e-06	-1.69037e-05	5.46404e-06	-3.94766e-05	5.60481e-06	-5.80185e-06	8.50185e-06	-2.0451e-05	7.02363e-06	-1.85872e-05	-2.40999e-06	-1.78032e-05	7.65919e-06	-5.68777e-06	6.10901e-07	-8.20446e-06	2.16265e-06	1.67578e-07	9.02337e-06	-1.11762e-05	-1.00308e-06	-4.55829e-06	1.39192e-06	-5.74316e-05	8.7909e-06	-8.24611e-06	-4.33573e-06	-1.0822e-05	9.49278e-06	2.82437e-06	3.42608e-06	-3.04066e-05	1.61986e-05	-3.11892e-06	8.78412e-06	2.76144e-06	3.12461e-06	-1.9306e-05	2.77696e-06	-3.29637e-06
11.264	-1.68809e-05	6.65055e-06	-3.75737e-06	1.86339e-06	-7.50511e-05	3.86323e-06	-1.38092e-05	3.56419e-06	-1.83449e-05	6.67807e-06	-1.58351e-05	5.75351e-06	-3.87676e-05	5.14569e-06	-6.28879e-06	8.35888e-06	-2.02285e-05	7.18918e-06	-1.82411e-05	-2.20798e-06	-1.79324e-05	7.87124e-06	-5.05733e-06	6.21385e-07	-8.57265e-06	2.41629e-06	1.14348e-06	9.23245e-06	-1.13088e-05	-1.28279e-06	-4.57273e-06	1.36474e-06	-5.74977e-05	8.68348e-06	-8.7601e-06	-4.18547e-06	-1.00777e-05	9.71846e-06	3.73483e-06	3.46665e-06	-3.03141e-05	1.61236e-05	-3.10071e-06	8.83815e-06	3.10263e-06	3.01386e-06	-1.89854e-05	2.80533e-06	-2.601e-06
11.52	-1.72297e-05	6.87632e-06	-3.64464e-06	2.07729e-06	-7.58506e-05	3.77354e-06	-1.42841e-05	4.14522e-06	-1.7457e-05	7.03616e-06	-1.46134e-05	6.07905e-06	-3.80189e-05	4.68076e-06	-6.70245e-06	8.22695e-06	-1.99062e-05	7.37412e-06	-1.78806e-05	-1.99823e-06	-1.80618e-05	8.09195e-06	-4.39486e-06	6.19174e-07	-8.88575e-06	2.68736e-06	2.2746e-06	9.44378e-06	-1.14825e-05	-1.59637e-06	-4.63547e-06	1.32914e-06	-5.73929e-05	8.53968e-06	-9.32697e-06	-4.03035e-06	-9.33413e-06	9.93858e-06	4.67414e-06	3.50906e-06	-3.0215e-05	1.60214e-05	-3.04598e-06	8.88935e-06	3.47249e-06	2.888e-06	-1.86474e-05	2.83613e-06	-1.86835e-06
11.776	-1.75419e-05	7.1178e-06	-3.60711e-06	2.31783e-06	-7.64287e-05	3.68623e-06	-1.47057e-05	4.75251e-06	-1.65139e-05	7.4386e-06	-1.32545e-05	6.42855e-06	-3.72238e-05	4.21572e-06	-7.04496e-06	8.10529e-06	-1.94775e-05	7.56925e-06	-1.7498e-05	-1.78208e-06	-1.81843e-05	8.3113e-06	-3.70964e-06	6.05127e-07	-9.13595e-06	2.9698e-06	3.53261e-06	9.65168e-06	-1.16952e-05	-1.93422e-06	-4.74948e-06	1.28529e-06	-5.71234e-05	8.36331e-06	-9.94048e-06	-3.86722e-06	-8.60427e-06	1.0145e-05	5.61595e-06	3.55033e-06	-3.00988e-05	1.5888e-05	-2.95743e-06	8.93354e-06	3.85529e-06	2.75036e-06	-1.82887e-05	2.87028e-06	-1.11253e-06
12.032	-1.78197e-05	7.3657e-06	-3.65562e-06	2.57711e-06	-7.67872e-05	3.60385e-06	-1.50626e-05	5.36239e-06	-1.55314e-05	7.87358e-06	-1.17808e-05	6.78355e-06	-3.63692e-05	3.75688e-06	-7.32318e-06	7.99217e-06	-1.89326e-05	7.76108e-06	-1.70813e-05	-1.56145e-06	-1.82877e-05	8.51502e-06	-3.01158e-06	5.8068e-07	-9.31336e-06	3.25544e-06	4.87733e-06	9.84795e-06	-1.19439e-05	-2.28258e-06	-4.91934e-06	1.2335e-06	-5.66988e-05	8.16145e-06	-1.05944e-05	-3.6907e-06	-7.90528e-06	1.03265e-05	6.52402e-06	3.58617e-06	-2.99484e-05	1.57163e-05	-2.83876e-06	8.96494e-06	4.22825e-06	2.60541e-06	-1.79045e-05	2.90868e-06	-3.48949e-07
12.288	-1.80646e-05	7.61283e-06	-3.79753e-06	2.84855e-06	-7.6931e-05	3.52815e-06	-1.53468e-05	5.95771e-06	-1.45211e-05	8.33199e-06	-1.02104e-05	7.13113e-06	-3.54481e-05	3.31038e-06	-7.54137e-06	7.8866e-06	-1.82674e-05	7.93986e-06	-1.66233e-05	-1.33779e-06	-1.83647e-05	8.69288e-06	-2.31044e-06	5.47123e-07	-9.41234e-06	3.53803e-06	6.27648e-06	1.00269e-05	-1.22229e-05	-2.63116e-06	-5.14527e-06	1.17406e-06	-5.61275e-05	7.93913e-06	-1.12812e-05	-3.49768e-06	-7.2497e-06	1.04756e-05	7.37188e-06	3.61395e-06	-2.97526e-05	1.5503e-05	-2.69351e-06	8.97966e-06	4.57502e-06	2.45709e-06	-1.74919e-05	2.95219e-06	4.07506e-07
12.544	-1.82768e-05	7.85696e-06	-4.03434e-06	3.12913e-06	-7.6869e-05	3.45873e-06	-1.55558e-05	6.53631e-06	-1.34845e-05	8.81128e-06	-8.55109e-06	7.47115e-06	-3.44661e-05	2.88159e-06	-7.69659e-06	7.78929e-06	-1.7489e-05	8.10447e-06	-1.61276e-05	-1.11146e-06	-1.84192e-05	8.84361e-06	-1.61533e-06	5.05157e-07	-9.43528e-06	3.81565e-06	7.71783e-06	1.01883e-05	-1.25232e-05	-2.9778e-06	-5.41957e-06	1.10717e-06	-5.54131e-05	7.69582e-06	-1.19912e-05	-3.29007e-06	-6.6398e-06	1.05919e-05	8.15496e-06	3.63436e-06	-2.95128e-05	1.52514e-05	-2.52421e-06	8.9778e-06	4.89415e-06	2.30768e-06	-1.70514e-05	3.00151e-06	1.14389e-06
12.8	-1.84541e-05	8.10039e-06	-4.36173e-06	3.41905e-06	-7.66129e-05	3.39296e-06	-1.56928e-05	7.1097e-06	-1.24139e-05	9.31471e-06	-6.80151e-06	7.81505e-06	-3.34408e-05	2.47501e-06	-7.77895e-06	7.70239e-06	-1.66142e-05	8.26167e-06	-1.56076e-05	-8.81853e-07	-1.8465e-05	8.97421e-06	-9.34665e-07	4.54966e-07	-9.3919e-06	4.09034e-06	9.20785e-06	1.03367e-05	-1.28324e-05	-3.32775e-06	-5.72701e-06	1.03294e-06	-5.45541e-05	7.42571e-06	-1.27124e-05	-3.07464e-06	-6.06812e-06	1.06816e-05	8.88908e-06	3.65085e-06	-2.9242e-05	1.49709e-05	-2.33224e-06	8.96295e-06	5.19815e-06	2.15774e-06	-1.65867e-05	3.05707e-06	1.84941e-06
13.056	-1.85929e-05	8.34679e-06	-4.77149e-06	3.71939e-06	-7.61751e-05	3.32695e-06	-1.57626e-05	7.69407e-06	-1.12986e-05	9.84693e-06	-4.95761e-06	8.17804e-06	-3.23926e-05	2.09448e-06	-7.7762e-06	7.62815e-06	-1.56637e-05	8.42085e-06	-1.50797e-05	-6.48091e-07	-1.85188e-05	9.09463e-06	-2.76529e-07	3.96688e-07	-9.29472e-06	4.36543e-06	1.07592e-05	1.04782e-05	-1.3136e-05	-3.6888e-06	-6.04868e-06	9.51478e-07	-5.35463e-05	7.12115e-06	-1.34311e-05	-2.86013e-06	-5.5231e-06	1.07529e-05	9.59787e-06	3.66755e-06	-2.89564e-05	1.4673e-05	-2.11835e-06	8.93991e-06	5.50481e-06	2.00704e-06	-1.61021e-05	3.11893e-06	2.51478e-06
13.312	-1.86893e-05	8.59755e-06	-5.25422e-06	4.02937e-06	-7.5566e-05	3.25709e-06	-1.57688e-05	8.29954e-06	-1.01318e-05	1.0409e-05	-3.02072e-06	8.56988e-06	-3.13356e-05	1.74364e-06	-7.67932e-06	7.56753e-06	-1.46549e-05	8.58783e-06	-1.4556e-05	-4.09808e-07	-1.85923e-05	9.21148e-06	3.5095e-07	3.30957e-07	-9.15395e-06	4.64244e-06	1.23761e-05	1.06163e-05	-1.34181e-05	-4.06539e-06	-6.36683e-06	8.63056e-07	-5.23862e-05	6.77676e-06	-1.41331e-05	-2.65386e-06	-4.99595e-06	1.0811e-05	1.02975e-05	3.68691e-06	-2.86662e-05	1.43665e-05	-1.88343e-06	8.91185e-06	5.82681e-06	1.85577e-06	-1.56003e-05	3.18674e-06	3.13121e-06
13.568	-1.87397e-05	8.84988e-06	-5.80117e-06	4.34494e-06	-7.47931e-05	3.18103e-06	-1.57116e-05	8.9243e-06	-8.91545e-06	1.09959e-05	-1.00203e-06	8.98987e-06	-3.02722e-05	1.42616e-06	-7.486e-06	7.51958e-06	-1.35979e-05	8.7615e-06	-1.40399e-05	-1.67563e-07	-1.86879e-05	9.32452e-06	9.39551e-07	2.59168e-07	-8.97466e-06	4.91943e-06	1.40455e-05	1.07499e-05	-1.36631e-05	-4.4554e-06	-6.6679e-06	7.68165e-07	-5.10742e-05	6.39204e-06	-1.48044e-05	-2.4596e-06	-4.48483e-06	1.08551e-05	1.09882e-05	3.70858e-06	-2.83705e-05	1.40552e-05	-1.629e-06	8.87898e-06	6.16559e-06	1.7053e-06	-1.50817e-05	3.25985e-06	3.6899e-06
13.824	-1.87419e-05	9.09747e-06	-6.40445e-06	4.65938e-06	-7.38618e-05	3.09792e-06	-1.5589e-05	9.55643e-06	-7.65847e-06	1.15977e-05	1.07874e-06	9.42839e-06	-2.91956e-05	1.14583e-06	-7.20037e-06	7.48184e-06	-1.24971e-05	8.93488e-06	-1.35278e-05	7.73412e-08	-1.88002e-05	9.42767e-06	1.48133e-06	1.83336e-07	-8.75753e-06	5.19159e-06	1.57401e-05	1.08743e-05	-1.38561e-05	-4.851e-06	-6.94252e-06	6.6755e-07	-4.96153e-05	5.97113e-06	-1.54317e-05	-2.27785e-06	-3.99428e-06	1.08805e-05	1.16556e-05	3.73014e-06	-2.80593e-05	1.37386e-05	-1.35726e-06	8.8391e-06	6.51257e-06	1.55819e-06	-1.45448e-05	3.33746e-06	4.18227e-06
14.08	-1.8695e-05	9.33329e-06	-7.05598e-06	4.96537e-06	-7.27776e-05	3.00783e-06	-1.53993e-05	1.01813e-05	-6.37266e-06	1.22037e-05	3.19885e-06	9.87346e-06	-2.80973e-05	9.06282e-07	-6.8296e-06	7.45155e-06	-1.13558e-05	9.09955e-06	-1.30145e-05	3.23458e-07	-1.89219e-05	9.51338e-06	1.96923e-06	1.05641e-07	-8.50232e-06	5.4535e-06	1.74285e-05	1.0984e-05	-1.39828e-05	-5.24282e-06	-7.18313e-06	5.62136e-07	-4.80183e-05	5.52021e-06	-1.60022e-05	-2.10789e-06	-3.53098e-06	1.08816e-05	1.22814e-05	3.74901e-06	-2.77205e-05	1.34157e-05	-1.07076e-06	8.78964e-06	6.85587e-06	1.41745e-06	-1.39882e-05	3.41882e-06	4.60087e-06
14.336	-1.85983e-05	9.55246e-06	-7.74588e-06	5.2573e-06	-7.15477e-05	2.91075e-06	-1.5144e-05	1.07901e-05	-5.06701e-06	1.28061e-05	5.33871e-06	1.03178e-05	-2.6974e-05	7.10562e-07	-6.37981e-06	7.42677e-06	-1.01816e-05	9.25042e-06	-1.24987e-05	5.69822e-07	-1.905e-05	9.57746e-06	2.39772e-06	2.79541e-08	-8.21168e-06	5.70161e-06	1.90868e-05	1.10762e-05	-1.40292e-05	-5.62438e-06	-7.38098e-06	4.52929e-07	-4.62936e-05	5.04443e-06	-1.65031e-05	-1.95025e-06	-3.09872e-06	1.08566e-05	1.28541e-05	3.76438e-06	-2.7347e-05	1.3088e-05	-7.71778e-07	8.72975e-06	7.18811e-06	1.28565e-06	-1.34129e-05	3.50323e-06	4.94032e-06
14.592	-1.84511e-05	9.7536e-06	-8.46159e-06	5.53238e-06	-7.01809e-05	2.80589e-06	-1.48288e-05	1.13832e-05	-3.74492e-06	1.34021e-05	7.48492e-06	1.07623e-05	-2.58319e-05	5.60808e-07	-5.8536e-06	7.40681e-06	-8.98861e-06	9.38813e-06	-1.1986e-05	8.16225e-07	-1.91886e-05	9.62144e-06	2.763e-06	-4.84114e-08	-7.8928e-06	5.93535e-06	2.07047e-05	1.11513e-05	-1.39816e-05	-5.9945e-06	-7.52447e-06	3.40904e-07	-4.44513e-05	4.54603e-06	-1.69212e-05	-1.80809e-06	-2.6957e-06	1.08088e-05	1.33752e-05	3.77785e-06	-2.6941e-05	1.27614e-05	-4.61977e-07	8.66124e-06	7.51059e-06	1.16417e-06	-1.28224e-05	3.59006e-06	5.198e-06
14.848	-1.82516e-05	9.93811e-06	-9.18808e-06	5.79008e-06	-6.86861e-05	2.69143e-06	-1.44622e-05	1.19691e-05	-2.40522e-06	1.39925e-05	9.62902e-06	1.12142e-05	-2.46832e-05	4.58045e-07	-5.25028e-06	7.39172e-06	-7.79563e-06	9.51772e-06	-1.1487e-05	1.063e-06	-1.93468e-05	9.65144e-06	3.06283e-06	-1.22606e-07	-7.55625e-06	6.15651e-06	2.22833e-05	1.1213e-05	-1.38267e-05	-6.35628e-06	-7.59979e-06	2.26944e-07	-4.25e-05	4.02455e-06	-1.72432e-05	-1.68683e-06	-2.31525e-06	1.07454e-05	1.38571e-05	3.79258e-06	-2.65111e-05	1.24443e-05	-1.42326e-07	8.58782e-06	7.83187e-06	1.05317e-06	-1.22222e-05	3.6785e-06	5.37395e-06
15.104	-1.79969e-05	1.01079e-05	-9.90902e-06	6.03053e-06	-6.70699e-05	2.56485e-06	-1.40528e-05	1.25574e-05	-1.04598e-06	1.45784e-05	1.17631e-05	1.16814e-05	-2.35405e-05	4.02212e-07	-4.56834e-06	7.38119e-06	-6.6216e-06	9.64509e-06	-1.10124e-05	1.31052e-06	-1.95339e-05	9.6745e-06	3.29619e-06	-1.93938e-07	-7.21289e-06	6.36732e-06	2.38268e-05	1.12648e-05	-1.35521e-05	-6.71391e-06	-7.59329e-06	1.11814e-07	-4.04469e-05	3.47856e-06	-1.74558e-05	-1.59241e-06	-1.94928e-06	1.06735e-05	1.43146e-05	3.81154e-06	-2.60671e-05	1.21454e-05	1.86656e-07	8.51329e-06	8.16242e-06	9.51924e-07	-1.16176e-05	3.76739e-06	5.47031e-06
15.36	-1.76833e-05	1.02633e-05	-1.06084e-05	6.25292e-06	-6.53346e-05	2.42362e-06	-1.36072e-05	1.31528e-05	3.31505e-07	1.51578e-05	1.38755e-05	1.21676e-05	-2.24105e-05	3.92359e-07	-3.8084e-06	7.37371e-06	-5.48116e-06	9.77327e-06	-1.05689e-05	1.55867e-06	-1.97539e-05	9.69488e-06	3.46288e-06	-2.61576e-07	-6.87075e-06	6.56866e-06	2.53341e-05	1.13085e-05	-1.31472e-05	-7.06931e-06	-7.49418e-06	-3.82934e-09	-3.8299e-05	2.90791e-06	-1.75467e-05	-1.5294e-06	-1.59206e-06	1.05976e-05	1.47566e-05	3.83599e-06	-2.56144e-05	1.18699e-05	5.24491e-07	8.43984e-06	8.50866e-06	8.59429e-07	-1.1012e-05	3.85517e-06	5.49065e-06
15.616	-1.73071e-05	1.04021e-05	-1.12718e-05	6.45482e-06	-6.34789e-05	2.26592e-06	-1.31287e-05	1.37527e-05	1.72093e-06	1.57249e-05	1.59487e-05	1.26693e-05	-2.12918e-05	4.26933e-07	-2.97503e-06	7.36637e-06	-4.38302e-06	9.90088e-06	-1.01569e-05	1.80672e-06	-2.00043e-05	9.71242e-06	3.56351e-06	-3.24467e-07	-6.53387e-06	6.7593e-06	2.67944e-05	1.13426e-05	-1.26041e-05	-7.42062e-06	-7.29634e-06	-1.19407e-07	-3.60652e-05	2.31496e-06	-1.7505e-05	-1.49985e-06	-1.24239e-06	1.05182e-05	1.51816e-05	3.86506e-06	-2.51513e-05	1.16191e-05	8.70358e-07	8.36747e-06	8.86999e-06	7.74927e-07	-1.04067e-05	3.94002e-06	5.43937e-06
15.872	-1.68661e-05	1.05204e-05	-1.18872e-05	6.63286e-06	-6.14997e-05	2.09114e-06	-1.2619e-05	1.43487e-05	3.11217e-06	1.62719e-05	1.79615e-05	1.31785e-05	-2.01785e-05	5.04031e-07	-2.07668e-06	7.35554e-06	-3.33158e-06	1.00235e-05	-9.77256e-06	2.05353e-06	-2.02776e-05	9.72372e-06	3.59979e-06	-3.81519e-07	-6.20343e-06	6.93666e-06	2.81902e-05	1.13639e-05	-1.1918e-05	-7.76326e-06	-6.99834e-06	-2.34403e-07	-3.37582e-05	1.70446e-06	-1.73226e-05	-1.50354e-06	-9.0295e-07	1.04332e-05	1.55797e-05	3.89684e-06	-2.4672e-05	1.13915e-05	1.2229e-06	8.29479e-06	9.23997e-06	6.98081e-07	-9.80187e-06	4.02018e-06	5.32159e-06
16.128	-1.63602e-05	1.06147e-05	-1.24443e-05	6.7842e-06	-5.93953e-05	1.89993e-06	-1.20801e-05	1.49326e-05	4.4946e-06	1.67916e-05	1.98927e-05	1.36868e-05	-1.90648e-05	6.21528e-07	-1.12397e-06	7.33793e-06	-2.33058e-06	1.01367e-05	-9.41176e-06	2.29804e-06	-2.05664e-05	9.72509e-06	3.57491e-06	-4.31936e-07	-5.88033e-06	7.09847e-06	2.95037e-05	1.137e-05	-1.10877e-05	-8.09261e-06	-6.60231e-06	-3.48379e-07	-3.13949e-05	1.08222e-06	-1.69942e-05	-1.5391e-06	-5.77912e-07	1.03414e-05	1.59393e-05	3.93001e-06	-2.4171e-05	1.11855e-05	1.58024e-06	8.22062e-06	9.61045e-06	6.28823e-07	-9.19838e-06	4.09423e-06	5.14332e-06
16.384	-1.57914e-05	1.06836e-05	-1.29344e-05	6.90773e-06	-5.71665e-05	1.69379e-06	-1.15163e-05	1.55004e-05	5.86028e-06	1.728e-05	2.17251e-05	1.41895e-05	-1.79504e-05	7.76994e-07	-1.27524e-07	7.31139e-06	-1.38631e-06	1.02387e-05	-9.0737e-06	2.53968e-06	-2.08664e-05	9.71532e-06	3.49376e-06	-4.75494e-07	-5.56749e-06	7.24412e-06	3.07237e-05	1.13606e-05	-1.01157e-05	-8.40659e-06	-6.11217e-06	-4.61017e-07	-2.8996e-05	4.53441e-07	-1.65173e-05	-1.60537e-06	-2.70038e-07	1.02449e-05	1.62533e-05	3.9651e-06	-2.36479e-05	1.10012e-05	1.94021e-06	8.14528e-06	9.97597e-06	5.66964e-07	-8.59892e-06	4.16126e-06	4.9117e-06
16.64	-1.51632e-05	1.07283e-05	-1.33495e-05	7.00451e-06	-5.48172e-05	1.47439e-06	-1.09342e-05	1.60547e-05	7.20557e-06	1.77371e-05	2.34468e-05	1.46874e-05	-1.6841e-05	9.67451e-07	9.03695e-07	7.27494e-06	-5.08265e-07	1.03316e-05	-8.76168e-06	2.77842e-06	-2.11777e-05	9.69674e-06	3.36273e-06	-5.12609e-07	-5.27054e-06	7.3751e-06	3.18477e-05	1.13383e-05	-9.00719e-06	-8.70665e-06	-5.53253e-06	-5.72195e-07	-2.65832e-05	-1.78499e-07	-1.58922e-05	-1.70227e-06	2.09507e-08	1.01491e-05	1.6522e-05	4.00445e-06	-2.31082e-05	1.08417e-05	2.30069e-06	8.07078e-06	1.0336e-05	5.11761e-07	-8.00794e-06	4.2207e-06	4.63518e-06
16.896	-1.44786e-05	1.07512e-05	-1.36818e-05	7.07696e-06	-5.23515e-05	1.2428e-06	-1.03411e-05	1.66018e-05	8.53024e-06	1.81647e-05	2.50499e-05	1.51845e-05	-1.57447e-05	1.18905e-06	1.96276e-06	7.228e-06	2.92833e-07	1.04196e-05	-8.48121e-06	3.01456e-06	-2.15027e-05	9.67399e-06	3.18916e-06	-5.44152e-07	-4.99647e-06	7.4941e-06	3.28805e-05	1.13071e-05	-7.76998e-06	-8.99678e-06	-4.86836e-06	-6.82059e-07	-2.41765e-05	-8.12241e-07	-1.5121e-05	-1.83073e-06	2.98221e-07	1.0061e-05	1.6752e-05	4.05096e-06	-2.25608e-05	1.07106e-05	2.65986e-06	7.99994e-06	1.0694e-05	4.61603e-07	-7.43021e-06	4.27195e-06	4.32331e-06
17.152	-1.37391e-05	1.07549e-05	-1.39236e-05	7.12759e-06	-4.97718e-05	9.99025e-07	-9.74255e-06	1.7148e-05	9.83529e-06	1.85633e-05	2.65278e-05	1.56841e-05	-1.46675e-05	1.43689e-06	3.04404e-06	7.1694e-06	1.00849e-06	1.05066e-05	-8.23642e-06	3.2483e-06	-2.18416e-05	9.65161e-06	2.98063e-06	-5.7115e-07	-4.75142e-06	7.60357e-06	3.38277e-05	1.12705e-05	-6.41362e-06	-9.28129e-06	-4.12566e-06	-7.91059e-07	-2.17918e-05	-1.44782e-06	-1.42073e-05	-1.99196e-06	5.66269e-07	9.98599e-06	1.69509e-05	4.10638e-06	-2.20137e-05	1.06102e-05	3.01634e-06	7.93483e-06	1.10545e-05	4.13977e-07	-6.86888e-06	4.31399e-06	3.98643e-06
17.408	-1.29442e-05	1.07404e-05	-1.40683e-05	7.158e-06	-4.70772e-05	7.42165e-07	-9.14135e-06	1.76959e-05	1.11206e-05	1.89308e-05	2.78723e-05	1.61856e-05	-1.36089e-05	1.70513e-06	4.14183e-06	7.09675e-06	1.63495e-06	1.05942e-05	-8.02744e-06	3.47943e-06	-2.219e-05	9.63189e-06	2.74442e-06	-5.94544e-07	-4.5388e-06	7.70456e-06	3.46918e-05	1.12297e-05	-4.94954e-06	-9.56287e-06	-3.31247e-06	-8.99902e-07	-1.94406e-05	-2.08556e-06	-1.31559e-05	-2.18647e-06	8.28993e-07	9.92575e-06	1.7123e-05	4.17032e-06	-2.14701e-05	1.05395e-05	3.36902e-06	7.87569e-06	1.14201e-05	3.65756e-07	-6.32448e-06	4.34533e-06	3.63502e-06
17.664	-1.20931e-05	1.07069e-05	-1.4111e-05	7.16861e-06	-4.42657e-05	4.7119e-07	-8.53742e-06	1.82429e-05	1.23841e-05	1.9262e-05	2.90735e-05	1.66842e-05	-1.25624e-05	1.9874e-06	5.24902e-06	7.00669e-06	2.1734e-06	1.06807e-05	-7.85012e-06	3.70738e-06	-2.25385e-05	9.61432e-06	2.48743e-06	-6.1513e-07	-4.35906e-06	7.79648e-06	3.54695e-05	1.11837e-05	-3.39139e-06	-9.84187e-06	-2.4397e-06	-1.00943e-06	-1.71322e-05	-2.72502e-06	-1.19738e-05	-2.41338e-06	1.08842e-06	9.87857e-06	1.72669e-05	4.24049e-06	-2.09285e-05	1.04942e-05	3.7167e-06	7.82098e-06	1.17896e-05	3.13736e-07	-5.79524e-06	4.3642e-06	3.27916e-06
17.92	-1.11868e-05	1.06531e-05	-1.40497e-05	7.15939e-06	-4.13373e-05	1.8599e-07	-7.92993e-06	1.87843e-05	1.36226e-05	1.95511e-05	3.01211e-05	1.71728e-05	-1.15192e-05	2.27745e-06	6.35628e-06	6.89585e-06	2.62761e-06	1.07633e-05	-7.69835e-06	3.93145e-06	-2.28757e-05	9.59669e-06	2.21639e-06	-6.33699e-07	-4.21093e-06	7.87801e-06	3.61541e-05	1.11307e-05	-1.75565e-06	-1.01172e-05	-1.52141e-06	-1.12047e-06	-1.48776e-05	-3.36444e-06	-1.06706e-05	-2.67029e-06	1.34457e-06	9.84145e-06	1.73773e-05	4.31429e-06	-2.03846e-05	1.04685e-05	4.05756e-06	7.76838e-06	1.21583e-05	2.55241e-07	-5.27895e-06	4.36914e-06	2.92809e-06
18.176	-1.02298e-05	1.05783e-05	-1.3886e-05	7.13089e-06	-3.82975e-05	-1.11864e-07	-7.31965e-06	1.93162e-05	1.4833e-05	1.97941e-05	3.10071e-05	1.76453e-05	-1.04733e-05	2.56965e-06	7.45227e-06	6.76195e-06	3.00082e-06	1.08396e-05	-7.56733e-06	4.15125e-06	-2.31914e-05	9.57718e-06	1.93809e-06	-6.51235e-07	-4.09352e-06	7.94826e-06	3.67394e-05	1.10703e-05	-6.19328e-08	-1.03878e-05	-5.74258e-07	-1.23364e-06	-1.2692e-05	-4.00076e-06	-9.25913e-06	-2.95359e-06	1.59635e-06	9.81299e-06	1.74482e-05	4.39059e-06	-1.98362e-05	1.04574e-05	4.38887e-06	7.71616e-06	1.25204e-05	1.88507e-07	-4.77492e-06	4.35952e-06	2.58993e-06
18.432	-9.23053e-06	1.04839e-05	-1.36242e-05	7.08493e-06	-3.51591e-05	-4.19189e-07	-6.71019e-06	1.98384e-05	1.60147e-05	1.99907e-05	3.17279e-05	1.80992e-05	-9.42473e-06	2.85913e-06	8.52467e-06	6.60434e-06	3.29358e-06	1.09098e-05	-7.45577e-06	4.36687e-06	-2.34797e-05	9.55592e-06	1.65941e-06	-6.69028e-07	-4.00761e-06	8.0077e-06	3.72232e-05	1.10044e-05	1.66745e-06	-1.06544e-05	3.83713e-07	-1.34936e-06	-1.05947e-05	-4.63041e-06	-7.7555e-06	-3.25917e-06	1.84297e-06	9.79505e-06	1.74764e-05	4.47058e-06	-1.9285e-05	1.04583e-05	4.70701e-06	7.66403e-06	1.2871e-05	1.12641e-07	-4.28499e-06	4.33558e-06	2.27176e-06
18.688	-8.19943e-06	1.03726e-05	-1.3271e-05	7.02451e-06	-3.19402e-05	-7.32245e-07	-6.10736e-06	2.0355e-05	1.71693e-05	2.01433e-05	3.22848e-05	1.85358e-05	-8.37838e-06	3.14141e-06	9.56179e-06	6.4236e-06	3.50405e-06	1.09762e-05	-7.36568e-06	4.57884e-06	-2.37383e-05	9.53522e-06	1.38682e-06	-6.88583e-07	-3.95565e-06	8.05798e-06	3.76083e-05	1.09368e-05	3.4088e-06	-1.09195e-05	1.33465e-06	-1.46786e-06	-8.60546e-06	-5.2503e-06	-6.17752e-06	-3.58316e-06	2.08515e-06	9.79197e-06	1.74633e-05	4.55721e-06	-1.87363e-05	1.04705e-05	5.00799e-06	7.61282e-06	1.32075e-05	2.71304e-08	-3.81276e-06	4.29817e-06	1.97982e-06
18.944	-7.14603e-06	1.0248e-05	-1.2833e-05	6.95291e-06	-2.86597e-05	-1.04831e-06	-5.51696e-06	2.08716e-05	1.83007e-05	2.02548e-05	3.26819e-05	1.8958e-05	-7.33992e-06	3.41176e-06	1.05542e-05	6.22039e-06	3.63037e-06	1.10424e-05	-7.30001e-06	4.7877e-06	-2.39656e-05	9.51845e-06	1.12554e-06	-7.11364e-07	-3.94026e-06	8.10105e-06	3.79007e-05	1.08715e-05	5.13885e-06	-1.11863e-05	2.26239e-06	-1.58926e-06	-6.73865e-06	-5.85882e-06	-4.54315e-06	-3.92234e-06	2.32578e-06	9.80789e-06	1.74141e-05	4.65326e-06	-1.81963e-05	1.04933e-05	5.28808e-06	7.56327e-06	1.35299e-05	-6.88451e-08	-3.36153e-06	4.24801e-06	1.71977e-06
19.2	-6.07619e-06	1.01125e-05	-1.23161e-05	6.87267e-06	-2.53337e-05	-1.36691e-06	-4.94237e-06	2.13925e-05	1.94129e-05	2.03257e-05	3.29242e-05	1.93673e-05	-6.31098e-06	3.6647e-06	1.14952e-05	5.99427e-06	3.67349e-06	1.11108e-05	-7.25971e-06	4.99364e-06	-2.41581e-05	9.5083e-06	8.78901e-07	-7.38508e-07	-3.96246e-06	8.13793e-06	3.81061e-05	1.08106e-05	6.83625e-06	-1.14575e-05	3.1533e-06	-1.71373e-06	-4.9981e-06	-6.45627e-06	-2.86894e-06	-4.27424e-06	2.56973e-06	9.84377e-06	1.73353e-05	4.75956e-06	-1.76678e-05	1.05239e-05	5.5444e-06	7.51463e-06	1.38392e-05	-1.76872e-07	-2.9322e-06	4.18505e-06	1.49681e-06
19.456	-4.99173e-06	9.96707e-06	-1.17254e-05	6.78492e-06	-2.19737e-05	-1.68989e-06	-4.3837e-06	2.19185e-05	2.05092e-05	2.0353e-05	3.30158e-05	1.97619e-05	-5.28694e-06	3.89404e-06	1.23809e-05	5.74331e-06	3.63858e-06	1.11816e-05	-7.24211e-06	5.19625e-06	-2.43081e-05	9.5056e-06	6.47983e-07	-7.70675e-07	-4.02068e-06	8.1681e-06	3.82276e-05	1.07537e-05	8.48225e-06	-1.17341e-05	3.99615e-06	-1.8414e-06	-3.37663e-06	-7.04432e-06	-1.16964e-06	-4.63672e-06	2.82283e-06	9.89614e-06	1.7232e-05	4.87421e-06	-1.71484e-05	1.05565e-05	5.77495e-06	7.46404e-06	1.41365e-05	-2.99152e-07	-2.52257e-06	4.10838e-06	1.31552e-06
19.712	-3.89283e-06	9.81102e-06	-1.10666e-05	6.68958e-06	-1.85895e-05	-2.02004e-06	-3.839e-06	2.24467e-05	2.15912e-05	2.0331e-05	3.29602e-05	2.01374e-05	-4.25905e-06	4.09354e-06	1.32079e-05	5.46477e-06	3.53388e-06	1.12531e-05	-7.24188e-06	5.39467e-06	-2.44053e-05	9.50924e-06	4.32082e-07	-8.08126e-07	-4.11123e-06	8.18984e-06	3.82642e-05	1.06981e-05	1.006e-05	-1.20149e-05	4.78111e-06	-1.97225e-06	-1.86036e-06	-7.62478e-06	5.40925e-07	-5.00722e-06	3.09055e-06	9.95845e-06	1.71073e-05	4.99368e-06	-1.66312e-05	1.05832e-05	5.97806e-06	7.40719e-06	1.4421e-05	-4.37668e-07	-2.12874e-06	4.01669e-06	1.17935e-06
19.968	-2.78199e-06	9.6438e-06	-1.03478e-05	6.58631e-06	-1.51942e-05	-2.35902e-06	-3.30703e-06	2.29736e-05	2.26589e-05	2.0255e-05	3.27609e-05	2.04891e-05	-3.21968e-06	4.258e-06	1.39713e-05	5.15659e-06	3.36772e-06	1.13231e-05	-7.25385e-06	5.58798e-06	-2.44408e-05	9.51738e-06	2.29524e-07	-8.50964e-07	-4.23009e-06	8.20133e-06	3.82132e-05	1.06412e-05	1.15533e-05	-1.22976e-05	5.49843e-06	-2.10584e-06	-4.36074e-07	-8.19802e-06	2.24825e-06	-5.38208e-06	3.37674e-06	1.00243e-05	1.69613e-05	5.11512e-06	-1.61089e-05	1.05966e-05	6.15158e-06	7.33982e-06	1.46898e-05	-5.9302e-07	-1.7478e-06	3.90921e-06	1.0901e-06
20.224	-1.66729e-06	9.46614e-06	-9.58083e-06	6.47541e-06	-1.18082e-05	-2.70567e-06	-2.78986e-06	2.34968e-05	2.37117e-05	2.01235e-05	3.24239e-05	2.08147e-05	-2.16753e-06	4.38402e-06	1.46636e-05	4.81873e-06	3.14532e-06	1.13909e-05	-7.27597e-06	5.77566e-06	-2.44102e-05	9.52883e-06	3.84849e-08	-8.99397e-07	-4.3747e-06	8.20188e-06	3.80717e-05	1.05825e-05	1.29456e-05	-1.25799e-05	6.13777e-06	-2.24119e-06	9.02835e-07	-8.76211e-06	3.93591e-06	-5.75629e-06	3.68324e-06	1.00905e-05	1.67935e-05	5.23836e-06	-1.55769e-05	1.05922e-05	6.29228e-06	7.25928e-06	1.49381e-05	-7.63586e-07	-1.3803e-06	3.78638e-06	1.04751e-06
[truncated: 7 more columns]

## Sheet: HC02
Condition	1	1	1	1	1	1	1	1	1	1	1	1	1	1	1	1	1	1	1	1	1	1	1	1	1	1	1	1	2	2	2	2	2	2	2	2	2	2	2	2	2	2	2	2	2	2	2	2	2
Region	Left_dlPFC	Left_dlPFC	Left_dlPFC	Left_dlPFC	Left_dlPFC	Left_dlPFC	Left_dlPFC	Left_dlPFC	Left_FPA	Left_FPA	Left_FPA	Left_FPA	Left_FPA	Left_FPA	Right_FPA	Right_FPA	Right_FPA	Right_FPA	Right_FPA	Right_FPA	Right_dlPFC	Right_dlPFC	Right_dlPFC	Right_dlPFC	Right_dlPFC	Right_dlPFC	Right_dlPFC	Right_dlPFC	Left_dlPFC	Left_dlPFC	Left_dlPFC	Left_dlPFC	Left_dlPFC	Left_dlPFC	Left_dlPFC	Left_dlPFC	Left_FPA	Left_FPA	Left_FPA	Left_FPA	Left_FPA	Left_FPA	Right_FPA	Right_FPA	Right_FPA	Right_FPA	Right_FPA	Right_FPA	Right_dlPFC
Channel (S,D)	HbO 5,5	HbR 5,5	HbO 5,7	HbR 5,7	HbO 6,5	HbR 6,5	HbO 7,7	HbR 7,7	HbO 7,6	HbR 7,6	HbO 7,4	HbR 7,4	HbO 1,6	HbR 1,6	HbO 1,1	HbR 1,1	HbO 4,4	HbR 4,4	HbO 4,1	HbR 4,1	HbO 4,3	HbR 4,3	HbO 3,3	HbR 3,3	HbO 3,2	HbR 3,2	HbO 2,2	HbR 2,2	HbO 5,5	HbR 5,5	HbO 5,7	HbR 5,7	HbO 6,5	HbR 6,5	HbO 7,7	HbR 7,7	HbO 7,6	HbR 7,6	HbO 7,4	HbR 7,4	HbO 1,6	HbR 1,6	HbO 1,1	HbR 1,1	HbO 4,4	HbR 4,4	HbO 4,1	HbR 4,1	HbO 4,3
-2.048	-9.22842e-07	-8.53652e-07	-2.16718e-06	6.25671e-08	3.73715e-06	4.00712e-06	-4.2981e-06	3.03759e-06	-2.29194e-06	2.71372e-06	-2.58229e-06	1.09426e-06	-9.49106e-07	4.8913e-07	2.17582e-06	-7.69953e-07	-7.88716e-07	1.2869e-07	8.33656e-07	-4.28307e-07	-1.31509e-06	-1.25496e-09	-2.20219e-06	2.13838e-07	-4.43965e-06	-1.45985e-06	9.5593e-06	-3.60674e-06	6.21674e-06	-4.04503e-06	-1.31863e-06	-1.01338e-06	6.54666e-06	1.96141e-06	3.61012e-06	-2.76647e-06	-4.98516e-07	-1.57273e-06	1.20501e-06	-2.07312e-06	9.6806e-07	-1.61066e-06	3.37972e-06	-1.75685e-06	-7.03271e-07	-1.11913e-06	5.13947e-06	-3.37767e-06	3.33436e-06
-1.792	3.60036e-07	3.41971e-07	-9.94666e-07	-5.84117e-08	4.44373e-07	3.57042e-06	-1.37295e-06	6.89138e-07	2.64637e-07	8.14127e-07	-4.15981e-07	-3.75042e-07	-8.8938e-08	-5.94568e-07	-1.16741e-07	-6.81159e-07	-4.28894e-07	-2.79521e-07	2.05636e-07	2.00131e-07	-1.59165e-06	3.70478e-07	-2.24756e-06	2.20636e-07	-4.30813e-06	-1.05948e-06	5.32368e-06	-2.97443e-07	3.12054e-06	-1.76336e-06	-7.23799e-07	-7.78062e-07	3.78829e-06	1.40763e-06	3.62392e-06	-2.70647e-06	5.96315e-06	-3.52253e-06	3.02402e-06	-2.34054e-06	2.18058e-06	-1.86287e-06	1.11005e-06	-1.29e-06	1.4794e-06	-1.57398e-06	2.3691e-06	-1.44515e-06	3.85917e-06
-1.536	1.25696e-06	1.15254e-06	-1.35869e-08	-1.39042e-07	-1.98173e-06	2.7782e-06	9.05903e-07	-1.08805e-06	2.08107e-06	-6.55497e-07	1.20347e-06	-1.37783e-06	5.35024e-07	-1.2933e-06	-1.76134e-06	-5.2141e-07	-1.10532e-07	-5.25397e-07	-2.69376e-07	6.3762e-07	-1.57509e-06	5.93766e-07	-1.97789e-06	1.90234e-07	-3.61431e-06	-6.25611e-07	1.55082e-06	2.13509e-06	4.5658e-07	1.30372e-07	-2.11362e-07	-5.0127e-07	1.2503e-06	8.31987e-07	3.11354e-06	-2.27752e-06	9.79237e-06	-4.41993e-06	3.90437e-06	-2.20117e-06	2.74084e-06	-1.78545e-06	-6.91844e-07	-7.71948e-07	2.83718e-06	-1.67328e-06	3.19704e-08	1.53751e-07	3.69568e-06
-1.28	1.55995e-06	1.39045e-06	6.34997e-07	-1.59035e-07	-3.06899e-06	1.57426e-06	2.15471e-06	-1.9711e-06	2.76665e-06	-1.44356e-06	1.96816e-06	-1.68523e-06	8.0047e-07	-1.42695e-06	-2.41146e-06	-2.821e-07	1.27127e-07	-5.42081e-07	-5.06341e-07	7.80724e-07	-1.17122e-06	5.99443e-07	-1.31088e-06	1.15807e-07	-2.23793e-06	-1.8285e-07	-1.30838e-06	3.20747e-06	-1.41694e-06	1.35346e-06	1.58745e-07	-1.9248e-07	-7.73483e-07	2.65652e-07	1.96459e-06	-1.40377e-06	9.83745e-06	-3.86704e-06	3.48152e-06	-1.5417e-06	2.4015e-06	-1.28079e-06	-1.72162e-06	-2.30793e-07	3.00137e-06	-1.30145e-06	-1.53384e-06	1.17759e-06	2.64291e-06
-1.024	1.18402e-06	9.99799e-07	8.91514e-07	-1.10945e-07	-2.65846e-06	-2.78399e-08	2.24195e-06	-1.85075e-06	2.18321e-06	-1.46459e-06	1.76763e-06	-1.22829e-06	6.71948e-07	-9.42253e-07	-1.94358e-06	2.94137e-08	2.6542e-07	-3.19002e-07	-4.78837e-07	5.86201e-07	-3.65188e-07	3.63104e-07	-2.40744e-07	2.11486e-09	-1.97379e-07	2.47554e-07	-3.04477e-06	2.74606e-06	-2.3366e-06	1.78201e-06	3.70981e-07	1.35225e-07	-2.11058e-06	-2.78097e-07	2.02618e-07	-1.05024e-07	5.78855e-06	-1.79316e-06	1.68243e-06	-3.61813e-07	1.11779e-06	-3.41567e-07	-1.85033e-06	3.04229e-07	1.87569e-06	-4.49442e-07	-2.17105e-06	1.51996e-06	6.90395e-07
-0.768	2.12578e-07	9.97808e-08	8.09925e-07	-4.71464e-09	-1.01364e-06	-1.93237e-06	1.37709e-06	-9.05519e-07	5.33311e-07	-8.56959e-07	7.58836e-07	-1.50392e-07	2.29292e-07	4.59795e-08	-5.35941e-07	3.87561e-07	3.15037e-07	8.22069e-08	-2.39313e-07	9.409e-08	7.56811e-07	-7.94088e-08	1.1433e-06	-1.32581e-07	2.32132e-06	6.53353e-07	-3.79487e-06	9.97292e-07	-2.4152e-06	1.51496e-06	4.68796e-07	4.67251e-07	-2.77539e-06	-8.12132e-07	-1.97916e-06	1.48492e-06	-1.55845e-06	1.45259e-06	-1.19034e-06	1.19925e-06	-8.9498e-07	9.26543e-07	-1.19315e-06	8.08661e-07	-2.78903e-07	7.58028e-07	-1.97987e-06	1.26405e-06	-1.93508e-06
-0.512	-1.12246e-06	-1.03959e-06	5.45152e-07	1.34453e-07	1.23386e-06	-3.9792e-06	6.55428e-08	4.36541e-07	-1.68386e-06	4.75776e-08	-6.68067e-07	1.22302e-06	-3.4915e-07	1.27871e-06	1.36922e-06	7.53155e-07	3.1304e-07	5.40184e-07	9.10049e-08	-5.80695e-07	2.02419e-06	-6.39445e-07	2.67445e-06	-2.5994e-07	4.99863e-06	1.03317e-06	-4.00911e-06	-1.42445e-06	-2.01544e-06	8.51317e-07	5.45363e-07	7.89934e-07	-2.96274e-06	-1.37254e-06	-4.25722e-06	3.14399e-06	-1.04665e-05	5.17171e-06	-4.52038e-06	2.89023e-06	-3.20492e-06	2.32557e-06	-8.36312e-08	1.26646e-06	-2.89862e-06	2.08723e-06	-1.29547e-06	6.63227e-07	-4.81454e-06
-0.256	-2.52825e-06	-2.09129e-06	2.93844e-07	2.75129e-07	3.30744e-06	-5.99058e-06	-1.07414e-06	1.65215e-06	-3.85308e-06	8.45174e-07	-2.03176e-06	2.4995e-06	-8.4954e-07	2.44326e-06	3.22401e-06	1.08449e-06	3.07518e-07	9.14921e-07	3.63569e-07	-1.28976e-06	3.23723e-06	-1.20668e-06	4.16153e-06	-3.50109e-07	7.47745e-06	1.39371e-06	-4.27667e-06	-3.75728e-06	-1.60968e-06	1.76276e-07	7.09904e-07	1.09278e-06	-2.96307e-06	-2.00391e-06	-6.27841e-06	4.63035e-06	-1.88581e-05	8.55109e-06	-7.58662e-06	4.42886e-06	-5.30887e-06	3.62922e-06	1.0508e-06	1.67025e-06	-5.31285e-06	3.27203e-06	-5.60308e-07	4.42443e-08	-7.47289e-06
0	-3.77249e-06	-2.79884e-06	2.11458e-07	3.92133e-07	4.59206e-06	-7.8301e-06	-1.56108e-06	2.33402e-06	-5.49098e-06	1.22546e-06	-2.955e-06	3.37556e-06	-1.10782e-06	3.29604e-06	4.59295e-06	1.35103e-06	3.35848e-07	1.10204e-06	4.59475e-07	-1.90958e-06	4.24021e-06	-1.69201e-06	5.45804e-06	-3.82315e-07	9.48587e-06	1.74372e-06	-5.07556e-06	-5.39573e-06	-1.58098e-06	-1.993e-07	1.04239e-06	1.36994e-06	-3.03351e-06	-2.73857e-06	-7.78732e-06	5.76875e-06	-2.51253e-05	1.0974e-05	-9.84128e-06	5.60653e-06	-6.82499e-06	4.66623e-06	1.86376e-06	2.01859e-06	-7.00766e-06	4.11396e-06	-1.41374e-07	-3.29307e-07	-9.55556e-06
0.256	-4.78138e-06	-3.07803e-06	3.44784e-07	4.76592e-07	4.88059e-06	-9.44713e-06	-1.2529e-06	2.35972e-06	-6.44471e-06	1.10354e-06	-3.32138e-06	3.76058e-06	-1.07731e-06	3.76024e-06	5.32846e-06	1.54348e-06	4.06842e-07	1.07502e-06	3.35265e-07	-2.38937e-06	4.97859e-06	-2.0621e-06	6.51529e-06	-3.52645e-07	1.09305e-05	2.08783e-06	-6.56668e-06	-6.13582e-06	-2.05943e-06	-1.70229e-07	1.55783e-06	1.62036e-06	-3.28664e-06	-3.57975e-06	-8.72171e-06	6.51511e-06	-2.87696e-05	1.22627e-05	-1.1127e-05	6.36801e-06	-7.64304e-06	5.38477e-06	2.23266e-06	2.31211e-06	-7.8336e-06	4.55927e-06	-1.78801e-07	-3.68668e-07	-1.09639e-05
0.512	-5.66313e-06	-3.04002e-06	6.14923e-07	5.38397e-07	4.4322e-06	-1.08837e-05	-3.9222e-07	1.93031e-06	-6.93814e-06	6.49398e-07	-3.31207e-06	3.80403e-06	-8.4326e-07	3.94744e-06	5.61264e-06	1.67509e-06	4.96019e-07	8.93193e-07	3.3885e-08	-2.76401e-06	5.51054e-06	-2.34778e-06	7.39177e-06	-2.74865e-07	1.19116e-05	2.42331e-06	-8.53833e-06	-6.23395e-06	-2.87876e-06	1.28937e-07	2.19896e-06	1.84665e-06	-3.65358e-06	-4.49747e-06	-9.22601e-06	6.96526e-06	-3.05384e-05	1.27254e-05	-1.17199e-05	6.82458e-06	-7.95373e-06	5.86405e-06	2.2954e-06	2.55035e-06	-8.04932e-06	4.71268e-06	-5.43632e-07	-1.88787e-07	-1.18786e-05
0.768	-6.64223e-06	-2.92091e-06	8.61078e-07	5.99535e-07	3.80632e-06	-1.22385e-05	5.31161e-07	1.45372e-06	-7.43624e-06	1.95303e-07	-3.29937e-06	3.80806e-06	-5.74673e-07	4.08929e-06	5.83937e-06	1.77307e-06	5.56815e-07	6.69778e-07	-3.45989e-07	-3.12452e-06	5.96499e-06	-2.62113e-06	8.21177e-06	-1.73377e-07	1.26489e-05	2.74123e-06	-1.0534e-05	-6.24344e-06	-3.67872e-06	4.0749e-07	2.86236e-06	2.05274e-06	-3.9406e-06	-5.43993e-06	-9.57092e-06	7.3001e-06	-3.19681e-05	1.29749e-05	-1.21679e-05	7.19005e-06	-8.13652e-06	6.26478e-06	2.35909e-06	2.73065e-06	-8.1715e-06	4.77752e-06	-9.28761e-07	-3.70964e-08	-1.26525e-05
1.024	-7.93743e-06	-2.95278e-06	9.23094e-07	6.8168e-07	3.55515e-06	-1.36051e-05	1.03381e-06	1.33069e-06	-8.395e-06	6.67655e-08	-3.64991e-06	4.06852e-06	-4.37021e-07	4.41282e-06	6.39562e-06	1.86401e-06	5.42023e-07	5.15294e-07	-7.06894e-07	-3.56148e-06	6.46665e-06	-2.9528e-06	9.09316e-06	-7.1527e-08	1.33528e-05	3.03095e-06	-1.20976e-05	-6.71048e-06	-4.10102e-06	3.77292e-07	3.4454e-06	2.24141e-06	-3.94801e-06	-6.35475e-06	-1.00167e-05	7.69266e-06	-3.45558e-05	1.36061e-05	-1.30035e-05	7.67004e-06	-8.55999e-06	6.74213e-06	2.72708e-06	2.84908e-06	-8.70434e-06	4.9509e-06	-1.02578e-06	-1.58361e-07	-1.36249e-05
1.28	-9.64747e-06	-3.24381e-06	7.19204e-07	7.94578e-07	3.93632e-06	-1.50166e-05	8.75329e-07	1.75533e-06	-1.00283e-05	4.25337e-07	-4.5409e-06	4.72733e-06	-5.11308e-07	5.02466e-06	7.45704e-06	1.96084e-06	4.24138e-07	4.85533e-07	-1.0058e-06	-4.11143e-06	7.06702e-06	-3.37207e-06	1.00816e-05	1.8856e-08	1.41081e-05	3.28513e-06	-1.30062e-05	-7.88968e-06	-3.97478e-06	-9.74823e-08	3.88979e-06	2.41249e-06	-3.58616e-06	-7.20892e-06	-1.06897e-05	8.22443e-06	-3.89933e-05	1.48998e-05	-1.44784e-05	8.36128e-06	-9.39835e-06	7.36621e-06	3.53626e-06	2.90242e-06	-9.88929e-06	5.32778e-06	-6.93057e-07	-6.67222e-07	-1.49519e-05
1.536	-1.17049e-05	-3.73022e-06	2.78116e-07	9.31375e-07	4.79672e-06	-1.64242e-05	1.53927e-07	2.63481e-06	-1.22139e-05	1.2055e-06	-5.8859e-06	5.71352e-06	-7.61863e-07	5.86476e-06	8.90557e-06	2.05804e-06	2.03914e-07	5.61153e-07	-1.27562e-06	-4.73488e-06	7.71754e-06	-3.85084e-06	1.11258e-05	1.0134e-07	1.48298e-05	3.50262e-06	-1.33667e-05	-9.6289e-06	-3.3934e-06	-9.38669e-07	4.19913e-06	2.5628e-06	-2.92645e-06	-7.99726e-06	-1.15359e-05	8.85406e-06	-4.48635e-05	1.67059e-05	-1.64602e-05	9.21312e-06	-1.05594e-05	8.09146e-06	4.69036e-06	2.88999e-06	-1.16058e-05	5.86384e-06	-2.57697e-08	-1.49572e-06	-1.65418e-05
1.792	-1.39197e-05	-4.22295e-06	-2.89562e-07	1.0731e-06	5.68233e-06	-1.77219e-05	-7.83713e-07	3.66603e-06	-1.45836e-05	2.17522e-06	-7.40494e-06	6.80057e-06	-1.06797e-06	6.75152e-06	1.04078e-05	2.13723e-06	-9.68108e-08	6.68377e-07	-1.6048e-06	-5.33637e-06	8.29756e-06	-4.31901e-06	1.21048e-05	1.90414e-07	1.53138e-05	3.68771e-06	-1.35309e-05	-1.14779e-05	-2.64665e-06	-1.90963e-06	4.42229e-06	2.68754e-06	-2.16276e-06	-8.73543e-06	-1.23726e-05	9.45309e-06	-5.0942e-05	1.85632e-05	-1.85373e-05	1.00692e-05	-1.17581e-05	8.78926e-06	5.92124e-06	2.81433e-06	-1.34694e-05	6.41447e-06	7.0547e-07	-2.44062e-06	-1.81247e-05
2.048	-1.60845e-05	-4.51864e-06	-8.61548e-07	1.19944e-06	6.10227e-06	-1.88004e-05	-1.55941e-06	4.51923e-06	-1.67383e-05	3.08075e-06	-8.79331e-06	7.74293e-06	-1.29885e-06	7.48891e-06	1.16034e-05	2.17975e-06	-4.53144e-07	7.27448e-07	-2.08831e-06	-5.8134e-06	8.67941e-06	-4.70146e-06	1.28917e-05	3.01465e-07	1.53487e-05	3.84671e-06	-1.3886e-05	-1.29497e-05	-2.05302e-06	-2.7514e-06	4.61386e-06	2.78283e-06	-1.51004e-06	-9.44233e-06	-1.30059e-05	9.88627e-06	-5.59106e-05	1.99764e-05	-2.02672e-05	1.07629e-05	-1.26878e-05	9.32319e-06	6.93791e-06	2.68087e-06	-1.50643e-05	6.82489e-06	1.20675e-06	-3.27932e-06	-1.94138e-05
2.304	-1.80797e-05	-4.51051e-06	-1.37449e-06	1.29946e-06	5.79335e-06	-1.95999e-05	-1.98044e-06	5.02155e-06	-1.84628e-05	3.79122e-06	-9.89041e-06	8.41218e-06	-1.3883e-06	7.97354e-06	1.22937e-05	2.17894e-06	-8.55313e-07	7.00688e-07	-2.77858e-06	-6.10585e-06	8.79294e-06	-4.95501e-06	1.34159e-05	4.40982e-07	1.48266e-05	3.98396e-06	-1.46423e-05	-1.37826e-05	-1.79051e-06	-3.31974e-06	4.79475e-06	2.84766e-06	-1.10008e-06	-1.01225e-05	-1.33465e-05	1.00904e-05	-5.90669e-05	2.06919e-05	-2.14216e-05	1.12116e-05	-1.31913e-05	9.62346e-06	7.57636e-06	2.49685e-06	-1.61742e-05	7.01938e-06	1.31457e-06	-3.8866e-06	-2.02639e-05
2.56	-1.99217e-05	-4.23793e-06	-1.85581e-06	1.37651e-06	4.83897e-06	-2.01336e-05	-2.13658e-06	5.23938e-06	-1.98228e-05	4.36323e-06	-1.07556e-05	8.85788e-06	-1.3679e-06	8.24237e-06	1.25271e-05	2.14537e-06	-1.31681e-06	6.13664e-07	-3.66332e-06	-6.21847e-06	8.65423e-06	-5.08522e-06	1.36903e-05	6.02364e-07	1.3792e-05	4.09978e-06	-1.57373e-05	-1.40582e-05	-1.81946e-06	-3.6476e-06	4.93487e-06	2.88464e-06	-9.32237e-07	-1.07582e-05	-1.34586e-05	1.01082e-05	-6.06421e-05	2.08194e-05	-2.20952e-05	1.14578e-05	-1.33354e-05	9.71959e-06	7.86784e-06	2.27036e-06	-1.68854e-05	7.04045e-06	1.06632e-06	-4.28772e-06	-2.07411e-05
2.816	-2.17309e-05	-3.85194e-06	-2.40189e-06	1.44493e-06	3.58773e-06	-2.04705e-05	-2.33222e-06	5.42132e-06	-2.10986e-05	4.99565e-06	-1.1616e-05	9.26494e-06	-1.34331e-06	8.43934e-06	1.25412e-05	2.10251e-06	-1.86866e-06	5.39625e-07	-4.68056e-06	-6.2063e-06	8.34524e-06	-5.13512e-06	1.37925e-05	7.69275e-07	1.24049e-05	4.19122e-06	-1.68987e-05	-1.41207e-05	-1.93302e-06	-3.904e-06	4.96639e-06	2.89898e-06	-9.01827e-07	-1.13154e-05	-1.35221e-05	1.00622e-05	-6.15781e-05	2.07443e-05	-2.26276e-05	1.16381e-05	-1.3357e-05	9.71647e-06	7.99406e-06	2.0098e-06	-1.75139e-05	7.0198e-06	6.54906e-07	-4.62352e-06	-2.10711e-05
3.072	-2.36449e-05	-3.52257e-06	-3.11912e-06	1.52111e-06	2.43338e-06	-2.06899e-05	-2.9044e-06	5.84493e-06	-2.26055e-05	5.90844e-06	-1.27252e-05	9.83959e-06	-1.43132e-06	8.72588e-06	1.26068e-05	2.07602e-06	-2.54397e-06	5.58693e-07	-5.75931e-06	-6.13429e-06	7.95981e-06	-5.15471e-06	1.38116e-05	9.24151e-07	1.08474e-05	4.25496e-06	-1.78195e-05	-1.43592e-05	-1.8962e-06	-4.28119e-06	4.81768e-06	2.89634e-06	-8.83124e-07	-1.17589e-05	-1.37323e-05	1.00864e-05	-6.29336e-05	2.08949e-05	-2.3396e-05	1.19035e-05	-1.35188e-05	9.73133e-06	8.16398e-06	1.72395e-06	-1.8411e-05	7.10263e-06	3.02762e-07	-5.05431e-06	-2.15049e-05
3.328	-2.57306e-05	-3.34501e-06	-4.06394e-06	1.61447e-06	1.59151e-06	-2.08368e-05	-4.03837e-06	6.66136e-06	-2.45128e-05	7.22003e-06	-1.42207e-05	1.06939e-05	-1.6962e-06	9.1902e-06	1.28691e-05	2.08292e-06	-3.36225e-06	7.16702e-07	-6.86088e-06	-6.03612e-06	7.54908e-06	-5.16998e-06	1.37965e-05	1.0567e-06	9.22869e-06	4.29043e-06	-1.83357e-05	-1.49865e-05	-1.58759e-06	-4.87976e-06	4.44773e-06	2.88092e-06	-8.14859e-07	-1.20675e-05	-1.42003e-05	1.0259e-05	-6.52827e-05	2.15084e-05	-2.46061e-05	1.23381e-05	-1.39648e-05	9.83033e-06	8.48842e-06	1.42216e-06	-1.97668e-05	7.37125e-06	1.33202e-07	-5.6621e-06	-2.21827e-05
3.584	-2.79448e-05	-3.29727e-06	-5.21564e-06	1.72326e-06	9.98974e-07	-2.09013e-05	-5.68447e-06	7.82548e-06	-2.67614e-05	8.89219e-06	-1.60593e-05	1.17941e-05	-2.12107e-06	9.80656e-06	1.32769e-05	2.12674e-06	-4.32215e-06	1.00675e-06	-7.99743e-06	-5.8956e-06	7.09724e-06	-5.16896e-06	1.37323e-05	1.16766e-06	7.54345e-06	4.30134e-06	-1.85072e-05	-1.59395e-05	-1.06336e-06	-5.6567e-06	3.86174e-06	2.85457e-06	-7.39315e-07	-1.22415e-05	-1.49092e-05	1.05715e-05	-6.84454e-05	2.25256e-05	-2.6199e-05	1.29237e-05	-1.46548e-05	1.00001e-05	8.92345e-06	1.11457e-06	-2.15224e-05	7.81094e-06	1.11847e-07	-6.40651e-06	-2.30741e-05
3.84	-3.01607e-05	-3.26855e-06	-6.4941e-06	1.83731e-06	3.81305e-07	-2.08329e-05	-7.6134e-06	9.14282e-06	-2.91194e-05	1.07672e-05	-1.80599e-05	1.29953e-05	-2.62706e-06	1.04627e-05	1.36298e-05	2.20058e-06	-5.4058e-06	1.38167e-06	-9.21928e-06	-5.65912e-06	6.53839e-06	-5.11125e-06	1.35563e-05	1.26618e-06	5.70002e-06	4.29491e-06	-1.85648e-05	-1.69452e-05	-5.14472e-07	-6.4601e-06	3.10102e-06	2.81744e-06	-7.7705e-07	-1.22978e-05	-1.57438e-05	1.09498e-05	-7.16711e-05	2.36631e-05	-2.79142e-05	1.35644e-05	-1.54092e-05	1.01672e-05	9.30814e-06	8.11924e-07	-2.34295e-05	8.33323e-06	8.45582e-08	-7.15435e-06	-2.40187e-05
4.096	-3.22409e-05	-3.13508e-06	-7.80796e-06	1.94526e-06	-5.66472e-07	-2.05768e-05	-9.56504e-06	1.03955e-05	-3.13287e-05	1.26674e-05	-2.00192e-05	1.41351e-05	-3.12475e-06	1.10332e-05	1.37081e-05	2.29562e-06	-6.59109e-06	1.78738e-06	-1.05813e-05	-5.26901e-06	5.80124e-06	-4.95322e-06	1.32016e-05	1.36292e-06	3.59707e-06	4.27939e-06	-1.87662e-05	-1.77e-05	-1.51743e-07	-7.12224e-06	2.21567e-06	2.76957e-06	-1.05778e-06	-1.22578e-05	-1.65724e-05	1.13096e-05	-7.41263e-05	2.4603e-05	-2.94604e-05	1.41521e-05	-1.60267e-05	1.02492e-05	9.46624e-06	5.25077e-07	-2.52097e-05	8.83775e-06	-1.19283e-07	-7.75908e-06	-2.48373e-05
4.352	-3.41081e-05	-2.8356e-06	-9.1026e-06	2.04175e-06	-1.99981e-06	-2.01112e-05	-1.13966e-05	1.14673e-05	-3.32517e-05	1.44937e-05	-2.18269e-05	1.51272e-05	-3.56526e-06	1.14523e-05	1.34003e-05	2.4095e-06	-7.86386e-06	2.19589e-06	-1.21095e-05	-4.69689e-06	4.85332e-06	-4.67319e-06	1.26393e-05	1.46315e-06	1.19916e-06	4.26152e-06	-1.92526e-05	-1.80473e-05	-9.11136e-08	-7.55244e-06	1.23728e-06	2.7124e-06	-1.65114e-06	-1.21351e-05	-1.73265e-05	1.16102e-05	-7.53807e-05	2.51826e-05	-3.06838e-05	1.46314e-05	-1.64012e-05	1.02062e-05	9.30744e-06	2.64438e-07	-2.67133e-05	9.27365e-06	-5.83666e-07	-8.13995e-06	-2.54401e-05
4.608	-3.57764e-05	-2.40343e-06	-1.03808e-05	2.13052e-06	-3.84785e-06	-1.94614e-05	-1.31458e-05	1.23972e-05	-3.49335e-05	1.62685e-05	-2.3514e-05	1.60002e-05	-3.96203e-06	1.17455e-05	1.27576e-05	2.54972e-06	-9.22308e-06	2.61935e-06	-1.37861e-05	-3.95789e-06	3.71975e-06	-4.28212e-06	1.18964e-05	1.56397e-06	-1.43176e-06	4.24524e-06	-1.99872e-05	-1.80533e-05	-3.04354e-07	-7.77689e-06	1.67301e-07	2.64929e-06	-2.53663e-06	-1.19304e-05	-1.80345e-05	1.18781e-05	-7.56128e-05	2.54743e-05	-3.16394e-05	1.50272e-05	-1.65716e-05	1.0062e-05	8.87063e-06	3.94493e-08	-2.79867e-05	9.66557e-06	-1.26198e-06	-8.31597e-06	-2.58736e-05
4.864	-3.73273e-05	-1.94128e-06	-1.16869e-05	2.22189e-06	-5.87292e-06	-1.8688e-05	-1.49818e-05	1.3338e-05	-3.65528e-05	1.81021e-05	-2.52154e-05	1.68674e-05	-4.37385e-06	1.20043e-05	1.19519e-05	2.73056e-06	-1.06767e-05	3.09899e-06	-1.55613e-05	-3.09974e-06	2.46844e-06	-3.81528e-06	1.1041e-05	1.65659e-06	-4.16275e-06	4.23223e-06	-2.08013e-05	-1.79483e-05	-6.56268e-07	-7.90817e-06	-1.01403e-06	2.58491e-06	-3.62571e-06	-1.16351e-05	-1.8795e-05	1.21879e-05	-7.54486e-05	2.57224e-05	-3.25356e-05	1.54228e-05	-1.66827e-05	9.88656e-06	8.29051e-06	-1.41697e-07	-2.92195e-05	1.0093e-05	-2.01125e-06	-8.38011e-06	-2.62832e-05
5.12	-3.88515e-05	-1.55913e-06	-1.30677e-05	2.32675e-06	-7.81785e-06	-1.78563e-05	-1.70842e-05	1.44535e-05	-3.83022e-05	2.01127e-05	-2.70751e-05	1.785e-05	-4.863e-06	1.23273e-05	1.117e-05	2.96584e-06	-1.22313e-05	3.67782e-06	-1.73796e-05	-2.17556e-06	1.17359e-06	-3.31171e-06	1.01467e-05	1.73202e-06	-6.85334e-06	4.2236e-06	-2.15108e-05	-1.79806e-05	-9.97708e-07	-8.06968e-06	-2.32554e-06	2.52378e-06	-4.81782e-06	-1.12412e-05	-1.971e-05	1.26169e-05	-7.55626e-05	2.61873e-05	-3.3595e-05	1.59062e-05	-1.68894e-05	9.75436e-06	7.71475e-06	-2.72165e-07	-3.06156e-05	1.06396e-05	-2.67693e-06	-8.43501e-06	-2.68231e-05
5.376	-4.03925e-05	-1.31481e-06	-1.45354e-05	2.45081e-06	-9.54733e-06	-1.70071e-05	-1.95272e-05	1.58204e-05	-4.02727e-05	2.23484e-05	-2.91564e-05	1.90045e-05	-5.45525e-06	1.27621e-05	1.05132e-05	3.26207e-06	-1.38827e-05	4.37468e-06	-1.92065e-05	-1.21766e-06	-1.19211e-07	-2.79446e-06	9.25864e-06	1.78644e-06	-9.41631e-06	4.22161e-06	-2.20277e-05	-1.82771e-05	-1.25496e-06	-8.323e-06	-3.76403e-06	2.46893e-06	-6.05433e-06	-1.0751e-05	-2.08224e-05	1.32025e-05	-7.6297e-05	2.69975e-05	-3.49226e-05	1.65192e-05	-1.72645e-05	9.70355e-06	7.22439e-06	-3.46482e-07	-3.22685e-05	1.13449e-05	-3.17439e-06	-8.53114e-06	-2.75706e-05
5.632	-4.1925e-05	-1.1908e-06	-1.60527e-05	2.59224e-06	-1.1103e-05	-1.61454e-05	-2.22347e-05	1.73904e-05	-4.24094e-05	2.47581e-05	-3.14066e-05	2.02943e-05	-6.12454e-06	1.32837e-05	9.9575e-06	3.61581e-06	-1.5612e-05	5.17415e-06	-2.10385e-05	-2.27188e-07	-1.4068e-06	-2.26287e-06	8.38009e-06	1.82322e-06	-1.18414e-05	4.23029e-06	-2.24037e-05	-1.87888e-05	-1.46456e-06	-8.63952e-06	-5.29655e-06	2.42144e-06	-7.34008e-06	-1.01803e-05	-2.20915e-05	1.3925e-05	-7.75131e-05	2.80914e-05	-3.64545e-05	1.72374e-05	-1.77639e-05	9.72055e-06	6.80257e-06	-3.60571e-07	-3.41133e-05	1.2186e-05	-3.52105e-06	-8.64282e-06	-2.84918e-05
5.888	-4.33756e-05	-1.11654e-06	-1.75481e-05	2.74391e-06	-1.26502e-05	-1.52512e-05	-2.50255e-05	1.90276e-05	-4.45552e-05	2.72209e-05	-3.36918e-05	2.16172e-05	-6.80859e-06	1.38156e-05	9.39103e-06	4.01625e-06	-1.73898e-05	6.03652e-06	-2.2894e-05	8.16383e-07	-2.71564e-06	-1.6999e-06	7.48482e-06	1.85081e-06	-1.41729e-05	4.25471e-06	-2.2787e-05	-1.93434e-05	-1.7396e-06	-8.92782e-06	-6.86921e-06	2.38089e-06	-8.72384e-06	-9.55432e-06	-2.3418e-05	1.47244e-05	-7.87355e-05	2.92743e-05	-3.80084e-05	1.79902e-05	-1.82615e-05	9.75533e-06	6.36402e-06	-3.11839e-07	-3.59746e-05	1.30953e-05	-3.80648e-06	-8.69151e-06	-2.94755e-05
6.144	-4.46697e-05	-1.01834e-06	-1.89479e-05	2.89809e-06	-1.436e-05	-1.43031e-05	-2.77116e-05	2.05905e-05	-4.65474e-05	2.96118e-05	-3.58732e-05	2.28676e-05	-7.44297e-06	1.42786e-05	8.69831e-06	4.45103e-06	-1.91841e-05	6.91983e-06	-2.47909e-05	1.93368e-06	-4.07292e-06	-1.0885e-06	6.54515e-06	1.87803e-06	-1.64596e-05	4.29938e-06	-2.33283e-05	-1.9763e-05	-2.19464e-06	-9.09454e-06	-8.42601e-06	2.3465e-06	-1.02539e-05	-8.89966e-06	-2.46977e-05	1.55371e-05	-7.9473e-05	3.0344e-05	-3.93964e-05	1.8704e-05	-1.86278e-05	9.75539e-06	5.82119e-06	-1.99318e-07	-3.76717e-05	1.40022e-05	-4.12497e-06	-8.59777e-06	-3.04048e-05
6.4	-4.57746e-05	-8.64877e-07	-2.02057e-05	3.05087e-06	-1.63002e-05	-1.33008e-05	-3.01887e-05	2.2009e-05	-4.83069e-05	3.18624e-05	-3.78764e-05	2.39921e-05	-7.99237e-06	1.46348e-05	7.83696e-06	4.91151e-06	-2.09691e-05	7.8001e-06	-2.67273e-05	3.12577e-06	-5.48028e-06	-4.26536e-07	5.5575e-06	1.9099e-06	-1.87086e-05	4.36686e-06	-2.40939e-05	-1.99716e-05	-2.87707e-06	-9.10008e-06	-9.92617e-06	2.31813e-06	-1.19373e-05	-8.23627e-06	-2.58715e-05	1.63294e-05	-7.95111e-05	3.12048e-05	-4.05267e-05	1.93418e-05	-1.88002e-05	9.69681e-06	5.14468e-06	-2.37586e-08	-3.91141e-05	1.48702e-05	-4.51376e-06	-8.3287e-06	-3.12241e-05
6.656	-4.67134e-05	-6.82698e-07	-2.13131e-05	3.20371e-06	-1.83988e-05	-1.22722e-05	-3.24673e-05	2.33094e-05	-4.98675e-05	3.39807e-05	-3.97159e-05	2.50094e-05	-8.46117e-06	1.49027e-05	6.86373e-06	5.39469e-06	-2.27273e-05	8.67821e-06	-2.86749e-05	4.3676e-06	-6.9051e-06	2.68297e-07	4.55091e-06	1.94609e-06	-2.08702e-05	4.45728e-06	-2.50365e-05	-2.00312e-05	-3.7439e-06	-8.97746e-06	-1.13504e-05	2.29665e-06	-1.37269e-05	-7.57475e-06	-2.69417e-05	1.7109e-05	-7.90117e-05	3.19073e-05	-4.14388e-05	1.99168e-05	-1.88082e-05	9.59485e-06	4.38354e-06	2.12382e-07	-4.03352e-05	1.57097e-05	-4.93207e-06	-7.91401e-06	-3.19617e-05
6.912	-4.75466e-05	-5.36099e-07	-2.22872e-05	3.36153e-06	-2.04917e-05	-1.12631e-05	-3.4634e-05	2.45815e-05	-5.13377e-05	3.60259e-05	-4.14647e-05	2.59854e-05	-8.88002e-06	1.51381e-05	5.90039e-06	5.90095e-06	-2.44474e-05	9.57136e-06	-3.05879e-05	5.61703e-06	-8.29262e-06	9.65405e-07	3.5754e-06	1.98272e-06	-2.28581e-05	4.56905e-06	-2.60328e-05	-2.00948e-05	-4.69214e-06	-8.80765e-06	-1.26945e-05	2.28349e-06	-1.55395e-05	-6.91925e-06	-2.79514e-05	1.79106e-05	-7.83835e-05	3.25975e-05	-4.22591e-05	2.04756e-05	-1.87417e-05	9.4903e-06	3.63803e-06	5.0507e-07	-4.14501e-05	1.65619e-05	-5.28854e-06	-7.42495e-06	-3.27004e-05
7.168	-4.83334e-05	-4.87134e-07	-2.31461e-05	3.52889e-06	-2.24178e-05	-1.03181e-05	-3.67737e-05	2.59134e-05	-5.2823e-05	3.80557e-05	-4.31938e-05	2.69842e-05	-9.27879e-06	1.53951e-05	5.06582e-06	6.42968e-06	-2.61177e-05	1.04956e-05	-3.2421e-05	6.83261e-06	-9.58966e-06	1.63479e-06	2.67904e-06	2.01601e-06	-2.45905e-05	4.70008e-06	-2.69592e-05	-2.03121e-05	-5.61936e-06	-8.67056e-06	-1.3955e-05	2.27983e-06	-1.72926e-05	-6.27363e-06	-2.89421e-05	1.8767e-05	-7.8025e-05	3.3417e-05	-4.31114e-05	2.10631e-05	-1.86893e-05	9.42245e-06	3.00579e-06	8.48932e-07	-4.25721e-05	1.74664e-05	-5.49564e-06	-6.93259e-06	-3.35197e-05
7.424	-4.90996e-05	-5.61057e-07	-2.38873e-05	3.70669e-06	-2.41013e-05	-9.4633e-06	-3.89028e-05	2.73336e-05	-5.43591e-05	4.00822e-05	-4.49201e-05	2.80259e-05	-9.66341e-06	1.56932e-05	4.41734e-06	6.97548e-06	-2.77212e-05	1.14509e-05	-3.4145e-05	7.98894e-06	-1.07651e-05	2.25871e-06	1.88823e-06	2.04532e-06	-2.60245e-05	4.84896e-06	-2.77567e-05	-2.07485e-05	-6.47606e-06	-8.60256e-06	-1.51181e-05	2.28585e-06	-1.89369e-05	-5.64679e-06	-2.99174e-05	1.96841e-05	-7.81018e-05	3.44161e-05	-4.40403e-05	2.16936e-05	-1.86849e-05	9.40571e-06	2.53527e-06	1.2375e-06	-4.37405e-05	1.84332e-05	-5.51682e-06	-6.47158e-06	-3.44462e-05
7.68	-4.98278e-05	-7.36526e-07	-2.44817e-05	3.89127e-06	-2.55751e-05	-8.70141e-06	-4.09503e-05	2.87955e-05	-5.58932e-05	4.20588e-05	-4.65919e-05	2.90745e-05	-1.00095e-05	1.60079e-05	3.93377e-06	7.52728e-06	-2.92345e-05	1.2417e-05	-3.57513e-05	9.08123e-06	-1.18161e-05	2.83506e-06	1.20201e-06	2.074e-06	-2.71666e-05	5.01531e-06	-2.84508e-05	-2.1361e-05	-7.28083e-06	-8.58436e-06	-1.61559e-05	2.30054e-06	-2.0465e-05	-5.05399e-06	-3.08336e-05	2.06346e-05	-7.84841e-05	3.55302e-05	-4.49891e-05	2.23421e-05	-1.86926e-05	9.42312e-06	2.21215e-06	1.66348e-06	-4.49007e-05	1.94346e-05	-5.37993e-06	-6.02972e-06	-3.54389e-05
7.936	-5.04742e-05	-9.63345e-07	-2.48854e-05	4.0761e-06	-2.69397e-05	-8.02035e-06	-4.27937e-05	3.0207e-05	-5.7319e-05	4.39043e-05	-4.81166e-05	3.00599e-05	-1.02747e-05	1.62879e-05	3.54505e-06	8.07064e-06	-3.06309e-05	1.33613e-05	-3.7245e-05	1.01179e-05	-1.27574e-05	3.37161e-06	6.02108e-07	2.10772e-06	-2.80542e-05	5.19931e-06	-2.91178e-05	-2.20405e-05	-8.09411e-06	-8.56236e-06	-1.70337e-05	2.32214e-06	-2.18969e-05	-4.51375e-06	-3.16187e-05	2.15707e-05	-7.88607e-05	3.6624e-05	-4.58402e-05	2.29598e-05	-1.86347e-05	9.4386e-06	1.98255e-06	2.1189e-06	-4.59405e-05	2.04202e-05	-5.15315e-06	-5.56624e-06	-3.64156e-05
8.192	-5.09987e-05	-1.19429e-06	-2.50599e-05	4.2548e-06	-2.82877e-05	-7.40854e-06	-4.43217e-05	3.14827e-05	-5.85386e-05	4.55444e-05	-4.94092e-05	3.09174e-05	-1.04208e-05	1.64858e-05	3.18572e-06	8.59165e-06	-3.18864e-05	1.42531e-05	-3.86309e-05	1.11067e-05	-1.36035e-05	3.87554e-06	7.08727e-08	2.15146e-06	-2.87231e-05	5.40076e-06	-2.98262e-05	-2.2686e-05	-8.9707e-06	-8.4874e-06	-1.77221e-05	2.34885e-06	-2.32513e-05	-4.04251e-06	-3.22082e-05	2.24479e-05	-7.89431e-05	3.75719e-05	-4.64862e-05	2.35017e-05	-1.84415e-05	9.41874e-06	1.79514e-06	2.59532e-06	-4.67578e-05	2.13425e-05	-4.90177e-06	-5.04458e-06	-3.72994e-05
8.448	-5.13889e-05	-1.41106e-06	-2.49888e-05	4.42376e-06	-2.96427e-05	-6.86739e-06	-4.54855e-05	3.25876e-05	-5.95128e-05	4.6946e-05	-5.04322e-05	3.16195e-05	-1.04313e-05	1.65836e-05	2.83847e-06	9.0801e-06	-3.29836e-05	1.50752e-05	-3.99023e-05	1.20438e-05	-1.43531e-05	4.34496e-06	-3.94068e-07	2.20716e-06	-2.91816e-05	5.61839e-06	-3.05879e-05	-2.32649e-05	-9.92113e-06	-8.34611e-06	-1.82064e-05	2.37948e-06	-2.45231e-05	-3.65039e-06	-3.2572e-05	2.32439e-05	-7.8632e-05	3.83233e-05	-4.68878e-05	2.39494e-05	-1.8091e-05	9.35048e-06	1.63552e-06	3.08398e-06	-4.73143e-05	2.21788e-05	-4.65277e-06	-4.45907e-06	-3.80561e-05
8.704	-5.16654e-05	-1.63007e-06	-2.46815e-05	4.58266e-06	-3.09457e-05	-6.41411e-06	-4.63097e-05	3.3546e-05	-6.0272e-05	4.81245e-05	-5.12043e-05	3.21833e-05	-1.03154e-05	1.65978e-05	2.54361e-06	9.53033e-06	-3.39139e-05	1.58265e-05	-4.10393e-05	1.29115e-05	-1.49861e-05	4.76722e-06	-7.7667e-07	2.27321e-06	-2.94044e-05	5.84974e-06	-3.13486e-05	-2.38268e-05	-1.09033e-05	-8.16786e-06	-1.84885e-05	2.41355e-06	-2.56788e-05	-3.34021e-06	-3.27218e-05	2.39633e-05	-7.8054e-05	3.89169e-05	-4.70867e-05	2.43156e-05	-1.76178e-05	9.24512e-06	1.5339e-06	3.57596e-06	-4.76479e-05	2.29353e-05	-4.3868e-06	-3.84067e-06	-3.87033e-05
8.96	-5.18674e-05	-1.88719e-06	-2.41633e-05	4.7331e-06	-3.20914e-05	-6.07414e-06	-4.68627e-05	3.44169e-05	-6.08859e-05	4.91233e-05	-5.17776e-05	3.26516e-05	-1.00974e-05	1.65648e-05	2.37311e-06	9.9396e-06	-3.46745e-05	1.65157e-05	-4.20148e-05	1.36844e-05	-1.54728e-05	5.12407e-06	-1.05128e-06	2.34589e-06	-2.93479e-05	6.09172e-06	-3.20168e-05	-2.44667e-05	-1.18457e-05	-8.00579e-06	-1.85818e-05	2.451e-06	-2.66701e-05	-3.11004e-06	-3.26935e-05	2.46259e-05	-7.74628e-05	3.9442e-05	-4.71709e-05	2.46312e-05	-1.70888e-05	9.12781e-06	1.54472e-06	4.06242e-06	-4.78404e-05	2.36353e-05	-4.05867e-06	-3.24071e-06	-3.92878e-05
9.216	-5.20292e-05	-2.21277e-06	-2.346e-05	4.87628e-06	-3.2988e-05	-5.86897e-06	-4.72068e-05	3.5252e-05	-6.14153e-05	4.99809e-05	-5.21987e-05	3.30622e-05	-9.80018e-06	1.65168e-05	2.38807e-06	1.03053e-05	-3.52649e-05	1.71501e-05	-4.28066e-05	1.43413e-05	-1.57883e-05	5.40016e-06	-1.19695e-06	2.4217e-06	-2.89763e-05	6.34143e-06	-3.25119e-05	-2.52663e-05	-1.26855e-05	-7.90617e-06	-1.85016e-05	2.49168e-06	-2.74569e-05	-2.95737e-06	-3.25207e-05	2.52493e-05	-7.70781e-05	3.99762e-05	-4.72183e-05	2.49234e-05	-1.65634e-05	9.0206e-06	1.71343e-06	4.53477e-06	-4.79649e-05	2.42988e-05	-3.63102e-06	-2.70456e-06	-3.98496e-05
9.472	-5.21619e-05	-2.61267e-06	-2.25852e-05	5.01119e-06	-3.36029e-05	-5.80677e-06	-4.73612e-05	3.60645e-05	-6.18742e-05	5.07062e-05	-5.24804e-05	3.34242e-05	-9.43161e-06	1.64634e-05	2.60629e-06	1.0623e-05	-3.56836e-05	1.77281e-05	-4.34049e-05	1.48728e-05	-1.59241e-05	5.58942e-06	-1.20824e-06	2.49914e-06	-2.82806e-05	6.59679e-06	-3.28006e-05	-2.62484e-05	-1.33973e-05	-7.88497e-06	-1.82577e-05	2.53488e-06	-2.80248e-05	-2.88221e-06	-3.22137e-05	2.58342e-05	-7.69627e-05	4.05371e-05	-4.72543e-05	2.51993e-05	-1.60643e-05	8.92938e-06	2.05118e-06	4.9849e-06	-4.80455e-05	2.49265e-05	-3.10001e-06	-2.25164e-06	-4.03944e-05
9.728	-5.22512e-05	-3.06545e-06	-2.15388e-05	5.1344e-06	-3.39694e-05	-5.88097e-06	-4.72964e-05	3.68243e-05	-6.22258e-05	5.12744e-05	-5.2597e-05	3.3715e-05	-8.98341e-06	1.63885e-05	2.99725e-06	1.08861e-05	-3.59277e-05	1.8237e-05	-4.38147e-05	1.52833e-05	-1.58896e-05	5.6959e-06	-1.09686e-06	2.57893e-06	-2.72816e-05	6.85656e-06	-3.29028e-05	-2.73705e-05	-1.39976e-05	-7.92439e-06	-1.78537e-05	2.57928e-06	-2.83876e-05	-2.88767e-06	-3.17573e-05	2.63629e-05	-7.70048e-05	4.10756e-05	-4.72447e-05	2.54432e-05	-1.55724e-05	8.8421e-06	2.53109e-06	5.40523e-06	-4.80516e-05	2.54981e-05	-2.49901e-06	-1.87237e-06	-4.0889e-05
9.984	-5.22701e-05	-3.53562e-06	-2.03147e-05	5.2413e-06	-3.41568e-05	-6.07656e-06	-4.696e-05	3.74797e-05	-6.24079e-05	5.16451e-05	-5.2505e-05	3.38962e-05	-8.44012e-06	1.62635e-05	3.50417e-06	1.10874e-05	-3.59945e-05	1.86598e-05	-4.40498e-05	1.5585e-05	-1.57046e-05	5.72936e-06	-8.83985e-07	2.66279e-06	-2.60168e-05	7.11993e-06	-3.28673e-05	-2.85559e-05	-1.45253e-05	-7.98891e-06	-1.72913e-05	2.62322e-06	-2.85755e-05	-2.97783e-06	-3.11243e-05	2.68087e-05	-7.70034e-05	4.15092e-05	-4.71258e-05	2.5628e-05	-1.50476e-05	8.73772e-06	3.10595e-06	5.78892e-06	-4.79245e-05	2.59829e-05	-1.88047e-06	-1.54183e-06	-4.12813e-05
10.24	-5.21979e-05	-3.99341e-06	-1.89134e-05	5.32799e-06	-3.42235e-05	-6.37957e-06	-4.63158e-05	3.79899e-05	-6.23717e-05	5.17875e-05	-5.21725e-05	3.39382e-05	-7.79263e-06	1.6066e-05	4.07711e-06	1.12217e-05	-3.58851e-05	1.89831e-05	-4.41243e-05	1.57896e-05	-1.53875e-05	5.69861e-06	-5.89049e-07	2.75163e-06	-2.45204e-05	7.38583e-06	-3.27353e-05	-2.97395e-05	-1.50121e-05	-8.04938e-06	-1.6577e-05	2.66509e-06	-2.86174e-05	-3.15464e-06	-3.02972e-05	2.71504e-05	-7.67941e-05	4.17715e-05	-4.68479e-05	2.57323e-05	-1.44597e-05	8.59963e-06	3.73453e-06	6.12981e-06	-4.76189e-05	2.63552e-05	-1.28898e-06	-1.24019e-06	-4.15282e-05
10.496	-5.20334e-05	-4.42879e-06	-1.73506e-05	5.39274e-06	-3.41846e-05	-6.78398e-06	-4.53702e-05	3.8348e-05	-6.21091e-05	5.16994e-05	-5.16006e-05	3.38369e-05	-7.04752e-06	1.57934e-05	4.69677e-06	1.12873e-05	-3.5606e-05	1.92036e-05	-4.40468e-05	1.59019e-05	-1.49477e-05	5.60691e-06	-2.21661e-07	2.84427e-06	-2.28092e-05	7.65252e-06	-3.25139e-05	-3.09013e-05	-1.54615e-05	-8.10009e-06	-1.57267e-05	2.70368e-06	-2.8528e-05	-3.41576e-06	-2.92824e-05	2.73824e-05	-7.63403e-05	4.18472e-05	-4.64064e-05	2.57521e-05	-1.38094e-05	8.42516e-06	4.40061e-06	6.42259e-06	-4.71318e-05	2.66068e-05	-7.41966e-07	-9.67195e-07	-4.16166e-05
10.752	-5.17957e-05	-4.85253e-06	-1.56569e-05	5.43606e-06	-3.40089e-05	-7.29216e-06	-4.41739e-05	3.85824e-05	-6.1654e-05	5.14072e-05	-5.0824e-05	3.36154e-05	-6.22718e-06	1.54637e-05	5.37635e-06	1.12862e-05	-3.51689e-05	1.93285e-05	-4.38195e-05	1.59197e-05	-1.43841e-05	5.45172e-06	2.18981e-07	2.93748e-06	-2.08821e-05	7.91755e-06	-3.2175e-05	-3.20684e-05	-1.58477e-05	-8.1599e-06	-1.47655e-05	2.73824e-06	-2.83066e-05	-3.75457e-06	-2.81107e-05	2.75154e-05	-7.57384e-05	4.17746e-05	-4.58436e-05	2.57019e-05	-1.31293e-05	8.22608e-06	5.11455e-06	6.66278e-06	-4.65042e-05	2.67471e-05	-2.27906e-07	-7.43026e-07	-4.15644e-05
11.008	-5.15141e-05	-5.28517e-06	-1.3871e-05	5.45972e-06	-3.36451e-05	-7.90965e-06	-4.2799e-05	3.87385e-05	-6.10598e-05	5.09515e-05	-4.98937e-05	3.33095e-05	-5.36164e-06	1.51048e-05	6.14319e-06	1.12223e-05	-3.45887e-05	1.93706e-05	-4.34427e-05	1.58378e-05	-1.36922e-05	5.22848e-06	7.37862e-07	3.02708e-06	-1.87312e-05	8.17817e-06	-3.16757e-05	-3.32889e-05	-1.61319e-05	-8.25873e-06	-1.37228e-05	2.76821e-06	-2.79472e-05	-4.16214e-06	-2.68243e-05	2.75679e-05	-7.5146e-05	4.1617e-05	-4.52235e-05	2.56046e-05	-1.24659e-05	8.0209e-06	5.89893e-06	6.84684e-06	-4.57975e-05	2.67941e-05	2.79001e-07	-5.96567e-07	-4.14052e-05
11.264	-5.12134e-05	-5.74176e-06	-1.2029e-05	5.46532e-06	-3.30577e-05	-8.63781e-06	-4.13083e-05	3.88531e-05	-6.03693e-05	5.03662e-05	-4.88529e-05	3.29493e-05	-4.47758e-06	1.47391e-05	7.0134e-06	1.11001e-05	-3.38807e-05	1.93416e-05	-4.29212e-05	1.56551e-05	-1.28724e-05	4.93572e-06	1.33561e-06	3.10946e-06	-1.63576e-05	8.43176e-06	-3.09872e-05	-3.45962e-05	-1.62858e-05	-8.4188e-06	-1.26261e-05	2.79303e-06	-2.74513e-05	-4.62985e-06	-2.546e-05	2.75554e-05	-7.46835e-05	4.14243e-05	-4.45966e-05	2.54785e-05	-1.18555e-05	7.82435e-06	6.76849e-06	6.97224e-06	-4.50616e-05	2.67628e-05	7.98425e-07	-5.49395e-07	-4.11654e-05
11.52	-5.09042e-05	-6.22184e-06	-1.01577e-05	5.45329e-06	-3.22514e-05	-9.46907e-06	-3.97347e-05	3.89375e-05	-5.95951e-05	4.96651e-05	-4.77212e-05	3.25461e-05	-3.5912e-06	1.43743e-05	7.97502e-06	1.09234e-05	-3.30585e-05	1.92475e-05	-4.22687e-05	1.53782e-05	-1.19356e-05	4.57822e-06	2.00303e-06	3.18252e-06	-1.37814e-05	8.67619e-06	-3.01138e-05	-3.59855e-05	-1.63063e-05	-8.64241e-06	-1.14968e-05	2.81187e-06	-2.68368e-05	-5.15108e-06	-2.40374e-05	2.74824e-05	-7.43692e-05	4.12075e-05	-4.39774e-05	2.53287e-05	-1.13081e-05	7.64041e-06	7.71679e-06	7.0375e-06	-4.43129e-05	2.66561e-05	1.3303e-06	-6.05244e-07	-4.08501e-05
11.776	-5.05837e-05	-6.70971e-06	-8.27427e-06	5.42285e-06	-3.12702e-05	-1.03871e-05	-3.80818e-05	3.89774e-05	-5.87209e-05	4.88429e-05	-4.64951e-05	3.20926e-05	-2.70847e-06	1.40028e-05	8.98885e-06	1.06947e-05	-3.21335e-05	1.90882e-05	-4.15072e-05	1.50219e-05	-1.09034e-05	4.16665e-06	2.72159e-06	3.24562e-06	-1.10416e-05	8.90971e-06	-2.90924e-05	-3.74143e-05	-1.62153e-05	-8.91232e-06	-1.035e-05	2.82366e-06	-2.61377e-05	-5.72118e-06	-2.25599e-05	2.73431e-05	-7.41214e-05	4.09393e-05	-4.33455e-05	2.51467e-05	-1.08083e-05	7.46263e-06	8.71647e-06	7.04226e-06	-4.35353e-05	2.64651e-05	1.85514e-06	-7.50434e-07	-4.04434e-05
12.032	-5.02439e-05	-7.1838e-06	-6.39173e-06	5.37277e-06	-3.01758e-05	-1.13716e-05	-3.63419e-05	3.89487e-05	-5.77204e-05	4.78874e-05	-4.51617e-05	3.15746e-05	-1.83162e-06	1.36116e-05	1.00044e-05	1.04172e-05	-3.11161e-05	1.88617e-05	-4.06631e-05	1.46043e-05	-9.80137e-06	3.71402e-06	3.46921e-06	3.29865e-06	-8.1855e-06	9.13062e-06	-2.79743e-05	-3.88252e-05	-1.60458e-05	-9.20327e-06	-9.19781e-06	2.82731e-06	-2.53946e-05	-6.33588e-06	-2.10245e-05	2.71276e-05	-7.38188e-05	4.0578e-05	-4.26658e-05	2.49189e-05	-1.03311e-05	7.28044e-06	9.73157e-06	6.98723e-06	-4.26987e-05	2.61769e-05	2.34653e-06	-9.63726e-07	-3.99216e-05
12.288	-4.98831e-05	-7.62848e-06	-4.52574e-06	5.30245e-06	-2.90198e-05	-1.2404e-05	-3.45194e-05	3.88361e-05	-5.65809e-05	4.67954e-05	-4.37171e-05	3.09848e-05	-9.67142e-07	1.31928e-05	1.09802e-05	1.00952e-05	-3.00171e-05	1.85686e-05	-3.97615e-05	1.41419e-05	-8.65257e-06	3.23145e-06	4.22729e-06	3.34089e-06	-5.25675e-06	9.33689e-06	-2.68031e-05	-4.01735e-05	-1.58237e-05	-9.49654e-06	-8.05345e-06	2.82199e-06	-2.46446e-05	-6.98947e-06	-1.94354e-05	2.68311e-05	-7.33771e-05	4.00969e-05	-4.19159e-05	2.46366e-05	-9.85996e-06	7.08733e-06	1.07332e-05	6.87423e-06	-4.17841e-05	2.57836e-05	2.78704e-06	-1.22881e-06	-3.92707e-05
12.544	-4.95125e-05	-8.04138e-06	-2.69879e-06	5.21258e-06	-2.7826e-05	-1.34714e-05	-3.26437e-05	3.86453e-05	-5.53166e-05	4.55818e-05	-4.21768e-05	3.03317e-05	-1.30199e-07	1.27512e-05	1.18969e-05	9.73516e-06	-2.88489e-05	1.82154e-05	-3.88228e-05	1.36459e-05	-7.4725e-06	2.7256e-06	4.98517e-06	3.37043e-06	-2.28722e-06	9.52595e-06	-2.55998e-05	-4.14453e-05	-1.55568e-05	-9.78888e-06	-6.93333e-06	2.8073e-06	-2.39134e-05	-7.67377e-06	-1.78105e-05	2.64585e-05	-7.27954e-05	3.95026e-05	-4.11016e-05	2.43022e-05	-9.39861e-06	6.88562e-06	1.17093e-05	6.7061e-06	-4.07984e-05	2.52887e-05	3.17817e-06	-1.54191e-06	-3.84967e-05
12.8	-4.9154e-05	-8.43236e-06	-9.38987e-07	5.10507e-06	-2.65911e-05	-1.45664e-05	-3.07658e-05	3.8401e-05	-5.39657e-05	4.42775e-05	-4.05732e-05	2.96382e-05	6.57025e-07	1.23025e-05	1.27563e-05	9.34546e-06	-2.76247e-05	1.78136e-05	-3.78618e-05	1.31221e-05	-6.26943e-06	2.19911e-06	5.73963e-06	3.38431e-06	7.02635e-07	9.69488e-06	-2.43646e-05	-4.26545e-05	-1.52366e-05	-1.00913e-05	-5.85621e-06	2.78334e-06	-2.32158e-05	-8.37858e-06	-1.61799e-05	2.60241e-05	-7.21484e-05	3.88314e-05	-4.02542e-05	2.39286e-05	-8.96829e-06	6.68557e-06	1.26637e-05	6.4867e-06	-3.97721e-05	2.47059e-05	3.53914e-06	-1.9107e-06	-3.76239e-05
13.056	-4.88331e-05	-8.81585e-06	7.25283e-07	4.98242e-06	-2.53025e-05	-1.56837e-05	-2.89423e-05	3.8134e-05	-5.25737e-05	4.29179e-05	-3.89431e-05	2.89316e-05	1.37164e-06	1.18661e-05	1.35691e-05	8.93486e-06	-2.63572e-05	1.73764e-05	-3.68906e-05	1.25743e-05	-5.04853e-06	1.65327e-06	6.49061e-06	3.37945e-06	3.69652e-06	9.84081e-06	-2.30899e-05	-4.38255e-05	-1.48493e-05	-1.04195e-05	-4.8398e-06	2.75058e-06	-2.25623e-05	-9.09326e-06	-1.45761e-05	2.55449e-05	-7.15363e-05	3.81298e-05	-3.9413e-05	2.35319e-05	-8.59483e-06	6.49992e-06	1.36063e-05	6.22075e-06	-3.87433e-05	2.40529e-05	3.89675e-06	-2.34622e-06	-3.66843e-05
13.312	-4.85693e-05	-9.2017e-06	2.27158e-06	4.84677e-06	-2.39582e-05	-1.68158e-05	-2.72157e-05	3.7866e-05	-5.11739e-05	4.15308e-05	-3.73134e-05	2.82321e-05	1.997e-06	1.1456e-05	1.43405e-05	8.51143e-06	-2.50573e-05	1.6915e-05	-3.5922e-05	1.20074e-05	-3.81683e-06	1.09109e-06	7.23616e-06	3.35355e-06	6.67379e-06	9.96128e-06	-2.17774e-05	-4.49716e-05	-1.43894e-05	-1.07833e-05	-3.89698e-06	2.7097e-06	-2.19664e-05	-9.80855e-06	-1.30235e-05	2.50348e-05	-7.10252e-05	3.74303e-05	-3.86037e-05	2.31242e-05	-8.29378e-06	6.33744e-06	1.45413e-05	5.91382e-06	-3.77385e-05	2.33443e-05	4.27302e-06	-2.85347e-06	-3.57035e-05
13.568	-4.83708e-05	-9.59006e-06	3.68692e-06	4.69947e-06	-2.25794e-05	-1.79507e-05	-2.56043e-05	3.7601e-05	-4.97784e-05	4.01293e-05	-3.5693e-05	2.75464e-05	2.52627e-06	1.10755e-05	1.50615e-05	8.08172e-06	-2.37327e-05	1.64355e-05	-3.49707e-05	1.14294e-05	-2.58595e-06	5.18807e-07	7.96971e-06	3.30558e-06	9.60499e-06	1.00545e-05	-2.04463e-05	-4.60833e-05	-1.38671e-05	-1.11797e-05	-3.03388e-06	2.66145e-06	-2.14484e-05	-1.05175e-05	-1.15327e-05	2.44997e-05	-7.06142e-05	3.67393e-05	-3.78277e-05	2.27084e-05	-8.06266e-06	6.19945e-06	1.54604e-05	5.57213e-06	-3.67614e-05	2.2587e-05	4.67804e-06	-3.42626e-06	-3.46932e-05
13.824	-4.82364e-05	-9.97274e-06	4.9671e-06	4.54101e-06	-2.12067e-05	-1.90729e-05	-2.41057e-05	3.73274e-05	-4.83813e-05	3.87142e-05	-3.40761e-05	2.68696e-05	2.96083e-06	1.07191e-05	1.57112e-05	7.65089e-06	-2.23887e-05	1.59395e-05	-3.40536e-05	1.08515e-05	-1.37106e-06	-5.50138e-08	8.68123e-06	3.2356e-06	1.2454e-05	1.01191e-05	-1.91311e-05	-4.71321e-05	-1.33058e-05	-1.15954e-05	-2.25071e-06	2.60656e-06	-2.10344e-05	-1.12152e-05	-1.01026e-05	2.39392e-05	-7.02452e-05	3.604e-05	-3.70656e-05	2.22799e-05	-7.88407e-06	6.08086e-06	1.63448e-05	5.20245e-06	-3.57962e-05	2.1781e-05	5.11128e-06	-4.04905e-06	-3.3653e-05
14.08	-4.81608e-05	-1.03394e-05	6.1127e-06	4.37152e-06	-1.98869e-05	-2.01659e-05	-2.27095e-05	3.70286e-05	-4.69726e-05	3.72832e-05	-3.24519e-05	2.61926e-05	3.30521e-06	1.03783e-05	1.62672e-05	7.22343e-06	-2.10282e-05	1.54267e-05	-3.31868e-05	1.02848e-05	-1.87029e-07	-6.2203e-07	9.36106e-06	3.14406e-06	1.51852e-05	1.01541e-05	-1.78686e-05	-4.80852e-05	-1.27325e-05	-1.20147e-05	-1.54451e-06	2.54579e-06	-2.07493e-05	-1.18977e-05	-8.72873e-06	2.33512e-05	-6.98442e-05	3.53094e-05	-3.62916e-05	2.18315e-05	-7.73681e-06	5.97468e-06	1.71731e-05	4.81191e-06	-3.48202e-05	2.09241e-05	5.5694e-06	-4.70393e-06	-3.25788e-05
14.336	-4.81416e-05	-1.06843e-05	7.12466e-06	4.19134e-06	-1.86558e-05	-2.12161e-05	-2.14121e-05	3.66944e-05	-4.55525e-05	3.58405e-05	-3.08161e-05	2.55108e-05	3.5618e-06	1.00486e-05	1.67173e-05	6.80385e-06	-1.96538e-05	1.48977e-05	-3.23829e-05	9.73734e-06	9.55796e-07	-1.17671e-06	1.0004e-05	3.03118e-06	1.7771e-05	1.01586e-05	-1.6685e-05	-4.89222e-05	-1.21666e-05	-1.24275e-05	-9.11983e-07	2.47997e-06	-2.0611e-05	-1.25609e-05	-7.41054e-06	2.27362e-05	-6.93664e-05	3.45354e-05	-3.54897e-05	2.136e-05	-7.60743e-06	5.8768e-06	1.79306e-05	4.4078e-06	-3.38187e-05	2.00175e-05	6.05521e-06	-5.37814e-06	-3.14725e-05
14.592	-4.81823e-05	-1.10102e-05	8.00195e-06	4.00143e-06	-1.75297e-05	-2.22142e-05	-2.02225e-05	3.6327e-05	-4.4137e-05	3.44004e-05	-2.91761e-05	2.48289e-05	3.72876e-06	9.73276e-06	1.70651e-05	6.39699e-06	-1.82682e-05	1.43555e-05	-3.16488e-05	9.21294e-06	2.05367e-06	-1.71739e-06	1.06113e-05	2.89673e-06	2.01954e-05	1.01318e-05	-1.55888e-05	-4.96433e-05	-1.16148e-05	-1.28343e-05	-3.50823e-07	2.41007e-06	-2.06265e-05	-1.32002e-05	-6.15525e-06	2.21006e-05	-6.88186e-05	3.37257e-05	-3.46616e-05	2.08684e-05	-7.49541e-06	5.78833e-06	1.86144e-05	3.99738e-06	-3.27924e-05	1.90686e-05	6.58213e-06	-6.06775e-06	-3.03471e-05
14.848	-4.829e-05	-1.13261e-05	8.74241e-06	3.80328e-06	-1.65076e-05	-2.31551e-05	-1.91589e-05	3.59385e-05	-4.27533e-05	3.29847e-05	-2.75482e-05	2.41583e-05	3.80202e-06	9.43918e-06	1.73277e-05	6.00762e-06	-1.6874e-05	1.38051e-05	-3.0986e-05	8.71118e-06	3.10853e-06	-2.2453e-06	1.11889e-05	2.74038e-06	2.24531e-05	1.00729e-05	-1.45729e-05	-5.02654e-05	-1.10728e-05	-1.32437e-05	1.41148e-07	2.33716e-06	-2.07931e-05	-1.38105e-05	-4.97471e-06	2.14547e-05	-6.82477e-05	3.29028e-05	-3.38225e-05	2.03652e-05	-7.40948e-06	5.71426e-06	1.92314e-05	3.5877e-06	-3.17545e-05	1.80896e-05	7.17221e-06	-6.77585e-06	-2.9224e-05
15.104	-4.84703e-05	-1.16422e-05	9.34573e-06	3.59865e-06	-1.55819e-05	-2.40351e-05	-1.82368e-05	3.55423e-05	-4.14269e-05	3.16141e-05	-2.59488e-05	2.35108e-05	3.77991e-06	9.17677e-06	1.75279e-05	5.63956e-06	-1.54738e-05	1.32516e-05	-3.03922e-05	8.22957e-06	4.12492e-06	-2.7623e-06	1.17445e-05	2.56248e-06	2.45434e-05	9.98219e-06	-1.36248e-05	-5.08095e-05	-1.05332e-05	-1.3666e-05	5.68145e-07	2.26234e-06	-2.11027e-05	-1.43879e-05	-3.87837e-06	2.08093e-05	-6.77064e-05	3.20904e-05	-3.29889e-05	1.98596e-05	-7.35812e-06	5.65969e-06	1.97921e-05	3.18537e-06	-3.07202e-05	1.70937e-05	7.84917e-06	-7.50689e-06	-2.81257e-05
15.36	-4.87219e-05	-1.19648e-05	9.8165e-06	3.38908e-06	-1.475e-05	-2.48499e-05	-1.74587e-05	3.51452e-05	-4.01701e-05	3.03007e-05	-2.43863e-05	2.28925e-05	3.66708e-06	8.94979e-06	1.76842e-05	5.29503e-06	-1.4069e-05	1.26981e-05	-2.98631e-05	7.76576e-06	5.10674e-06	-3.26879e-06	1.22839e-05	2.36456e-06	2.64651e-05	9.86054e-06	-1.27357e-05	-5.12883e-05	-9.99342e-06	-1.4107e-05	9.38327e-07	2.18659e-06	-2.15469e-05	-1.49304e-05	-2.86702e-06	2.01709e-05	-6.72179e-05	3.12996e-05	-3.21664e-05	1.93567e-05	-7.34067e-06	5.62609e-06	2.03038e-05	2.79646e-06	-2.96956e-05	1.60909e-05	8.63117e-06	-8.26107e-06	-2.70678e-05
15.616	-4.90347e-05	-1.22936e-05	1.01652e-05	3.17566e-06	-1.40203e-05	-2.55927e-05	-1.68098e-05	3.47428e-05	-3.89782e-05	2.90452e-05	-2.2858e-05	2.23006e-05	3.47549e-06	8.75563e-06	1.78068e-05	4.97439e-06	-1.26598e-05	1.21444e-05	-2.9394e-05	7.31884e-06	6.05556e-06	-3.7631e-06	1.28092e-05	2.14949e-06	2.82139e-05	9.7098e-06	-1.19054e-05	-5.17e-05	-9.45887e-06	-1.45645e-05	1.26408e-06	2.11067e-06	-2.21186e-05	-1.54378e-05	-1.93094e-06	1.95407e-05	-6.67618e-05	3.05236e-05	-3.13449e-05	1.88562e-05	-7.34443e-06	5.60986e-06	2.07672e-05	2.42634e-06	-2.86733e-05	1.50855e-05	9.52695e-06	-9.032e-06	-2.60552e-05
15.872	-4.93922e-05	-1.26229e-05	1.04068e-05	2.95899e-06	-1.34099e-05	-2.62557e-05	-1.62639e-05	3.43228e-05	-3.78356e-05	2.78408e-05	-2.13539e-05	2.17259e-05	3.22156e-06	8.58664e-06	1.78991e-05	4.67658e-06	-1.12456e-05	1.15879e-05	-2.89797e-05	6.88908e-06	6.97129e-06	-4.24247e-06	1.33203e-05	1.92098e-06	2.97839e-05	9.53235e-06	-1.11399e-05	-5.20326e-05	-8.94051e-06	-1.50308e-05	1.56036e-06	2.03491e-06	-2.28115e-05	-1.59116e-05	-1.05363e-06	1.89155e-05	-6.62858e-05	2.97423e-05	-3.05038e-05	1.83526e-05	-7.34918e-06	5.60382e-06	2.11778e-05	2.07958e-06	-2.76356e-05	1.40773e-05	1.05371e-05	-9.80878e-06	-2.50842e-05
16.128	-4.97759e-05	-1.29465e-05	1.05572e-05	2.73943e-06	-1.29362e-05	-2.68309e-05	-1.57935e-05	3.38716e-05	-3.67264e-05	2.66803e-05	-1.98644e-05	2.11583e-05	2.92149e-06	8.43445e-06	1.7963e-05	4.39989e-06	-9.82527e-06	1.10249e-05	-2.86143e-05	6.47658e-06	7.85424e-06	-4.705e-06	1.38167e-05	1.68282e-06	3.1172e-05	9.33065e-06	-1.04437e-05	-5.22732e-05	-8.44844e-06	-1.54978e-05	1.84205e-06	1.95927e-06	-2.36161e-05	-1.63531e-05	-2.18399e-07	1.82908e-05	-6.57354e-05	2.89342e-05	-2.96222e-05	1.78399e-05	-7.33593e-06	5.6005e-06	2.15307e-05	1.75988e-06	-2.65634e-05	1.30647e-05	1.16589e-05	-1.05808e-05	-2.4148e-05
16.384	-5.01701e-05	-1.32607e-05	1.06305e-05	2.51739e-06	-1.2608e-05	-2.73125e-05	-1.53791e-05	3.33812e-05	-3.56442e-05	2.55624e-05	-1.83873e-05	2.05917e-05	2.58753e-06	8.29401e-06	1.80053e-05	4.14255e-06	-8.39846e-06	1.04523e-05	-2.82897e-05	6.07989e-06	8.70711e-06	-5.15114e-06	1.43001e-05	1.43832e-06	3.23814e-05	9.10691e-06	-9.81325e-06	-5.24181e-05	-7.98576e-06	-1.59616e-05	2.1217e-06	1.88327e-06	-2.45167e-05	-1.67633e-05	5.861e-07	1.76643e-05	-6.50798e-05	2.80875e-05	-2.86886e-05	1.73147e-05	-7.29425e-06	5.59515e-06	2.1826e-05	1.47e-06	-2.54446e-05	1.20476e-05	1.28908e-05	-1.13419e-05	-2.32423e-05
16.64	-5.0563e-05	-1.35666e-05	1.06374e-05	2.29359e-06	-1.24212e-05	-2.76978e-05	-1.50124e-05	3.28524e-05	-3.45936e-05	2.44926e-05	-1.69295e-05	2.00265e-05	2.22728e-06	8.1651e-06	1.80402e-05	3.90296e-06	-6.9657e-06	9.869e-06	-2.79949e-05	5.69525e-06	9.53562e-06	-5.58381e-06	1.47744e-05	1.19015e-06	3.34226e-05	8.8631e-06	-9.23353e-06	-5.24753e-05	-7.54627e-06	-1.64249e-05	2.40877e-06	1.80609e-06	-2.54899e-05	-1.71417e-05	1.3648e-06	1.70364e-05	-6.43223e-05	2.72032e-05	-2.77047e-05	1.67773e-05	-7.22399e-06	5.58664e-06	2.20705e-05	1.21173e-06	-2.42783e-05	1.10291e-05	1.42352e-05	-1.20921e-05	-2.23679e-05
16.896	-5.09454e-05	-1.38682e-05	1.05859e-05	2.06913e-06	-1.23597e-05	-2.79862e-05	-1.46914e-05	3.22916e-05	-3.35844e-05	2.34797e-05	-1.55037e-05	1.9467e-05	1.84626e-06	8.05058e-06	1.80867e-05	3.67934e-06	-5.52875e-06	9.27548e-06	-2.77163e-05	5.317e-06	1.03473e-05	-6.00692e-06	1.52446e-05	9.40727e-07	3.43112e-05	8.60111e-06	-8.68158e-06	-5.24607e-05	-7.11697e-06	-1.6894e-05	2.71063e-06	1.72675e-06	-2.6507e-05	-1.74876e-05	2.11974e-06	1.64094e-05	-6.34881e-05	2.62909e-05	-2.66802e-05	1.62311e-05	-7.1307e-06	5.57614e-06	2.22762e-05	9.85822e-07	-2.30714e-05	1.00147e-05	1.56961e-05	-1.28351e-05	-2.15286e-05
17.152	-5.13067e-05	-1.41691e-05	1.04831e-05	1.84543e-06	-1.24026e-05	-2.81784e-05	-1.44125e-05	3.1706e-05	-3.26214e-05	2.25295e-05	-1.41215e-05	1.89176e-05	1.45168e-06	7.95296e-06	1.81637e-05	3.46921e-06	-4.09045e-06	8.67292e-06	-2.74384e-05	4.93875e-06	1.11491e-05	-6.42338e-06	1.57135e-05	6.9274e-07	3.50635e-05	8.32305e-06	-8.13268e-06	-5.23896e-05	-6.68332e-06	-1.73747e-05	3.03411e-06	1.64415e-06	-2.75367e-05	-1.78003e-05	2.85562e-06	1.57847e-05	-6.26004e-05	2.53589e-05	-2.56248e-05	1.56792e-05	-7.01809e-06	5.56438e-06	2.24564e-05	7.92007e-07	-2.18327e-05	9.01004e-06	1.72758e-05	-1.35743e-05	-2.07269e-05
17.408	-5.16324e-05	-1.44692e-05	1.03368e-05	1.62395e-06	-1.25295e-05	-2.82745e-05	-1.4164e-05	3.10985e-05	-3.16983e-05	2.164e-05	-1.27887e-05	1.83789e-05	1.05488e-06	7.87144e-06	1.82848e-05	3.26908e-06	-2.65447e-06	8.06218e-06	-2.71455e-05	4.55471e-06	1.19459e-05	-6.83368e-06	1.61806e-05	4.4946e-07	3.56928e-05	8.03135e-06	-7.56651e-06	-5.22692e-05	-6.23405e-06	-1.78685e-05	3.38652e-06	1.55714e-06	-2.85484e-05	-1.80801e-05	3.58343e-06	1.51609e-05	-6.16611e-05	2.44066e-05	-2.45407e-05	1.51221e-05	-6.88263e-06	5.54954e-06	2.26217e-05	6.29042e-07	-2.05663e-05	8.01898e-06	1.89707e-05	-1.43094e-05	-1.996e-05
17.664	-5.19039e-05	-1.47643e-05	1.0156e-05	1.40599e-06	-1.27252e-05	-2.82737e-05	-1.39267e-05	3.04663e-05	-3.07978e-05	2.08016e-05	-1.15043e-05	1.78468e-05	6.70446e-07	7.80119e-06	1.84556e-05	3.07462e-06	-1.22511e-06	7.4433e-06	-2.68229e-05	4.16049e-06	1.27391e-05	-7.23601e-06	1.66409e-05	2.14535e-07	3.62081e-05	7.72852e-06	-6.96969e-06	-5.20965e-05	-5.76289e-06	-1.83715e-05	3.77507e-06	1.46449e-06	-2.95143e-05	-1.83277e-05	4.31954e-06	1.4533e-05	-6.06463e-05	2.34233e-05	-2.34213e-05	1.45572e-05	-6.71379e-06	5.52695e-06	2.27776e-05	4.94789e-07	-1.92699e-05	7.04235e-06	2.07698e-05	-1.50355e-05	-1.92183e-05
17.92	-5.21012e-05	-1.50473e-05	9.94942e-06	1.19244e-06	-1.29789e-05	-2.81745e-05	-1.36791e-05	2.98026e-05	-2.98996e-05	2.00022e-05	-1.02652e-05	1.73146e-05	3.12445e-07	7.73516e-06	1.86749e-05	2.88132e-06	1.92664e-07	6.81562e-06	-2.64582e-05	3.75329e-06	1.35276e-05	-7.62769e-06	1.70873e-05	-8.65094e-09	3.66153e-05	7.41663e-06	-6.33405e-06	-5.18619e-05	-5.26656e-06	-1.88762e-05	4.2049e-06	1.36473e-06	-3.04082e-05	-1.85433e-05	5.08063e-06	1.38943e-05	-5.95186e-05	2.23935e-05	-2.22567e-05	1.39795e-05	-6.49966e-06	5.49076e-06	2.29256e-05	3.86355e-07	-1.79373e-05	6.07872e-06	2.26554e-05	-1.57455e-05	-1.84877e-05
18.176	-5.22069e-05	-1.53109e-05	9.72361e-06	9.83693e-07	-1.32806e-05	-2.79754e-05	-1.34063e-05	2.91019e-05	-2.89911e-05	1.92327e-05	-9.07117e-06	1.67765e-05	-1.00939e-08	7.66715e-06	1.8938e-05	2.68524e-06	1.59312e-06	6.17857e-06	-2.60418e-05	3.33138e-06	1.43096e-05	-8.00715e-06	1.75125e-05	-2.17702e-07	3.69202e-05	7.09684e-06	-5.65246e-06	-5.15564e-05	-4.74096e-06	-1.93752e-05	4.67681e-06	1.25622e-06	-3.12045e-05	-1.87259e-05	5.87737e-06	1.32385e-05	-5.82484e-05	2.13059e-05	-2.10408e-05	1.33848e-05	-6.23439e-06	5.43646e-06	2.30658e-05	3.00245e-07	-1.6564e-05	5.12623e-06	2.46065e-05	-1.64333e-05	-1.77536e-05
18.432	-5.22082e-05	-1.55503e-05	9.48155e-06	7.79773e-07	-1.36171e-05	-2.76761e-05	-1.31055e-05	2.83628e-05	-2.80725e-05	1.84919e-05	-7.92968e-06	1.6231e-05	-2.95583e-07	7.5941e-06	1.92399e-05	2.48349e-06	2.96953e-06	5.53254e-06	-2.55667e-05	2.89339e-06	1.50835e-05	-8.37486e-06	1.79105e-05	-4.11565e-07	3.71302e-05	6.76914e-06	-4.91523e-06	-5.11765e-05	-4.17806e-06	-1.98644e-05	5.18605e-06	1.13712e-06	-3.18765e-05	-1.88726e-05	6.71086e-06	1.25616e-05	-5.68295e-05	2.01596e-05	-1.9777e-05	1.27711e-05	-5.92261e-06	5.36263e-06	2.3199e-05	2.32515e-07	-1.51513e-05	4.18425e-06	2.66018e-05	-1.70964e-05	-1.70042e-05
18.688	-5.20979e-05	-1.57632e-05	9.22243e-06	5.80552e-07	-1.39692e-05	-2.72782e-05	-1.27848e-05	2.75894e-05	-2.7156e-05	1.77845e-05	-6.85444e-06	1.56807e-05	-5.48636e-07	7.51646e-06	1.95776e-05	2.27414e-06	4.3141e-06	4.87949e-06	-2.50273e-05	2.43781e-06	1.58487e-05	-8.73289e-06	1.82775e-05	-5.90282e-07	3.72545e-05	6.43264e-06	-4.10915e-06	-5.07259e-05	-3.56546e-06	-2.0343e-05	5.72306e-06	1.00566e-06	-3.2396e-05	-1.89789e-05	7.57393e-06	1.18626e-05	-5.52803e-05	1.89644e-05	-1.84782e-05	1.21397e-05	-5.57788e-06	5.27098e-06	2.33285e-05	1.78904e-07	-1.3708e-05	3.25438e-06	2.86216e-05	-1.7736e-05	-1.6232e-05
18.944	-5.18717e-05	-1.59493e-05	8.94289e-06	3.86013e-07	-1.43118e-05	-2.67844e-05	-1.24572e-05	2.67893e-05	-2.62562e-05	1.71168e-05	-5.86071e-06	1.51308e-05	-7.75842e-07	7.43641e-06	1.99489e-05	2.05567e-06	5.61802e-06	4.22305e-06	-2.4419e-05	1.96277e-06	1.66046e-05	-9.08298e-06	1.86097e-05	-7.54269e-07	3.73016e-05	6.08607e-06	-3.21985e-06	-5.02111e-05	-2.88885e-06	-2.08119e-05	6.27568e-06	8.60381e-07	-3.27354e-05	-1.90398e-05	8.45664e-06	1.11418e-05	-5.36321e-05	1.77353e-05	-1.71613e-05	1.14934e-05	-5.21613e-06	5.16462e-06	2.34595e-05	1.34965e-07	-1.22474e-05	2.34012e-06	3.06479e-05	-1.83543e-05	-1.5433e-05
19.2	-5.15249e-05	-1.61078e-05	8.63885e-06	1.96401e-07	-1.46165e-05	-2.61985e-05	-1.21323e-05	2.59696e-05	-2.53812e-05	1.64902e-05	-4.95932e-06	1.45857e-05	-9.81182e-07	7.35538e-06	2.03512e-05	1.82639e-06	6.8718e-06	3.56815e-06	-2.37372e-05	1.4664e-06	1.73502e-05	-9.42468e-06	1.89021e-05	-9.03557e-07	3.72772e-05	5.72838e-06	-2.23558e-06	-4.96365e-05	-2.13565e-06	-2.12704e-05	6.83173e-06	7.00375e-07	-3.28692e-05	-1.9051e-05	9.35238e-06	1.03994e-05	-5.19104e-05	1.6485e-05	-1.58397e-05	1.08352e-05	-4.84806e-06	5.04586e-06	2.3597e-05	9.61813e-08	-1.07833e-05	1.44586e-06	3.26631e-05	-1.89521e-05	-1.4604e-05
19.456	-5.10513e-05	-1.62357e-05	8.30688e-06	1.21431e-08	-1.48551e-05	-2.55243e-05	-1.18127e-05	2.51346e-05	-2.45277e-05	1.58986e-05	-4.15323e-06	1.40467e-05	-1.16403e-06	7.27234e-06	2.07786e-05	1.58416e-06	8.06578e-06	2.92032e-06	-2.29778e-05	9.47346e-07	1.80828e-05	-9.75446e-06	1.91477e-05	-1.03749e-06	3.71817e-05	5.35892e-06	-1.15057e-06	-4.9e-05	-1.29782e-06	-2.17145e-05	7.38037e-06	5.25327e-07	-3.27764e-05	-1.90096e-05	1.02606e-05	9.63364e-06	-5.01241e-05	1.5219e-05	-1.45194e-05	1.01667e-05	-4.47541e-06	4.91488e-06	2.37445e-05	5.81011e-08	-9.32567e-06	5.75587e-07	3.46488e-05	-1.9526e-05	-1.37408e-05
19.712	-5.04436e-05	-1.63278e-05	7.9446e-06	-1.66471e-07	-1.50033e-05	-2.47651e-05	-1.14951e-05	2.42847e-05	-2.36848e-05	1.53306e-05	-3.43873e-06	1.35124e-05	-1.32111e-06	7.18399e-06	2.12211e-05	1.32681e-06	9.19087e-06	2.28497e-06	-2.21388e-05	4.05442e-07	1.8798e-05	-1.00668e-05	1.93378e-05	-1.15509e-06	3.70107e-05	4.97716e-06	3.40543e-08	-4.82938e-05	-3.72294e-07	-2.21371e-05	7.91161e-06	3.35333e-07	-3.24408e-05	-1.89134e-05	1.11844e-05	8.84148e-06	-4.82667e-05	1.39363e-05	-1.31993e-05	9.48746e-06	-4.09348e-06	4.77007e-06	2.39022e-05	1.64799e-08	-7.8802e-06	-2.67921e-07	3.65845e-05	-2.00697e-05	-1.28375e-05
19.968	-4.96965e-05	-1.63784e-05	7.54997e-06	-3.39687e-07	-1.50432e-05	-2.39239e-05	-1.1178e-05	2.34188e-05	-2.28446e-05	1.47759e-05	-2.81042e-06	1.29801e-05	-1.45125e-06	7.08659e-06	2.16655e-05	1.05283e-06	1.02391e-05	1.66682e-06	-2.12214e-05	-1.57903e-07	1.94909e-05	-1.03564e-05	1.94648e-05	-1.25592e-06	3.67573e-05	4.58212e-06	1.31173e-06	-4.75076e-05	6.40843e-07	-2.25301e-05	8.41445e-06	1.30615e-07	-3.18507e-05	-1.87602e-05	1.21238e-05	8.0196e-06	-4.63292e-05	1.26356e-05	-1.1877e-05	8.79636e-06	-3.69848e-06	4.60983e-06	2.40679e-05	-3.25847e-08	-6.44976e-06	-1.08325e-06	3.84486e-05	-2.05763e-05	-1.18879e-05
20.224	-4.88095e-05	-1.63827e-05	7.12034e-06	-5.08543e-07	-1.49624e-05	-2.30036e-05	-1.08681e-05	2.25366e-05	-2.20122e-05	1.42316e-05	-2.26655e-06	1.24487e-05	-1.55985e-06	6.97821e-06	2.20966e-05	7.62116e-07	1.12041e-05	1.06979e-06	-2.02313e-05	-7.39722e-07	2.01569e-05	-1.06204e-05	1.95235e-05	-1.34079e-06	3.64147e-05	4.17186e-06	2.67319e-06	-4.66343e-05	1.7411e-06	-2.28871e-05	8.87515e-06	-8.87314e-08	-3.0998e-05	-1.85468e-05	1.30703e-05	7.16614e-06	-4.43155e-05	1.13212e-05	-1.05545e-05	8.09281e-06	-3.29473e-06	4.43457e-06	2.42378e-05	-9.25592e-08	-5.03753e-06	-1.86988e-06	4.02197e-05	-2.10412e-05	-1.08879e-05
20.48	-4.77882e-05	-1.63385e-05	6.6519e-06	-6.74773e-07	-1.47531e-05	-2.20073e-05	-1.05833e-05	2.16405e-05	-2.1208e-05	1.37037e-05	-1.81106e-06	1.19201e-05	-1.65966e-06	6.85996e-06	2.25e-05	4.56144e-07	1.20812e-05	4.97217e-07	-1.91778e-05	-1.33606e-06	2.07925e-05	-1.08592e-05	1.9513e-05	-1.41194e-06	3.59781e-05	3.74347e-06	4.10891e-06	-4.56733e-05	2.92934e-06	-2.32055e-05	9.27716e-06	-3.22754e-07	-2.98776e-05	-1.82687e-05	1.40048e-05	6.28159e-06	-4.22511e-05	1.00067e-05	-9.24182e-06	7.37777e-06	-2.89695e-06	4.2475e-06	2.44078e-05	-1.66451e-07	-3.64936e-06	-2.62737e-06	4.1878e-05	-2.14635e-05	-9.83647e-06
20.736	-4.6643e-05	-1.62461e-05	6.14028e-06	-8.40337e-07	-1.44077e-05	-2.09395e-05	-1.03476e-05	2.07361e-05	-2.04617e-05	1.32039e-05	-1.45084e-06	1.13985e-05	-1.76695e-06	6.73547e-06	2.28644e-05	1.37445e-07	1.28672e-05	-4.75675e-08	-1.80719e-05	-1.94295e-06	2.13957e-05	-1.10747e-05	1.94351e-05	-1.47233e-06	3.54442e-05	3.29371e-06	5.60986e-06	-4.46298e-05	4.20759e-06	-2.3486e-05	9.60327e-06	-5.71414e-07	-2.84866e-05	-1.79209e-05	1.49029e-05	5.36836e-06	-4.01777e-05	8.7119e-06	-7.95381e-06	6.65369e-06	-2.52548e-06	4.05371e-06	2.45759e-05	-2.5686e-07	-2.29402e-06	-3.35467e-06	4.34077e-05	-2.18457e-05	-8.73695e-06
20.992	-4.53853e-05	-1.61074e-05	5.58172e-06	-1.00679e-06	-1.3916e-05	-1.98055e-05	-1.01826e-05	1.98297e-05	-1.97983e-05	1.27416e-05	-1.18966e-06	1.08883e-05	-1.89475e-06	6.60881e-06	2.31821e-05	-1.91393e-07	1.35599e-05	-5.60748e-07	-1.69233e-05	-2.55741e-06	2.19656e-05	-1.12683e-05	1.92928e-05	-1.52453e-06	3.48103e-05	2.81995e-06	7.16685e-06	-4.35115e-05	5.57712e-06	-2.37303e-05	9.83912e-06	-8.34212e-07	-2.68258e-05	-1.74997e-05	1.57433e-05	4.42929e-06	-3.81388e-05	7.45617e-06	-6.70398e-06	5.92346e-06	-2.19696e-06	3.85793e-06	2.47418e-05	-3.6607e-07	-9.81512e-07	-4.04978e-06	4.47974e-05	-2.21902e-05	-7.59545e-06
21.248	-4.40243e-05	-1.59245e-05	4.97456e-06	-1.17482e-06	-1.3264e-05	-1.86123e-05	-1.00985e-05	1.89268e-05	-1.92269e-05	1.23171e-05	-1.02263e-06	1.03921e-05	-2.04707e-06	6.48244e-06	2.34496e-05	-5.28596e-07	1.41577e-05	-1.03789e-06	-1.57386e-05	-3.17799e-06	2.25014e-05	-1.14379e-05	1.9088e-05	-1.56967e-06	3.4072e-05	2.32102e-06	8.76895e-06	-4.23246e-05	7.03601e-06	-2.39392e-05	9.97614e-06	-1.10992e-06	-2.49003e-05	-1.70035e-05	1.65152e-05	3.46609e-06	-3.61638e-05	6.25137e-06	-5.4981e-06	5.18915e-06	-1.91607e-06	3.66237e-06	2.49074e-05	-4.96145e-07	2.79629e-07	-4.70995e-06	4.60403e-05	-2.24972e-05	-6.41939e-06
21.504	-4.2566e-05	-1.5699e-05	4.31985e-06	-1.3443e-06	-1.24364e-05	-1.73674e-05	-1.00918e-05	1.80297e-05	-1.87387e-05	1.19201e-05	-9.34922e-07	9.90859e-06	-2.21796e-06	6.35619e-06	2.36662e-05	-8.73436e-07	1.46602e-05	-1.47448e-06	-1.45208e-05	-3.80457e-06	2.30022e-05	-1.15785e-05	1.88211e-05	-1.60737e-06	3.32233e-05	1.7973e-06	1.04024e-05	-4.10714e-05	8.57785e-06	-2.41115e-05	1.00122e-05	-1.39659e-06	-2.27204e-05	-1.64333e-05	1.72201e-05	2.47866e-06	-3.42621e-05	5.09944e-06	-4.33211e-06	4.45117e-06	-1.674e-06	3.46605e-06	2.50757e-05	-6.48961e-07	1.48416e-06	-5.33248e-06	4.71329e-05	-2.27636e-05	-5.21594e-06
21.76	-4.10146e-05	-1.5432e-05	3.62108e-06	-1.51478e-06	-1.14206e-05	-1.60789e-05	-1.01515e-05	1.71381e-05	-1.83152e-05	1.15352e-05	-9.06173e-07	9.43426e-06	-2.39624e-06	6.22811e-06	2.38325e-05	-1.22564e-06	1.50681e-05	-1.86697e-06	-1.32721e-05	-4.43736e-06	2.3467e-05	-1.16837e-05	1.84923e-05	-1.6366e-06	3.22579e-05	1.25005e-06	1.20509e-05	-3.97527e-05	1.01922e-05	-2.42444e-05	9.94963e-06	-1.69197e-06	-2.03021e-05	-1.57914e-05	1.78659e-05	1.46582e-06	-3.24295e-05	3.99593e-06	-3.19598e-06	3.70849e-06	-1.45499e-06	3.26603e-06	2.52487e-05	-8.26183e-07	2.63042e-06	-5.9157e-06	4.80738e-05	-2.29845e-05	-3.99129e-06
22.016	-3.93765e-05	-1.5125e-05	2.88305e-06	-1.6863e-06	-1.02126e-05	-1.47544e-05	-1.02683e-05	1.62505e-05	-1.79441e-05	1.11508e-05	-9.18047e-07	8.96499e-06	-2.57336e-06	6.09653e-06	2.39485e-05	-1.58436e-06	1.53838e-05	-2.21404e-06	-1.19963e-05	-5.07572e-06	2.38948e-05	-1.17494e-05	1.81036e-05	-1.657e-06	3.11719e-05	6.80309e-07	1.36968e-05	-3.83706e-05	1.18665e-05	-2.43364e-05	9.79121e-06	-1.99399e-06	-1.7666e-05	-1.50797e-05	1.84567e-05	4.26906e-07	-3.06635e-05	2.93749e-06	-2.08104e-06	2.95949e-06	-1.24757e-06	3.05997e-06	2.54269e-05	-1.0292e-06	3.71898e-06	-6.45991e-06	4.88617e-05	-2.31564e-05	-2.75081e-06
22.272	-3.76625e-05	-1.47819e-05	2.11076e-06	-1.85988e-06	-8.81944e-06	-1.3401e-05	-1.04435e-05	1.53659e-05	-1.76307e-05	1.07662e-05	-9.60569e-07	8.49833e-06	-2.7495e-06	5.96192e-06	2.40137e-05	-1.9474e-06	1.56123e-05	-2.51715e-06	-1.07008e-05	-5.71748e-06	2.42859e-05	-1.1777e-05	1.76612e-05	-1.66993e-06	2.99664e-05	8.81572e-08	1.53233e-05	-3.69331e-05	1.35884e-05	-2.43889e-05	9.53763e-06	-2.30116e-06	-1.48367e-05	-1.42981e-05	1.89855e-05	-6.36706e-07	-2.89776e-05	1.92841e-06	-9.86531e-07	2.20308e-06	-1.05339e-06	2.84817e-06	2.56085e-05	-1.25906e-06	4.75079e-06	-6.96758e-06	4.94955e-05	-2.328e-05	-1.49979e-06
22.528	-3.58883e-05	-1.44086e-05	1.30894e-06	-2.03733e-06	-7.25681e-06	-1.20258e-05	-1.06888e-05	1.44847e-05	-1.73983e-05	1.03921e-05	-1.033e-06	8.03426e-06	-2.93352e-06	5.82736e-06	2.4028e-05	-2.31131e-06	1.57599e-05	-2.78028e-06	-9.39638e-06	-6.35935e-06	2.46414e-05	-1.17725e-05	1.71749e-05	-1.67838e-06	2.86486e-05	-5.27273e-07	1.69161e-05	-3.54552e-05	1.53467e-05	-2.44072e-05	9.18723e-06	-2.61254e-06	-1.18419e-05	-1.34449e-05	1.9434e-05	-1.72121e-06	-2.74038e-05	9.81753e-07	7.9307e-08	1.43925e-06	-8.87516e-07	2.63395e-06	2.57902e-05	-1.51651e-06	5.72569e-06	-7.44272e-06	4.99745e-05	-2.3361e-05	-2.44061e-07
22.784	-3.40713e-05	-1.40128e-05	4.82524e-07	-2.22046e-06	-5.54299e-06	-1.06362e-05	-1.1019e-05	1.36087e-05	-1.72744e-05	1.00425e-05	-1.1384e-06	7.57393e-06	-3.13618e-06	5.69714e-06	2.39943e-05	-2.67242e-06	1.58341e-05	-3.00854e-06	-8.09291e-06	-6.99835e-06	2.49635e-05	-1.17445e-05	1.66563e-05	-1.68564e-06	2.72296e-05	-1.16676e-06	1.84647e-05	-3.39561e-05	1.71309e-05	-2.43986e-05	8.73914e-06	-2.92725e-06	-8.71126e-06	-1.25181e-05	1.97821e-05	-2.82134e-06	-2.59818e-05	1.13965e-07	1.10442e-06	6.68869e-07	-7.6907e-07	2.42176e-06	2.59698e-05	-1.80204e-06	6.64226e-06	-7.8895e-06	5.03005e-05	-2.34072e-05	1.00973e-06
23.04	-3.2226e-05	-1.36031e-05	-3.62391e-07	-2.41001e-06	-3.69074e-06	-9.24094e-06	-1.14384e-05	1.27397e-05	-1.72713e-05	9.72357e-06	-1.27502e-06	7.11735e-06	-3.36031e-06	5.5743e-06	2.39203e-05	-3.02828e-06	1.58423e-05	-3.20664e-06	-6.79532e-06	-7.63354e-06	2.52547e-05	-1.16991e-05	1.61152e-05	-1.69348e-06	2.57228e-05	-1.82959e-06	1.99624e-05	-3.2455e-05	1.89296e-05	-2.43705e-05	8.19773e-06	-3.24383e-06	-5.47583e-06	-1.15177e-05	2.002e-05	-3.93223e-06	-2.47402e-05	-6.64045e-07	2.08153e-06	-1.07084e-07	-7.07349e-07	2.21431e-06	2.61479e-05	-2.11599e-06	7.49869e-06	-8.31073e-06	5.04804e-05	-2.34251e-05	2.25452e-06
23.296	-3.03599e-05	-1.31873e-05	-1.21774e-06	-2.60491e-06	-1.70302e-06	-7.85044e-06	-1.19323e-05	1.18779e-05	-1.73723e-05	9.42565e-06	-1.43017e-06	6.66142e-06	-3.59416e-06	5.45863e-06	2.38196e-05	-3.37871e-06	1.57905e-05	-3.37784e-06	-5.50057e-06	-8.26698e-06	2.5517e-05	-1.16371e-05	1.55569e-05	-1.70091e-06	2.41411e-05	-2.51262e-06	2.14057e-05	-3.09672e-05	2.07293e-05	-2.43273e-05	7.57557e-06	-3.55978e-06	-2.16792e-06	-1.04478e-05	2.01574e-05	-5.05084e-06	-2.36817e-05	-1.35371e-06	3.01457e-06	-8.88357e-07	-6.92075e-07	2.01032e-06	2.63288e-05	-2.45861e-06	8.29401e-06	-8.70718e-06	5.0526e-05	-2.34168e-05	3.48361e-06
23.552	-2.84741e-05	-1.2772e-05	-2.07365e-06	-2.80254e-06	4.24919e-07	-6.47602e-06	-1.24683e-05	1.10216e-05	-1.75336e-05	9.12417e-06	-1.58104e-06	6.19977e-06	-3.81285e-06	5.34653e-06	2.37099e-05	-3.72565e-06	1.56842e-05	-3.52435e-06	-4.19867e-06	-8.90321e-06	2.57518e-05	-1.15546e-05	1.49824e-05	-1.70439e-06	2.24962e-05	-3.21059e-06	2.27935e-05	-2.95024e-05	2.2514e-05	-2.42707e-05	6.8925e-06	-3.87176e-06	1.17947e-06	-9.31564e-06	2.02218e-05	-6.17613e-06	-2.27828e-05	-1.96872e-06	3.91841e-06	-1.67567e-06	-6.9482e-07	1.80468e-06	2.65194e-05	-2.83004e-06	9.02891e-06	-9.07812e-06	5.04533e-05	-2.338e-05	4.6916e-06
23.808	-2.65674e-05	-1.2363e-05	-2.91959e-06	-2.99982e-06	2.69706e-06	-5.12882e-06	-1.3008e-05	1.01675e-05	-1.77032e-05	8.79047e-06	-1.70291e-06	5.72462e-06	-3.98825e-06	5.23285e-06	2.36089e-05	-4.07178e-06	1.55283e-05	-3.64883e-06	-2.8774e-06	-9.54718e-06	2.59592e-05	-1.14467e-05	1.43902e-05	-1.6996e-06	2.08009e-05	-3.91758e-06	2.41263e-05	-2.80682e-05	2.4267e-05	-2.4201e-05	6.17067e-06	-4.17624e-06	4.53316e-06	-8.13019e-06	2.02467e-05	-7.30764e-06	-2.20076e-05	-2.5275e-06	4.81123e-06	-2.47026e-06	-6.82114e-07	1.59108e-06	2.67265e-05	-3.23015e-06	9.70572e-06	-9.42305e-06	5.02786e-05	-2.33113e-05	5.87509e-06
24.064	-2.46414e-05	-1.19661e-05	-3.74606e-06	-3.19461e-06	5.10654e-06	-3.81828e-06	-1.35234e-05	9.31254e-06	-1.78453e-05	8.40627e-06	-1.78037e-06	5.22969e-06	-4.102e-06	5.11371e-06	2.353e-05	-4.41873e-06	1.53289e-05	-3.75636e-06	-1.52841e-06	-1.02017e-05	2.61387e-05	-1.13128e-05	1.37802e-05	-1.68383e-06	1.90707e-05	-4.62896e-06	2.54065e-05	-2.66734e-05	2.5973e-05	-2.412e-05	5.42805e-06	-4.47045e-06	7.86059e-06	-6.89901e-06	2.02544e-05	-8.44342e-06	-2.13304e-05	-3.04231e-06	5.70383e-06	-3.27292e-06	-6.33121e-07	1.3657e-06	2.69534e-05	-3.65839e-06	1.03275e-05	-9.7436e-06	5.00152e-05	-2.321e-05	7.03299e-06
24.32	-2.2705e-05	-1.15879e-05	-4.54593e-06	-3.38659e-06	7.63016e-06	-2.55141e-06	-1.40074e-05	8.45504e-06	-1.79564e-05	7.97287e-06	-1.81458e-06	4.71236e-06	-4.15381e-06	4.98857e-06	2.34801e-05	-4.76594e-06	1.5093e-05	-3.85532e-06	-1.50853e-07	-1.08663e-05	2.6289e-05	-1.11597e-05	1.31556e-05	-1.65748e-06	1.73257e-05	-5.34264e-06	2.66377e-05	-2.53321e-05	2.76203e-05	-2.40331e-05	4.6742e-06	-4.75287e-06	1.11308e-05	-5.62648e-06	2.02464e-05	-9.57854e-06	-2.07504e-05	-3.51193e-06	6.59238e-06	-4.08319e-06	-5.50923e-07	1.12961e-06	2.71981e-05	-4.11373e-06	1.08968e-05	-1.00445e-05	4.96711e-05	-2.30816e-05	8.16613e-06
24.576	-2.07731e-05	-1.12358e-05	-5.31463e-06	-3.57687e-06	1.0232e-05	-1.33299e-06	-1.44715e-05	7.59529e-06	-1.80606e-05	7.50857e-06	-1.82143e-06	4.17373e-06	-4.15907e-06	4.85995e-06	2.34605e-05	-5.11097e-06	1.48288e-05	-3.95649e-06	1.24981e-06	-1.15373e-05	2.64085e-05	-1.10009e-05	1.25225e-05	-1.6238e-06	1.55897e-05	-6.05868e-06	2.7826e-05	-2.40625e-05	2.92014e-05	-2.39485e-05	3.91098e-06	-5.02313e-06	1.43155e-05	-4.31446e-06	2.02056e-05	-1.07053e-05	-2.02899e-05	-3.923e-06	7.45985e-06	-4.89913e-06	-4.59336e-07	8.88274e-07	2.74548e-05	-4.59462e-06	1.14149e-05	-1.03324e-05	4.92499e-05	-2.2937e-05	9.27653e-06
24.832	-1.88617e-05	-1.09169e-05	-6.04918e-06	-3.76659e-06	1.28753e-05	-1.66913e-07	-1.49307e-05	6.73501e-06	-1.81858e-05	7.03464e-06	-1.82072e-06	3.61638e-06	-4.13634e-06	4.73102e-06	2.34712e-05	-5.45132e-06	1.45434e-05	-4.07046e-06	2.66774e-06	-1.2211e-05	2.64945e-05	-1.08503e-05	1.1886e-05	-1.58668e-06	1.38862e-05	-6.77753e-06	2.89798e-05	-2.28826e-05	3.07113e-05	-2.3875e-05	3.13817e-06	-5.28103e-06	1.73901e-05	-2.96505e-06	2.01125e-05	-1.18151e-05	-1.99748e-05	-4.25995e-06	8.28588e-06	-5.71783e-06	-3.85694e-07	6.48046e-07	2.77172e-05	-5.09926e-06	1.18815e-05	-1.0614e-05	4.87548e-05	-2.27879e-05	1.03663e-05
25.088	-1.69806e-05	-1.06369e-05	-6.74681e-06	-3.95513e-06	1.5536e-05	9.42368e-07	-1.53847e-05	5.87615e-06	-1.83333e-05	6.55773e-06	-1.82261e-06	3.04132e-06	-4.0917e-06	4.60233e-06	2.35154e-05	-5.7866e-06	1.42418e-05	-4.20461e-06	4.10386e-06	-1.28864e-05	2.65434e-05	-1.07157e-05	1.12462e-05	-1.54796e-06	1.22346e-05	-7.49774e-06	3.01098e-05	-2.18046e-05	3.21457e-05	-2.38181e-05	2.3605e-06	-5.5255e-06	2.03342e-05	-1.58412e-06	1.99646e-05	-1.29011e-05	-1.98086e-05	-4.51788e-06	9.05965e-06	-6.53624e-06	-3.3935e-07	4.11755e-07	2.79823e-05	-5.62571e-06	1.22945e-05	-1.08922e-05	4.81929e-05	-2.26413e-05	1.14367e-05
25.344	-1.51303e-05	-1.03992e-05	-7.404e-06	-4.13924e-06	1.82098e-05	1.9892e-06	-1.58069e-05	5.01989e-06	-1.84614e-05	6.06019e-06	-1.81967e-06	2.44608e-06	-4.01023e-06	4.46982e-06	2.36021e-05	-6.11971e-06	1.39251e-05	-4.3615e-06	5.56946e-06	-1.35665e-05	2.65504e-05	-1.05946e-05	1.05951e-05	-1.50595e-06	1.0647e-05	-8.21477e-06	3.12284e-05	-2.08311e-05	3.34994e-05	-2.3778e-05	1.59145e-06	-5.75402e-06	2.31319e-05	-1.83074e-07	1.97874e-05	-1.39594e-05	-1.97579e-05	-4.71008e-06	9.78727e-06	-7.35183e-06	-2.99689e-07	1.76132e-07	2.82527e-05	-6.17209e-06	1.26515e-05	-1.11658e-05	4.7577e-05	-2.2496e-05	1.24879e-05
25.6	-1.33036e-05	-1.02043e-05	-8.01691e-06	-4.31371e-06	2.09068e-05	2.9676e-06	-1.61508e-05	4.16653e-06	-1.84954e-05	5.50567e-06	-1.79078e-06	1.82543e-06	-3.86117e-06	4.32576e-06	2.37428e-05	-6.4561e-06	1.35919e-05	-4.53969e-06	7.08324e-06	-1.42573e-05	2.65094e-05	-1.04766e-05	9.91889e-06	-1.4563e-06	9.12853e-06	-8.92172e-06	3.23485e-05	-1.99559e-05	3.47665e-05	-2.37501e-05	8.50606e-07	-5.96299e-06	2.57712e-05	1.22239e-06	1.96276e-05	-1.49892e-05	-1.9759e-05	-4.8644e-06	1.04883e-05	-8.16258e-06	-2.22963e-07	-6.69415e-08	2.85338e-05	-6.73651e-06	1.29497e-05	-1.14295e-05	4.69235e-05	-2.23443e-05	1.35197e-05
25.856	-1.1493e-05	-1.00515e-05	-8.5829e-06	-4.47336e-06	2.36357e-05	3.87332e-06	-1.63711e-05	3.31636e-06	-1.83615e-05	4.85865e-06	-1.71543e-06	1.17459e-06	-3.61545e-06	4.16219e-06	2.39458e-05	-6.8012e-06	1.32396e-05	-4.73675e-06	8.66257e-06	-1.4964e-05	2.64135e-05	-1.03504e-05	9.20227e-06	-1.39507e-06	7.68071e-06	-9.61203e-06	3.3481e-05	-1.91692e-05	3.59421e-05	-2.37281e-05	1.55242e-07	-6.14898e-06	2.82435e-05	2.61645e-06	1.95303e-05	-1.59893e-05	-1.97451e-05	-5.00945e-06	1.11825e-05	-8.96628e-06	-6.60459e-08	-3.25708e-07	2.88297e-05	-7.31685e-06	1.31864e-05	-1.16782e-05	4.62467e-05	-2.21772e-05	1.45318e-05
26.112	-9.69966e-06	-9.93951e-06	-9.10242e-06	-4.61539e-06	2.63863e-05	4.70608e-06	-1.64486e-05	2.47096e-06	-1.80252e-05	4.10696e-06	-1.59043e-06	4.9312e-07	-3.26578e-06	3.97517e-06	2.42089e-05	-7.15749e-06	1.28666e-05	-4.95275e-06	1.03136e-05	-1.56869e-05	2.62556e-05	-1.02126e-05	8.4349e-06	-1.32223e-06	6.30528e-06	-1.02823e-05	3.46342e-05	-1.84648e-05	3.70248e-05	-2.37083e-05	-4.89178e-07	-6.31016e-06	3.05425e-05	3.98782e-06	1.95141e-05	-1.69559e-05	-1.96791e-05	-5.15834e-06	1.18734e-05	-9.75949e-06	1.8621e-07	-6.02996e-07	2.91364e-05	-7.91061e-06	1.3359e-05	-1.19096e-05	4.55529e-05	-2.19916e-05	1.55255e-05
26.368	-7.93754e-06	-9.86775e-06	-9.57995e-06	-4.7405e-06	2.91214e-05	5.47048e-06	-1.64021e-05	1.63417e-06	-1.75111e-05	3.27287e-06	-1.43805e-06	-2.13015e-07	-2.83629e-06	3.76701e-06	2.45166e-05	-7.52301e-06	1.24734e-05	-5.19172e-06	1.20267e-05	-1.64194e-05	2.6029e-05	-1.00715e-05	7.61433e-06	-1.24324e-06	5.00646e-06	-1.09339e-05	3.58124e-05	-1.78435e-05	3.80177e-05	-2.36914e-05	-1.09358e-06	-6.44698e-06	3.2664e-05	5.33221e-06	1.95577e-05	-1.78807e-05	-1.95703e-05	-5.30032e-06	1.25413e-05	-1.0537e-05	5.07481e-07	-8.93412e-07	2.94406e-05	-8.51471e-06	1.3465e-05	-1.21265e-05	4.4838e-05	-2.1793e-05	1.65031e-05
26.624	-6.23001e-06	-9.83589e-06	-1.00232e-05	-4.85189e-06	3.17849e-05	6.17479e-06	-1.62793e-05	8.1185e-07	-1.68876e-05	2.40423e-06	-1.29902e-06	-9.32709e-07	-2.3742e-06	3.54493e-06	2.4844e-05	-7.89243e-06	1.2062e-05	-5.46004e-06	1.37801e-05	-1.71496e-05	2.57276e-05	-9.9437e-06	6.74415e-06	-1.16754e-06	3.78946e-06	-1.15715e-05	3.70168e-05	-1.73113e-05	3.89275e-05	-2.36816e-05	-1.68124e-06	-6.56155e-06	3.46054e-05	6.65057e-06	1.96106e-05	-1.87519e-05	-1.94636e-05	-5.40668e-06	1.31488e-05	-1.12922e-05	8.41043e-07	-1.18544e-06	2.97214e-05	-9.12561e-06	1.35011e-05	-1.23346e-05	4.40899e-05	-2.15938e-05	1.74671e-05
26.88	-4.60008e-06	-9.84282e-06	-1.04409e-05	-4.95262e-06	3.43241e-05	6.82796e-06	-1.61283e-05	1.08029e-08	-1.62221e-05	1.54868e-06	-1.21266e-06	-1.65395e-06	-1.92615e-06	3.31664e-06	2.51656e-05	-8.26022e-06	1.16337e-05	-5.76205e-06	1.55514e-05	-1.78657e-05	2.53465e-05	-9.84445e-06	5.82794e-06	-1.1043e-06	2.65579e-06	-1.21998e-05	3.82473e-05	-1.68724e-05	3.97618e-05	-2.3682e-05	-2.27647e-06	-6.65601e-06	3.63669e-05	7.94398e-06	1.96224e-05	-1.9558e-05	-1.94043e-05	-5.44884e-06	1.36593e-05	-1.20176e-05	1.13141e-06	-1.46769e-06	2.99585e-05	-9.73952e-06	1.34637e-05	-1.25381e-05	4.32969e-05	-2.1405e-05	1.84183e-05
27.136	-3.05965e-06	-9.8852e-06	-1.08402e-05	-5.0427e-06	3.67117e-05	7.43653e-06	-1.59673e-05	-7.62804e-07	-1.55337e-05	7.2578e-07	-1.1955e-06	-2.36855e-06	-1.51287e-06	3.08541e-06	2.54646e-05	-8.62412e-06	1.11864e-05	-6.09566e-06	1.73297e-05	-1.85606e-05	2.48815e-05	-9.77658e-06	4.8626e-06	-1.05787e-06	1.59833e-06	-1.28197e-05	3.9503e-05	-1.6522e-05	4.05256e-05	-2.36901e-05	-2.89244e-06	-6.73071e-06	3.79508e-05	9.20811e-06	1.95748e-05	-2.02912e-05	-1.93994e-05	-5.41805e-06	1.40574e-05	-1.27066e-05	1.35854e-06	-1.73574e-06	3.01386e-05	-1.03527e-05	1.33482e-05	-1.27353e-05	4.24551e-05	-2.12283e-05	1.93541e-05
27.392	-1.60474e-06	-9.95687e-06	-1.12254e-05	-5.11794e-06	3.89558e-05	8.0032e-06	-1.57713e-05	-1.50436e-06	-1.47725e-05	-8.50204e-08	-1.23177e-06	-3.07443e-06	-1.11799e-06	2.84788e-06	2.57377e-05	-8.98656e-06	1.07146e-05	-6.45053e-06	1.91204e-05	-1.92346e-05	2.43296e-05	-9.72625e-06	3.83574e-06	-1.0258e-06	5.99416e-07	-1.34267e-05	4.07832e-05	-1.62424e-05	4.12192e-05	-2.36954e-05	-3.52559e-06	-6.78348e-06	3.93619e-05	1.04308e-05	1.94949e-05	-2.09497e-05	-1.94007e-05	-5.33416e-06	1.43572e-05	-1.33541e-05	1.55253e-06	-1.99505e-06	3.02595e-05	-1.09616e-05	1.31502e-05	-1.29166e-05	4.15722e-05	-2.10524e-05	2.02681e-05
27.648	-2.20588e-07	-1.00495e-05	-1.15984e-05	-5.17149e-06	4.1088e-05	8.52806e-06	-1.5487e-05	-2.21062e-06	-1.38437e-05	-9.3058e-07	-1.28358e-06	-3.77371e-06	-7.00433e-07	2.59633e-06	2.59898e-05	-9.35282e-06	1.02104e-05	-6.81075e-06	2.09391e-05	-1.98923e-05	2.36893e-05	-9.66848e-06	2.72948e-06	-1.00104e-06	-3.65947e-07	-1.40127e-05	4.20859e-05	-1.60073e-05	4.18398e-05	-2.36823e-05	-4.1611e-06	-6.81057e-06	4.06064e-05	1.15949e-05	1.94399e-05	-2.15356e-05	-1.93232e-05	-5.23606e-06	1.45933e-05	-1.39559e-05	1.77674e-06	-2.25765e-06	3.03261e-05	-1.15625e-05	1.28658e-05	-1.30672e-05	4.06632e-05	-2.08573e-05	2.11507e-05
27.904	1.10566e-06	-1.01546e-05	-1.19613e-05	-5.19735e-06	4.3135e-05	9.01197e-06	-1.50691e-05	-2.87845e-06	-1.26665e-05	-1.8503e-06	-1.31624e-06	-4.46742e-06	-2.24633e-07	2.32459e-06	2.62241e-05	-9.72674e-06	9.66763e-06	-7.16079e-06	2.27968e-05	-2.05365e-05	2.29609e-05	-9.58041e-06	1.52933e-06	-9.773e-07	-1.323e-06	-1.45705e-05	4.34056e-05	-1.57915e-05	4.23842e-05	-2.36359e-05	-4.78676e-06	-6.80881e-06	4.16904e-05	1.26854e-05	1.94585e-05	-2.20508e-05	-1.90926e-05	-5.15792e-06	1.47974e-05	-1.45082e-05	2.08634e-06	-2.53389e-06	3.03415e-05	-1.21515e-05	1.24926e-05	-1.31734e-05	3.97411e-05	-2.06245e-05	2.1992e-05
28.16	2.37207e-06	-1.02649e-05	-1.23188e-05	-5.19405e-06	4.50906e-05	9.45979e-06	-1.45177e-05	-3.50345e-06	-1.12331e-05	-2.84205e-06	-1.32407e-06	-5.15017e-06	3.08778e-07	2.03398e-06	2.64312e-05	-1.01063e-05	9.08481e-06	-7.49151e-06	2.46851e-05	-2.11623e-05	2.21472e-05	-9.45477e-06	2.3309e-07	-9.54479e-07	-2.28987e-06	-1.50983e-05	4.47316e-05	-1.55809e-05	4.28521e-05	-2.35484e-05	-5.407e-06	-6.77785e-06	4.26184e-05	1.36959e-05	1.95524e-05	-2.24929e-05	-1.86928e-05	-5.10506e-06	1.4974e-05	-1.50061e-05	2.48649e-06	-2.82403e-06	3.02988e-05	-1.27237e-05	1.20306e-05	-1.32286e-05	3.88072e-05	-2.03474e-05	2.27831e-05
28.416	3.55743e-06	-1.0376e-05	-1.26789e-05	-5.16584e-06	4.69068e-05	9.8814e-06	-1.38907e-05	-4.07938e-06	-9.62914e-06	-3.85042e-06	-1.33943e-06	-5.80827e-06	8.52497e-07	1.73542e-06	2.65855e-05	-1.0482e-05	8.46693e-06	-7.80237e-06	2.6571e-05	-2.17546e-05	2.12536e-05	-9.30469e-06	-1.14589e-06	-9.40492e-07	-3.27432e-06	-1.56015e-05	4.60476e-05	-1.53767e-05	4.32477e-05	-2.34214e-05	-6.04744e-06	-6.7209e-06	4.33936e-05	1.46313e-05	1.96626e-05	-2.28531e-05	-1.81832e-05	-5.0454e-06	1.50922e-05	-1.54434e-05	2.91783e-06	-3.11531e-06	3.01782e-05	-1.32734e-05	1.14818e-05	-1.32356e-05	3.78485e-05	-2.00352e-05	2.3518e-05
28.672	4.6294e-06	-1.04852e-05	-1.30507e-05	-5.12047e-06	4.85115e-05	1.02891e-05	-1.32808e-05	-4.59903e-06	-7.99712e-06	-4.78831e-06	-1.41677e-06	-6.42322e-06	1.33204e-06	1.44574e-06	2.66537e-05	-1.08401e-05	7.82332e-06	-8.09812e-06	2.8407e-05	-2.22925e-05	2.02881e-05	-9.15574e-06	-2.58382e-06	-9.47769e-07	-4.27683e-06	-1.60891e-05	4.7334e-05	-1.51902e-05	4.35773e-05	-2.32628e-05	-6.7454e-06	-6.64335e-06	4.40175e-05	1.55035e-05	1.96944e-05	-2.31196e-05	-1.76705e-05	-4.92437e-06	1.51003e-05	-1.58136e-05	3.28263e-06	-3.3871e-06	2.99533e-05	-1.37946e-05	1.08499e-05	-1.32025e-05	3.68437e-05	-1.97071e-05	2.41908e-05
28.928	5.56175e-06	-1.059e-05	-1.3441e-05	-5.06447e-06	4.98467e-05	1.06925e-05	-1.27653e-05	-5.05607e-06	-6.45812e-06	-5.58235e-06	-1.59872e-06	-6.97912e-06	1.68673e-06	1.17972e-06	2.66095e-05	-1.11679e-05	7.16347e-06	-8.3815e-06	3.01509e-05	-2.27585e-05	1.92611e-05	-9.02873e-06	-4.05773e-06	-9.85932e-07	-5.29819e-06	-1.65684e-05	4.85716e-05	-1.50311e-05	4.38456e-05	-2.30794e-05	-7.53024e-06	-6.54988e-06	4.44926e-05	1.63215e-05	1.95694e-05	-2.32831e-05	-1.72462e-05	-4.69668e-06	1.49572e-05	-1.61111e-05	3.50023e-06	-3.62188e-06	2.96038e-05	-1.42811e-05	1.01394e-05	-1.31356e-05	3.57772e-05	-1.93788e-05	2.47942e-05
29.184	6.35061e-06	-1.06858e-05	-1.38506e-05	-4.99864e-06	5.0904e-05	1.10941e-05	-1.23601e-05	-5.44708e-06	-5.03793e-06	-6.21589e-06	-1.88412e-06	-7.46973e-06	1.90829e-06	9.42532e-07	2.64483e-05	-1.14598e-05	6.49298e-06	-8.64638e-06	3.17855e-05	-2.31461e-05	1.81848e-05	-8.92341e-06	-5.55614e-06	-1.0549e-06	-6.34684e-06	-1.7039e-05	4.97451e-05	-1.48955e-05	4.40509e-05	-2.28696e-05	-8.40494e-06	-6.44167e-06	4.48227e-05	1.70833e-05	1.92743e-05	-2.33429e-05	-1.69278e-05	-4.35654e-06	1.4662e-05	-1.63332e-05	3.55945e-06	-3.8157e-06	2.91272e-05	-1.47271e-05	9.35443e-06	-1.30319e-05	3.46509e-05	-1.90503e-05	2.53161e-05
29.44	7.01908e-06	-1.07658e-05	-1.42729e-05	-4.91691e-06	5.17344e-05	1.14878e-05	-1.20062e-05	-5.77225e-06	-3.64624e-06	-6.74125e-06	-2.21918e-06	-7.9006e-06	2.05159e-06	7.27431e-07	2.61906e-05	-1.17184e-05	5.81235e-06	-8.87612e-06	3.33234e-05	-2.34624e-05	1.70726e-05	-8.81409e-06	-7.08227e-06	-1.14298e-06	-7.44062e-06	-1.7491e-05	5.08441e-05	-1.47634e-05	4.41845e-05	-2.26216e-05	-9.34086e-06	-6.31566e-06	4.50143e-05	1.77731e-05	1.88752e-05	-2.33083e-05	-1.66417e-05	-3.94639e-06	1.42629e-05	-1.64808e-05	3.53324e-06	-3.98115e-06	2.85414e-05	-1.51278e-05	8.49908e-06	-1.28774e-05	3.34881e-05	-1.87021e-05	2.57398e-05
29.696	7.60561e-06	-1.08223e-05	-1.46968e-05	-4.8095e-06	5.24219e-05	1.18625e-05	-1.16023e-05	-6.03442e-06	-2.12942e-06	-7.24922e-06	-2.52085e-06	-8.28441e-06	2.2067e-06	5.20884e-07	2.58719e-05	-1.19515e-05	5.11984e-06	-9.04899e-06	3.47939e-05	-2.37226e-05	1.59393e-05	-8.66161e-06	-8.64646e-06	-1.23182e-06	-8.60076e-06	-1.79094e-05	5.18616e-05	-1.46062e-05	4.42334e-05	-2.23186e-05	-1.02907e-05	-6.16656e-06	4.50745e-05	1.83674e-05	1.84822e-05	-2.31949e-05	-1.62644e-05	-3.53566e-06	1.3835e-05	-1.65573e-05	3.54114e-06	-4.14006e-06	2.78772e-05	-1.54789e-05	7.57804e-06	-1.26524e-05	3.2324e-05	-1.83048e-05	2.60468e-05
29.952	8.14161e-06	-1.08494e-05	-1.51111e-05	-4.6692e-06	5.3034e-05	1.22082e-05	-1.10693e-05	-6.23688e-06	-3.71937e-07	-7.81039e-06	-2.72158e-06	-8.63168e-06	2.44543e-06	3.12602e-07	2.55223e-05	-1.21638e-05	4.41683e-06	-9.14838e-06	3.62177e-05	-2.39384e-05	1.48008e-05	-8.43616e-06	-1.02518e-05	-1.30601e-06	-9.84064e-06	-1.82819e-05	5.27897e-05	-1.44033e-05	4.41865e-05	-2.19484e-05	-1.12137e-05	-5.99064e-06	4.501e-05	1.88474e-05	1.8183e-05	-2.30169e-05	-1.57026e-05	-3.17972e-06	1.34396e-05	-1.65665e-05	3.67714e-06	-4.30922e-06	2.71611e-05	-1.57762e-05	6.5978e-06	-1.2343e-05	3.11882e-05	-1.78362e-05	2.62211e-05
30.208	8.63166e-06	-1.08457e-05	-1.55087e-05	-4.49681e-06	5.35781e-05	1.25219e-05	-1.04064e-05	-6.3813e-06	1.61386e-06	-8.4231e-06	-2.809e-06	-8.94249e-06	2.77388e-06	1.04484e-07	2.51491e-05	-1.23514e-05	3.71259e-06	-9.17163e-06	3.75832e-05	-2.41084e-05	1.36738e-05	-8.13749e-06	-1.18816e-05	-1.36149e-06	-1.1156e-05	-1.86057e-05	5.3617e-05	-1.4156e-05	4.40398e-05	-2.15129e-05	-1.2098e-05	-5.78913e-06	4.48249e-05	1.92094e-05	1.7983e-05	-2.27799e-05	-1.49645e-05	-2.88336e-06	1.30872e-05	-1.65112e-05	3.94575e-06	-4.48784e-06	2.64022e-05	-1.60151e-05	5.56758e-06	-1.19491e-05	3.00899e-05	-1.72968e-05	2.6253e-05
30.464	9.04936e-06	-1.08147e-05	-1.58882e-05	-4.3022e-06	5.39932e-05	1.28086e-05	-9.70285e-06	-6.46712e-06	3.67018e-06	-9.00321e-06	-2.83418e-06	-9.20466e-06	3.12288e-06	-8.76198e-08	2.47326e-05	-1.24998e-05	3.02491e-06	-9.13189e-06	3.88431e-05	-2.42166e-05	1.25758e-05	-7.79882e-06	-1.34967e-05	-1.40743e-06	-1.25231e-05	-1.88892e-05	5.43281e-05	-1.38902e-05	4.37978e-05	-2.10296e-05	-1.29652e-05	-5.56887e-06	4.45207e-05	1.94672e-05	1.77934e-05	-2.248e-05	-1.41739e-05	-2.59345e-06	1.27301e-05	-1.63925e-05	4.24911e-06	-4.65507e-06	2.55883e-05	-1.61909e-05	4.49922e-06	-1.14873e-05	2.90139e-05	-1.67131e-05	2.61406e-05
30.72	9.35379e-06	-1.07627e-05	-1.62502e-05	-4.09964e-06	5.41862e-05	1.30772e-05	-9.09018e-06	-6.49307e-06	5.56985e-06	-9.42802e-06	-2.87911e-06	-9.40058e-06	3.38737e-06	-2.4147e-07	2.42416e-05	-1.25903e-05	2.3755e-06	-9.05062e-06	3.99337e-05	-2.42401e-05	1.15239e-05	-7.46994e-06	-1.50476e-05	-1.45923e-06	-1.39068e-05	-1.9146e-05	5.49073e-05	-1.36448e-05	4.34697e-05	-2.05239e-05	-1.38522e-05	-5.33944e-06	4.40979e-05	1.9643e-05	1.74818e-05	-2.21092e-05	-1.35102e-05	-2.22939e-06	1.22925e-05	-1.62112e-05	4.44056e-06	-4.78059e-06	2.4698e-05	-1.62993e-05	3.40574e-06	-1.09824e-05	2.7934e-05	-1.61245e-05	2.58864e-05
30.976	9.51837e-06	-1.06957e-05	-1.65923e-05	-3.89973e-06	5.40968e-05	1.33317e-05	-8.65935e-06	-6.45989e-06	7.14886e-06	-9.61284e-06	-2.9995e-06	-9.51922e-06	3.49537e-06	-3.41653e-07	2.3658e-05	-1.26095e-05	1.78231e-06	-8.94461e-06	4.08093e-05	-2.41643e-05	1.0534e-05	-7.18748e-06	-1.64938e-05	-1.52645e-06	-1.52754e-05	-1.9385e-05	5.53446e-05	-1.34504e-05	4.30622e-05	-2.00165e-05	-1.47792e-05	-5.10821e-06	4.35589e-05	1.97525e-05	1.69584e-05	-2.16644e-05	-1.31037e-05	-1.73653e-06	1.17236e-05	-1.59702e-05	4.41809e-06	-4.8433e-06	2.37207e-05	-1.63371e-05	2.29934e-06	-1.04543e-05	2.68347e-05	-1.55607e-05	2.54924e-05
31.232	9.55469e-06	-1.06158e-05	-1.69038e-05	-3.70268e-06	5.375e-05	1.35652e-05	-8.39213e-06	-6.37263e-06	8.41616e-06	-9.57433e-06	-3.17744e-06	-9.56598e-06	3.46505e-06	-3.90536e-07	2.29983e-05	-1.25577e-05	1.25305e-06	-8.81518e-06	4.14701e-05	-2.39945e-05	9.62007e-06	-6.95034e-06	-1.78199e-05	-1.60273e-06	-1.66129e-05	-1.96014e-05	5.56403e-05	-1.33123e-05	4.25734e-05	-1.9512e-05	-1.57229e-05	-4.87621e-06	4.29102e-05	1.97915e-05	1.62491e-05	-2.11566e-05	-1.29483e-05	-1.1304e-06	1.1041e-05	-1.56762e-05	4.20176e-06	-4.84667e-06	2.26737e-05	-1.63036e-05	1.18969e-06	-9.9064e-06	2.57297e-05	-1.5023e-05	2.49559e-05
31.488	9.51506e-06	-1.05212e-05	-1.71661e-05	-3.49755e-06	5.32618e-05	1.37588e-05	-8.15373e-06	-6.24089e-06	9.56602e-06	-9.43742e-06	-3.31647e-06	-9.56371e-06	3.41078e-06	-4.09483e-07	2.23151e-05	-1.24499e-05	7.84175e-07	-8.64685e-06	4.19654e-05	-2.37574e-05	8.79324e-06	-6.71684e-06	-1.90386e-05	-1.66489e-06	-1.79208e-05	-1.97768e-05	5.58055e-05	-1.32073e-05	4.19924e-05	-1.89978e-05	-1.66145e-05	-4.63765e-06	4.21624e-05	1.97353e-05	1.5502e-05	-2.06103e-05	-1.28915e-05	-5.01546e-07	1.03363e-05	-1.53403e-05	3.94212e-06	-4.82048e-06	2.16032e-05	-1.62e-05	8.37505e-08	-9.32433e-06	2.46634e-05	-1.44816e-05	2.42693e-05
31.744	9.46905e-06	-1.04085e-05	-1.73577e-05	-3.26875e-06	5.27866e-05	1.38894e-05	-7.75996e-06	-6.0763e-06	1.08719e-05	-9.37349e-06	-3.28825e-06	-9.54282e-06	3.48714e-06	-4.28234e-07	2.16759e-05	-1.23079e-05	3.66432e-07	-8.41762e-06	4.23665e-05	-2.3489e-05	8.06192e-06	-6.42828e-06	-2.01751e-05	-1.68298e-06	-1.92075e-05	-1.98867e-05	5.58573e-05	-1.31006e-05	4.13051e-05	-1.8454e-05	-1.73663e-05	-4.38393e-06	4.13283e-05	1.95508e-05	1.49176e-05	-2.00563e-05	-1.27175e-05	2.75861e-08	9.73132e-06	-1.49752e-05	3.84463e-06	-4.8059e-06	2.05673e-05	-1.60295e-05	-1.01286e-06	-8.68686e-06	2.36922e-05	-1.38942e-05	2.34248e-05
32	9.4659e-06	-1.02769e-05	-1.74623e-05	-3.00643e-06	5.24332e-05	1.39396e-05	-7.08511e-06	-5.88877e-06	1.25157e-05	-9.50113e-06	-3.00727e-06	-9.52538e-06	3.79903e-06	-4.67772e-07	2.11291e-05	-1.21474e-05	-5.9169e-09	-8.11551e-06	4.27227e-05	-2.32155e-05	7.43204e-06	-6.04698e-06	-2.12432e-05	-1.63637e-06	-2.0471e-05	-1.99141e-05	5.58112e-05	-1.29712e-05	4.05036e-05	-1.78698e-05	-1.79147e-05	-4.11003e-06	4.04189e-05	1.92176e-05	1.46346e-05	-1.9518e-05	-1.22823e-05	3.72029e-07	9.30937e-06	-1.45919e-05	4.0483e-06	-4.8315e-06	1.96082e-05	-1.57957e-05	-2.09359e-06	-7.98311e-06	2.28552e-05	-1.32342e-05	2.24208e-05
32.256	9.50521e-06	-1.01317e-05	-1.7475e-05	-2.71462e-06	5.22004e-05	1.3907e-05	-6.14579e-06	-5.68329e-06	1.44548e-05	-9.80894e-06	-2.48886e-06	-9.51282e-06	4.33198e-06	-5.26975e-07	2.06781e-05	-1.19689e-05	-3.27928e-07	-7.75134e-06	4.30269e-05	-2.2939e-05	6.90723e-06	-5.58582e-06	-2.22266e-05	-1.52622e-06	-2.16851e-05	-1.98602e-05	5.56757e-05	-1.28329e-05	3.95939e-05	-1.7256e-05	-1.82533e-05	-3.81948e-06	3.94411e-05	1.87429e-05	1.46418e-05	-1.90017e-05	-1.16179e-05	5.38244e-07	9.06168e-06	-1.41972e-05	4.5315e-06	-4.89455e-06	1.87316e-05	-1.55021e-05	-3.14931e-06	-7.2259e-06	2.21515e-05	-1.25138e-05	2.12683e-05
32.512	9.53606e-06	-9.98409e-06	-1.74034e-05	-2.41134e-06	5.19749e-05	1.38043e-05	-5.1032e-06	-5.4597e-06	1.64198e-05	-1.01535e-05	-1.85049e-06	-9.48543e-06	4.95042e-06	-5.82153e-07	2.028e-05	-1.17566e-05	-5.8391e-07	-7.35872e-06	4.32155e-05	-2.26364e-05	6.48885e-06	-5.10864e-06	-2.30785e-05	-1.3758e-06	-2.28005e-05	-1.97443e-05	5.54512e-05	-1.27338e-05	3.85961e-05	-1.66454e-05	-1.84345e-05	-3.52442e-06	3.83975e-05	1.81629e-05	1.47756e-05	-1.84956e-05	-1.09354e-05	6.2568e-07	8.886e-06	-1.3793e-05	5.10975e-06	-4.96056e-06	1.79056e-05	-1.5152e-05	-4.16861e-06	-6.45172e-06	2.15394e-05	-1.17839e-05	1.99896e-05
32.768	9.48873e-06	-9.84744e-06	-1.72603e-05	-2.1197e-06	5.16021e-05	1.36501e-05	-4.17211e-06	-5.21557e-06	1.80589e-05	-1.03433e-05	-1.24831e-06	-9.41545e-06	5.47384e-06	-6.01384e-07	1.98746e-05	-1.14895e-05	-7.55495e-07	-6.9795e-06	4.32047e-05	-2.22757e-05	6.17552e-06	-4.69757e-06	-2.37431e-05	-1.2169e-06	-2.37609e-05	-1.95925e-05	5.51365e-05	-1.27341e-05	3.75362e-05	-1.60783e-05	-1.85336e-05	-3.24013e-06	3.7289e-05	1.75247e-05	1.48163e-05	-1.79808e-05	-1.05097e-05	7.68301e-07	8.64508e-06	-1.33788e-05	5.53879e-06	-4.98358e-06	1.70834e-05	-1.47491e-05	-5.14005e-06	-5.70551e-06	2.09612e-05	-1.11094e-05	1.8613e-05
33.024	9.32229e-06	-9.73138e-06	-1.70548e-05	-1.85457e-06	5.09926e-05	1.34557e-05	-3.48392e-06	-4.95068e-06	1.91573e-05	-1.02647e-05	-7.81731e-07	-9.28691e-06	5.79117e-06	-5.66117e-07	1.94267e-05	-1.11574e-05	-8.33672e-07	-6.64207e-06	4.29471e-05	-2.184e-05	5.96264e-06	-4.40404e-06	-2.41875e-05	-1.06948e-06	-2.45277e-05	-1.94217e-05	5.47371e-05	-1.28715e-05	3.64341e-05	-1.55812e-05	-1.8596e-05	-2.97677e-06	3.61196e-05	1.68615e-05	1.46314e-05	-1.74474e-05	-1.05077e-05	1.04657e-06	8.25466e-06	-1.29562e-05	5.66943e-06	-4.93676e-06	1.62384e-05	-1.42988e-05	-6.05551e-06	-5.01793e-06	2.03806e-05	-1.05316e-05	1.71631e-05
33.28	9.05921e-06	-9.63748e-06	-1.67848e-05	-1.61285e-06	5.01992e-05	1.32149e-05	-2.98726e-06	-4.67027e-06	1.97947e-05	-9.97378e-06	-4.24048e-07	-9.11003e-06	5.94388e-06	-4.86864e-07	1.89571e-05	-1.07728e-05	-8.27463e-07	-6.34541e-06	4.24717e-05	-2.13447e-05	5.84205e-06	-4.21307e-06	-2.44245e-05	-9.26834e-07	-2.50971e-05	-1.92261e-05	5.42715e-05	-1.31359e-05	3.52942e-05	-1.51508e-05	-1.85974e-05	-2.73341e-06	3.48994e-05	1.61728e-05	1.42807e-05	-1.69063e-05	-1.08625e-05	1.4235e-06	7.74754e-06	-1.25312e-05	5.56e-06	-4.83451e-06	1.53884e-05	-1.38093e-05	-6.91242e-06	-4.3888e-06	1.98095e-05	-1.00411e-05	1.56541e-05
33.536	8.78276e-06	-9.55944e-06	-1.64373e-05	-1.37417e-06	4.94106e-05	1.29054e-05	-2.45556e-06	-4.38461e-06	2.03341e-05	-9.68895e-06	-2.71938e-08	-8.91999e-06	6.11985e-06	-4.01943e-07	1.85405e-05	-1.03692e-05	-7.63126e-07	-6.05997e-06	4.18806e-05	-2.0836e-05	5.80241e-06	-4.04567e-06	-2.45109e-05	-7.56653e-07	-2.55e-05	-1.89791e-05	5.377e-05	-1.34716e-05	3.41068e-05	-1.47553e-05	-1.84479e-05	-2.49839e-06	3.36446e-05	1.54264e-05	1.40083e-05	-1.6388e-05	-1.1283e-05	1.74939e-06	7.26903e-06	-1.21141e-05	5.46825e-06	-4.73072e-06	1.45945e-05	-1.32909e-05	-7.71345e-06	-3.78808e-06	1.93068e-05	-9.57992e-06	1.40899e-05
33.792	8.59396e-06	-9.48783e-06	-1.59976e-05	-1.11284e-06	4.88551e-05	1.25008e-05	-1.61054e-06	-4.10474e-06	2.12249e-05	-9.67705e-06	5.9311e-07	-8.75895e-06	6.55065e-06	-3.57888e-07	1.82668e-05	-9.98658e-06	-6.73102e-07	-5.74656e-06	4.1298e-05	-2.03688e-05	5.83022e-06	-3.80257e-06	-2.45182e-05	-5.19327e-07	-2.57802e-05	-1.86476e-05	5.32649e-05	-1.38067e-05	3.28579e-05	-1.43535e-05	-1.80393e-05	-2.25667e-06	3.23732e-05	1.45806e-05	1.41128e-05	-1.59281e-05	-1.14081e-05	1.8411e-06	6.99829e-06	-1.17158e-05	5.71234e-06	-4.69115e-06	1.39298e-05	-1.27547e-05	-8.46341e-06	-3.1758e-06	1.89444e-05	-9.07439e-06	1.24721e-05
34.048	8.55098e-06	-9.41722e-06	-1.54611e-05	-8.14748e-07	4.86653e-05	1.19883e-05	-2.96336e-07	-3.83639e-06	2.27256e-05	-1.00926e-05	1.53698e-06	-8.65067e-06	7.36645e-06	-3.8182e-07	1.81863e-05	-9.65097e-06	-5.8044e-07	-5.38334e-06	4.07994e-05	-1.99762e-05	5.91108e-06	-3.42601e-06	-2.44927e-05	-1.93759e-07	-2.59655e-05	-1.82139e-05	5.2778e-05	-1.40966e-05	3.15445e-05	-1.39212e-05	-1.73142e-05	-2.00023e-06	3.10994e-05	1.36172e-05	1.47639e-05	-1.55463e-05	-1.10254e-05	1.59399e-06	7.03699e-06	-1.13423e-05	6.47464e-06	-4.75443e-06	1.34365e-05	-1.22107e-05	-9.16512e-06	-2.53035e-06	1.8761e-05	-8.48277e-06	1.08109e-05
34.304	8.62763e-06	-9.35098e-06	-1.48421e-05	-4.88957e-07	4.87848e-05	1.13804e-05	1.40144e-06	-3.57607e-06	2.47145e-05	-1.08679e-05	2.73821e-06	-8.58327e-06	8.49687e-06	-4.62545e-07	1.82734e-05	-9.35971e-06	-4.88022e-07	-4.98428e-06	4.03616e-05	-1.9648e-05	6.03089e-06	-2.94218e-06	-2.4427e-05	2.05007e-07	-2.60466e-05	-1.76898e-05	5.23123e-05	-1.4353e-05	3.01852e-05	-1.34703e-05	-1.6312e-05	-1.73513e-06	2.98296e-05	1.25632e-05	1.58773e-05	-1.52328e-05	-1.02215e-05	1.0585e-06	7.33323e-06	-1.09914e-05	7.66744e-06	-4.90539e-06	1.30953e-05	-1.16663e-05	-9.81659e-06	-1.86782e-06	1.87295e-05	-7.82743e-06	9.13211e-06
34.56	8.72012e-06	-9.3006e-06	-1.41718e-05	-1.65796e-07	4.8984e-05	1.07129e-05	3.17516e-06	-3.31181e-06	2.67195e-05	-1.17305e-05	3.97789e-06	-8.51218e-06	9.68731e-06	-5.53573e-07	1.84321e-05	-9.08387e-06	-3.79922e-07	-4.59629e-06	3.98716e-05	-1.93344e-05	6.17624e-06	-2.45454e-06	-2.42648e-05	6.28702e-07	-2.59809e-05	-1.71148e-05	5.18532e-05	-1.46402e-05	2.88181e-05	-1.30455e-05	-1.51615e-05	-1.48037e-06	2.85629e-05	1.14871e-05	1.71349e-05	-1.495e-05	-9.35822e-06	4.27975e-07	7.69376e-06	-1.06532e-05	8.95451e-06	-5.07924e-06	1.28311e-05	-1.1126e-05	-1.04117e-05	-1.23885e-06	1.87626e-05	-7.18975e-06	7.47584e-06
34.816	8.70352e-06	-9.27922e-06	-1.34864e-05	1.18842e-07	4.89852e-05	1.00289e-05	4.65721e-06	-3.02896e-06	2.81758e-05	-1.23519e-05	4.99698e-06	-8.38384e-06	1.0634e-05	-5.98721e-07	1.85471e-05	-8.78708e-06	-2.35306e-07	-4.27407e-06	3.9192e-05	-1.89744e-05	6.33414e-06	-2.08658e-06	-2.39372e-05	1.01995e-06	-2.57191e-05	-1.65363e-05	5.13797e-05	-1.50352e-05	2.74865e-05	-1.27001e-05	-1.40167e-05	-1.25822e-06	2.72957e-05	1.04683e-05	1.81548e-05	-1.46529e-05	-8.87069e-06	-6.52467e-08	7.8876e-06	-1.03156e-05	9.93347e-06	-5.19753e-06	1.25532e-05	-1.05937e-05	-1.09439e-05	-7.02221e-07	1.8757e-05	-6.66638e-06	5.8846e-06
35.072	8.50775e-06	-9.29278e-06	-1.28116e-05	3.44707e-07	4.8633e-05	9.35634e-06	5.63831e-06	-2.71773e-06	2.87721e-05	-1.25489e-05	5.64766e-06	-8.16753e-06	1.11662e-05	-5.66611e-07	1.85521e-05	-8.45115e-06	-4.73126e-08	-4.04627e-06	3.82505e-05	-1.85343e-05	6.49145e-06	-1.90452e-06	-2.34131e-05	1.34471e-06	-2.52425e-05	-1.59825e-05	5.08801e-05	-1.55744e-05	2.62194e-05	-1.24618e-05	-1.29713e-05	-1.08118e-06	2.6029e-05	9.55588e-06	1.87213e-05	-1.43147e-05	-8.99476e-06	-2.89845e-07	7.78555e-06	-9.97034e-06	1.03814e-05	-5.21679e-06	1.22104e-05	-1.00738e-05	-1.14119e-05	-2.89299e-07	1.86526e-05	-6.31025e-06	4.38872e-06
35.328	8.16732e-06	-9.33415e-06	-1.21512e-05	5.21064e-07	4.80043e-05	8.69394e-06	6.20999e-06	-2.37799e-06	2.86769e-05	-1.24141e-05	5.9921e-06	-7.87599e-06	1.13648e-05	-4.73195e-07	1.84743e-05	-8.09253e-06	1.64666e-07	-3.89322e-06	3.70977e-05	-1.80324e-05	6.63447e-06	-1.86676e-06	-2.27314e-05	1.61353e-06	-2.45861e-05	-1.54449e-05	5.03609e-05	-1.62188e-05	2.5019e-05	-1.23112e-05	-1.2002e-05	-9.43489e-07	2.47733e-05	8.74156e-06	1.89343e-05	-1.39439e-05	-9.58884e-06	-3.07105e-07	7.4513e-06	-9.61807e-06	1.04154e-05	-5.16014e-06	1.18271e-05	-9.57268e-06	-1.18222e-05	1.92119e-08	1.84716e-05	-6.09214e-06	2.9966e-06
35.584	7.81038e-06	-9.38429e-06	-1.14896e-05	6.83675e-07	4.73846e-05	8.01428e-06	6.73294e-06	-2.01802e-06	2.84875e-05	-1.22869e-05	6.28043e-06	-7.56057e-06	1.15364e-05	-3.76706e-07	1.84248e-05	-7.75826e-06	3.57955e-07	-3.75173e-06	3.58937e-05	-1.75339e-05	6.74935e-06	-1.83509e-06	-2.19923e-05	1.87686e-06	-2.38323e-05	-1.48816e-05	4.98441e-05	-1.68616e-05	2.38636e-05	-1.21872e-05	-1.09802e-05	-8.23012e-07	2.3548e-05	7.96499e-06	1.91763e-05	-1.35805e-05	-1.01739e-05	-3.50826e-07	7.12129e-06	-9.2669e-06	1.04567e-05	-5.1102e-06	1.14959e-05	-9.0984e-06	-1.21882e-05	2.88044e-07	1.83106e-05	-5.90942e-06	1.69682e-06
35.84	7.58763e-06	-9.42043e-06	-1.08062e-05	8.74974e-07	4.71077e-05	7.28406e-06	7.63245e-06	-1.64728e-06	2.89039e-05	-1.25649e-05	6.80876e-06	-7.28125e-06	1.20421e-05	-3.45274e-07	1.85349e-05	-7.50151e-06	4.84772e-07	-3.54681e-06	3.48241e-05	-1.7114e-05	6.82324e-06	-1.64727e-06	-2.13094e-05	2.19479e-06	-2.30741e-05	-1.42418e-05	4.9352e-05	-1.7379e-05	2.27254e-05	-1.20178e-05	-9.75217e-06	-6.93474e-07	2.23756e-05	7.15179e-06	1.98972e-05	-1.32715e-05	-1.019e-05	-6.96241e-07	7.07378e-06	-8.92633e-06	1.10001e-05	-5.16339e-06	1.13269e-05	-8.65793e-06	-1.25246e-05	5.93867e-07	1.82852e-05	-5.64169e-06	4.71676e-07
36.096	7.5792e-06	-9.42706e-06	-1.00941e-05	1.11806e-06	4.73489e-05	6.4907e-06	9.13085e-06	-1.26733e-06	3.0303e-05	-1.3457e-05	7.7335e-06	-7.06767e-06	1.30748e-05	-4.14588e-07	1.88723e-05	-7.34983e-06	5.16026e-07	-3.23354e-06	3.39903e-05	-1.6811e-05	6.84588e-06	-1.21241e-06	-2.07475e-05	2.59734e-06	-2.23689e-05	-1.34985e-05	4.88889e-05	-1.76959e-05	2.15937e-05	-1.17626e-05	-8.243e-06	-5.40486e-07	2.12732e-05	6.26346e-06	2.13331e-05	-1.3039e-05	-9.33232e-06	-1.48829e-06	7.45763e-06	-8.59924e-06	1.23116e-05	-5.37019e-06	1.13807e-05	-8.25466e-06	-1.28403e-05	9.8131e-07	1.8458e-05	-5.22347e-06	-6.85044e-07
36.352	7.73522e-06	-9.40329e-06	-9.37204e-06	1.39998e-06	4.79911e-05	5.6591e-06	1.10768e-05	-8.66677e-07	3.24654e-05	-1.48267e-05	8.95284e-06	-6.89471e-06	1.45162e-05	-5.60937e-07	1.93882e-05	-7.28511e-06	4.56763e-07	-2.82451e-06	3.33398e-05	-1.6597e-05	6.81076e-06	-5.72337e-07	-2.0283e-05	3.05919e-06	-2.17083e-05	-1.26697e-05	4.84299e-05	-1.78296e-05	2.04897e-05	-1.14389e-05	-6.52377e-06	-3.71812e-07	2.02465e-05	5.32958e-06	2.33258e-05	-1.28604e-05	-7.76636e-06	-2.63177e-06	8.18257e-06	-8.27707e-06	1.42357e-05	-5.69715e-06	1.16251e-05	-7.88673e-06	-1.31347e-05	1.43452e-06	1.87918e-05	-4.69077e-06	-1.75702e-06
36.608	7.88993e-06	-9.36196e-06	-8.68186e-06	1.67545e-06	4.86576e-05	4.84713e-06	1.29859e-05	-4.23307e-07	3.46396e-05	-1.6229e-05	1.01348e-05	-6.68929e-06	1.59698e-05	-7.07753e-07	1.99294e-05	-7.2488e-06	3.43146e-07	-2.3847e-06	3.2683e-05	-1.63849e-05	6.7154e-06	1.11563e-07	-1.98135e-05	3.5058e-06	-2.1026e-05	-1.18142e-05	4.79266e-05	-1.78809e-05	1.94628e-05	-1.11159e-05	-4.79565e-06	-2.15046e-07	1.92903e-05	4.44065e-06	2.5366e-05	-1.26739e-05	-6.0789e-06	-3.81681e-06	8.94465e-06	-7.94172e-06	1.62391e-05	-6.03595e-06	1.1944e-05	-7.54789e-06	-1.3399e-05	1.88303e-06	1.91596e-05	-4.17025e-06	-2.70855e-06
36.864	7.8475e-06	-9.32047e-06	-8.07015e-06	1.89059e-06	4.89039e-05	4.12042e-06	1.42878e-05	8.56222e-08	3.59339e-05	-1.71376e-05	1.08881e-05	-6.3672e-06	1.69661e-05	-7.64774e-07	2.03157e-05	-7.17151e-06	2.21265e-07	-1.99454e-06	3.17952e-05	-1.60729e-05	6.56059e-06	6.44683e-07	-1.92161e-05	3.85012e-06	-2.02399e-05	-1.10029e-05	4.73264e-05	-1.79757e-05	1.85683e-05	-1.08772e-05	-3.29341e-06	-1.02963e-07	1.83943e-05	3.70253e-06	2.68516e-05	-1.24084e-05	-4.97072e-06	-4.67676e-06	9.38341e-06	-7.57374e-06	1.76881e-05	-6.25857e-06	1.21984e-05	-7.23051e-06	-1.36223e-05	2.24119e-06	1.94104e-05	-3.81261e-06	-3.50134e-06
37.12	7.49426e-06	-9.2882e-06	-7.5653e-06	2.01407e-06	4.84688e-05	3.51984e-06	1.46485e-05	6.72101e-07	3.58284e-05	-1.72428e-05	1.09857e-05	-5.88057e-06	1.7231e-05	-6.79108e-07	2.04402e-05	-7.01137e-06	1.19028e-07	-1.70052e-06	3.05482e-05	-1.56016e-05	6.34902e-06	9.1296e-07	-1.84218e-05	4.0406e-06	-1.93081e-05	-1.02794e-05	4.65976e-05	-1.8186e-05	1.7839e-05	-1.0771e-05	-2.15906e-06	-5.43183e-08	1.75536e-05	3.17638e-06	2.74271e-05	-1.2023e-05	-4.85366e-06	-4.99474e-06	9.28771e-06	-7.16239e-06	1.82105e-05	-6.28927e-06	1.23059e-05	-6.92916e-06	-1.38001e-05	2.46039e-06	1.94562e-05	-3.70532e-06	-4.11593e-06
37.376	6.87282e-06	-9.25766e-06	-7.16207e-06	2.05793e-06	4.74399e-05	3.04015e-06	1.41829e-05	1.33063e-06	3.45138e-05	-1.66467e-05	1.05116e-05	-5.24825e-06	1.6863e-05	-4.68839e-07	2.03366e-05	-6.77903e-06	2.71568e-08	-1.48155e-06	2.89976e-05	-1.49916e-05	6.08395e-06	9.58947e-07	-1.7464e-05	4.09289e-06	-1.82632e-05	-9.63368e-06	4.57426e-05	-1.84778e-05	1.72667e-05	-1.07774e-05	-1.35791e-06	-6.10896e-08	1.67761e-05	2.83856e-06	2.72076e-05	-1.15313e-05	-5.58339e-06	-4.84069e-06	8.73206e-06	-6.71176e-06	1.79362e-05	-6.15207e-06	1.22953e-05	-6.64265e-06	-1.39383e-05	2.56387e-06	1.93296e-05	-3.81501e-06	-4.56512e-06
37.632	6.1725e-06	-9.20466e-06	-6.82365e-06	2.07514e-06	4.62325e-05	2.63318e-06	1.34264e-05	2.04113e-06	3.28469e-05	-1.58384e-05	9.84083e-06	-4.55014e-06	1.63103e-05	-2.18375e-07	2.01698e-05	-6.53363e-06	-9.91227e-08	-1.25166e-06	2.73699e-05	-1.43375e-05	5.76849e-06	9.73537e-07	-1.64703e-05	4.08574e-06	-1.72057e-05	-9.00311e-06	4.47939e-05	-1.87156e-05	1.68053e-05	-1.08123e-05	-6.88744e-07	-9.00287e-08	1.60843e-05	2.58504e-06	2.67495e-05	-1.0997e-05	-6.49228e-06	-4.55433e-06	8.05928e-06	-6.23887e-06	1.74665e-05	-5.96443e-06	1.23011e-05	-6.37327e-06	-1.40511e-05	2.64294e-06	1.91783e-05	-3.99498e-06	-4.89068e-06
37.888	5.63634e-06	-9.09788e-06	-6.50083e-06	2.13412e-06	4.53813e-05	2.23501e-06	1.30671e-05	2.78058e-06	3.19256e-05	-1.54476e-05	9.45353e-06	-3.88632e-06	1.61481e-05	-3.59084e-08	2.01538e-05	-6.35044e-06	-3.17545e-07	-8.9934e-07	2.59521e-05	-1.37598e-05	5.40592e-06	1.2032e-06	-1.55982e-05	4.1214e-06	-1.62552e-05	-8.30292e-06	4.379e-05	-1.87261e-05	1.63946e-05	-1.0768e-05	1.12403e-07	-9.84758e-08	1.551e-05	2.28041e-06	2.67711e-05	-1.05004e-05	-6.72141e-06	-4.57486e-06	7.71044e-06	-5.76419e-06	1.75743e-05	-5.87754e-06	1.2499e-05	-6.12331e-06	-1.41526e-05	2.81431e-06	1.91944e-05	-4.05755e-06	-5.14389e-06
38.144	5.4328e-06	-8.91317e-06	-6.15868e-06	2.28306e-06	4.52538e-05	1.80323e-06	1.35768e-05	3.53695e-06	3.25026e-05	-1.59051e-05	9.67858e-06	-3.32218e-06	1.67714e-05	5.06707e-09	2.04354e-05	-6.27684e-06	-6.66921e-07	-3.43814e-07	2.49399e-05	-1.33397e-05	5.00063e-06	1.82017e-06	-1.49493e-05	4.27083e-06	-1.54859e-05	-7.46998e-06	4.27485e-05	-1.83873e-05	1.59935e-05	-1.05703e-05	1.22798e-06	-5.63234e-08	1.50842e-05	1.82658e-06	2.77639e-05	-1.00933e-05	-5.68105e-06	-5.20478e-06	7.98929e-06	-5.29969e-06	1.87895e-05	-5.99404e-06	1.30145e-05	-5.89108e-06	-1.42471e-05	3.16032e-06	1.95152e-05	-3.87397e-06	-5.35986e-06
38.4	5.55994e-06	-8.64534e-06	-5.79637e-06	2.523e-06	4.58365e-05	1.34416e-06	1.49359e-05	4.31729e-06	3.45483e-05	-1.71896e-05	1.05033e-05	-2.84951e-06	1.81652e-05	-9.1001e-08	2.10088e-05	-6.30065e-06	-1.14261e-06	4.20934e-07	2.43262e-05	-1.30707e-05	4.55939e-06	2.8238e-06	-1.45066e-05	4.5328e-06	-1.48806e-05	-6.49774e-06	4.16489e-05	-1.76976e-05	1.56034e-05	-1.02208e-05	2.6505e-06	3.74782e-08	1.48269e-05	1.21525e-06	2.97043e-05	-9.76745e-06	-3.39578e-06	-6.43306e-06	8.88607e-06	-4.84125e-06	2.10879e-05	-6.30686e-06	1.38522e-05	-5.6687e-06	-1.43224e-05	3.68343e-06	2.0147e-05	-3.44886e-06	-5.53955e-06
38.656	5.83256e-06	-8.31205e-06	-5.45012e-06	2.80355e-06	4.67071e-05	9.15601e-07	1.65987e-05	5.14463e-06	3.71923e-05	-1.87943e-05	1.15493e-05	-2.38473e-06	1.98733e-05	-2.36597e-07	2.1703e-05	-6.34785e-06	-1.69189e-06	1.31633e-06	2.38888e-05	-1.28545e-05	4.09242e-06	4.02401e-06	-1.41311e-05	4.82846e-06	-1.43304e-05	-5.44509e-06	4.04384e-05	-1.67891e-05	1.52705e-05	-9.80309e-06	4.16643e-06	1.52461e-07	1.47398e-05	5.37219e-07	3.20133e-05	-9.45236e-06	-5.53939e-07	-7.90992e-06	1.00529e-05	-4.36977e-06	2.38476e-05	-6.69156e-06	1.48818e-05	-5.44347e-06	-1.4353e-05	4.29826e-06	2.0952e-05	-2.93008e-06	-5.64931e-06
38.912	5.95738e-06	-7.94832e-06	-5.17784e-06	3.0428e-06	4.72039e-05	6.03739e-07	1.77119e-05	6.04433e-06	3.90691e-05	-1.99278e-05	1.22245e-05	-1.80553e-06	2.11778e-05	-2.96337e-07	2.22488e-05	-6.31106e-06	-2.23109e-06	2.20713e-06	2.32824e-05	-1.25417e-05	3.61359e-06	5.11313e-06	-1.36182e-05	5.03342e-06	-1.36789e-05	-4.41607e-06	3.90595e-05	-1.58798e-05	1.50651e-05	-9.45056e-06	5.43871e-06	2.39191e-07	1.48052e-05	-5.47991e-08	3.37843e-05	-9.04577e-06	1.7587e-06	-9.08358e-06	1.09406e-05	-3.86109e-06	2.60896e-05	-6.95535e-06	1.58858e-05	-5.20238e-06	-1.43094e-05	4.86426e-06	2.17007e-05	-2.54995e-06	-5.63828e-06
39.168	5.6563e-06	-7.59499e-06	-5.03394e-06	3.16092e-06	4.67027e-05	4.86352e-07	1.74714e-05	7.02669e-06	3.88833e-05	-1.98417e-05	1.19711e-05	-1.00694e-06	2.13949e-05	-1.43917e-07	2.2389e-05	-6.09407e-06	-2.67535e-06	2.95183e-06	2.21875e-05	-1.19968e-05	3.13984e-06	5.78776e-06	-1.27856e-05	5.03034e-06	-1.27899e-05	-3.52181e-06	3.74839e-05	-1.51924e-05	1.50487e-05	-9.29218e-06	6.14407e-06	2.50109e-07	1.49899e-05	-4.09645e-07	3.4155e-05	-8.45927e-06	2.4996e-06	-9.4261e-06	1.10244e-05	-3.29957e-06	2.68761e-05	-6.91688e-06	1.66425e-05	-4.93785e-06	-1.41711e-05	5.24148e-06	2.2164e-05	-2.52895e-06	-5.46482e-06
39.424	4.77705e-06	-7.28663e-06	-5.0466e-06	3.11081e-06	4.48645e-05	6.00434e-07	1.54419e-05	8.07462e-06	3.59176e-05	-1.81245e-05	1.0487e-05	5.09866e-08	2.01411e-05	2.87203e-07	2.19781e-05	-5.65064e-06	-2.96669e-06	3.45097e-06	2.04408e-05	-1.11546e-05	2.68948e-06	5.86094e-06	-1.15492e-05	4.75618e-06	-1.1605e-05	-2.8432e-06	3.57385e-05	-1.48755e-05	1.5246e-05	-9.40335e-06	6.09761e-06	1.58411e-07	1.52518e-05	-4.36312e-07	3.26441e-05	-7.65754e-06	1.06856e-06	-8.63763e-06	1.00078e-05	-2.68844e-06	2.56699e-05	-6.47766e-06	1.70049e-05	-4.65167e-06	-1.3937e-05	5.34217e-06	2.21975e-05	-2.9891e-06	-5.11863e-06
39.68	3.34314e-06	-7.04365e-06	-5.20748e-06	2.8927e-06	4.17466e-05	9.284e-07	1.17006e-05	9.14277e-06	3.02644e-05	-1.48352e-05	7.82614e-06	1.32526e-06	1.7455e-05	9.81451e-07	2.10281e-05	-5.00049e-06	-3.08881e-06	3.67345e-06	1.80919e-05	-1.00445e-05	2.27992e-06	5.31708e-06	-9.95373e-06	4.22339e-06	-1.01658e-05	-2.40975e-06	3.39074e-05	-1.49647e-05	1.56334e-05	-9.78279e-06	5.31119e-06	-3.32075e-08	1.55479e-05	-1.32506e-07	2.93044e-05	-6.67324e-06	-2.50639e-06	-6.74097e-06	7.91602e-06	-2.05207e-06	2.2502e-05	-5.65417e-06	1.6941e-05	-4.35543e-06	-1.36273e-05	5.15644e-06	2.17842e-05	-3.91453e-06	-4.62882e-06
39.936	1.53005e-06	-6.87055e-06	-5.47665e-06	2.54893e-06	3.77488e-05	1.40658e-06	6.76724e-06	1.01685e-05	2.27185e-05	-1.04407e-05	4.34931e-06	2.70663e-06	1.37441e-05	1.85301e-06	1.96891e-05	-4.21829e-06	-3.06488e-06	3.65406e-06	1.53705e-05	-8.77427e-06	1.92504e-06	4.2952e-06	-8.15015e-06	3.50969e-06	-8.59477e-06	-2.19993e-06	3.21117e-05	-1.53895e-05	1.61473e-05	-1.03613e-05	3.97028e-06	-2.96214e-07	1.58406e-05	4.24256e-07	2.46546e-05	-5.59372e-06	-7.64481e-06	-4.04159e-06	5.05593e-06	-1.4293e-06	1.79023e-05	-4.56217e-06	1.65262e-05	-4.06705e-06	-1.32778e-05	4.74521e-06	2.10225e-05	-5.16955e-06	-4.05546e-06
[truncated: 7 more columns]

## Sheet: HC03
Condition	1	1	1	1	1	1	1	1	1	1	1	1	1	1	1	1	1	1	1	1	1	1	1	1	1	1	1	1	2	2	2	2	2	2	2	2	2	2	2	2	2	2	2	2	2	2	2	2	2
Region	Left_dlPFC	Left_dlPFC	Left_dlPFC	Left_dlPFC	Left_dlPFC	Left_dlPFC	Left_dlPFC	Left_dlPFC	Left_FPA	Left_FPA	Left_FPA	Left_FPA	Left_FPA	Left_FPA	Right_FPA	Right_FPA	Right_FPA	Right_FPA	Right_FPA	Right_FPA	Right_dlPFC	Right_dlPFC	Right_dlPFC	Right_dlPFC	Right_dlPFC	Right_dlPFC	Right_dlPFC	Right_dlPFC	Left_dlPFC	Left_dlPFC	Left_dlPFC	Left_dlPFC	Left_dlPFC	Left_dlPFC	Left_dlPFC	Left_dlPFC	Left_FPA	Left_FPA	Left_FPA	Left_FPA	Left_FPA	Left_FPA	Right_FPA	Right_FPA	Right_FPA	Right_FPA	Right_FPA	Right_FPA	Right_dlPFC
Channel (S,D)	HbO 5,5	HbR 5,5	HbO 5,7	HbR 5,7	HbO 6,5	HbR 6,5	HbO 7,7	HbR 7,7	HbO 7,6	HbR 7,6	HbO 7,4	HbR 7,4	HbO 1,6	HbR 1,6	HbO 1,1	HbR 1,1	HbO 4,4	HbR 4,4	HbO 4,1	HbR 4,1	HbO 4,3	HbR 4,3	HbO 3,3	HbR 3,3	HbO 3,2	HbR 3,2	HbO 2,2	HbR 2,2	HbO 5,5	HbR 5,5	HbO 5,7	HbR 5,7	HbO 6,5	HbR 6,5	HbO 7,7	HbR 7,7	HbO 7,6	HbR 7,6	HbO 7,4	HbR 7,4	HbO 1,6	HbR 1,6	HbO 1,1	HbR 1,1	HbO 4,4	HbR 4,4	HbO 4,1	HbR 4,1	HbO 4,3
-2.048	5.05297e-06	-5.86864e-07	3.85166e-06	-1.01883e-06	-1.47544e-07	4.92217e-07	7.81571e-06	-6.26127e-07	3.42877e-06	-5.69205e-07	4.54425e-06	-3.29018e-08	6.05697e-06	-9.04584e-07	7.86196e-06	8.00607e-07	4.37462e-06	7.10914e-07	6.82837e-06	-3.89963e-07	0	0	1.7967e-06	5.51396e-07	4.08705e-06	-7.04095e-07	-6.77692e-08	2.10618e-06	1.6901e-06	2.47552e-06	-3.43491e-06	2.3349e-07	-4.29343e-06	4.25638e-06	1.21817e-06	1.70798e-06	-2.20882e-06	4.0028e-06	1.56017e-06	4.12115e-06	-2.20877e-06	1.89435e-06	2.01876e-06	1.79675e-06	5.39235e-06	2.13474e-06	-1.07566e-06	1.828e-06	0
-1.792	1.65159e-06	-1.3875e-07	2.58004e-06	-5.83529e-07	2.17999e-07	9.71967e-07	3.61362e-06	-4.65952e-08	2.89011e-06	4.41328e-08	2.70142e-06	8.14153e-08	3.32142e-06	-6.64372e-07	3.48371e-06	3.36013e-07	1.81852e-06	1.64507e-07	3.40689e-06	1.79854e-07	0	0	1.1717e-06	2.5669e-07	2.5711e-06	1.69837e-07	9.45603e-07	1.41792e-06	2.80877e-07	1.21731e-06	-2.13021e-06	-1.33789e-08	-4.19102e-06	3.99737e-06	-7.91499e-07	1.77287e-06	-1.00112e-06	2.43315e-06	7.89977e-07	2.12172e-06	-1.02549e-06	4.88233e-07	1.00823e-06	3.57107e-07	2.2288e-06	6.66465e-07	-1.42608e-07	6.56386e-07	0
-1.536	-1.02784e-06	1.98376e-07	1.30663e-06	-1.91845e-07	4.44856e-07	1.19399e-06	9.27139e-08	3.77526e-07	2.10727e-06	4.82754e-07	1.00248e-06	1.56721e-07	8.94034e-07	-4.0134e-07	-1.48696e-07	-4.09215e-08	-2.66612e-07	-2.49613e-07	4.67335e-07	5.70346e-07	0	0	5.61929e-07	1.05039e-08	1.12255e-06	7.77217e-07	1.54545e-06	7.345e-07	-7.68977e-07	1.46716e-07	-9.03226e-07	-1.88846e-07	-3.55857e-06	3.27961e-06	-2.12654e-06	1.58675e-06	1.06341e-08	9.76836e-07	1.24595e-07	3.97683e-07	-3.18278e-08	-5.87571e-07	1.34538e-07	-7.22369e-07	-3.57912e-07	-4.77489e-07	5.52145e-07	-2.68337e-07	0
-1.28	-2.53411e-06	3.64012e-07	1.36549e-07	1.11365e-07	4.73721e-07	1.05274e-06	-2.24285e-06	5.61697e-07	1.06494e-06	6.53447e-07	-3.67825e-07	1.72186e-07	-9.28153e-07	-1.29057e-07	-2.50012e-06	-2.73481e-07	-1.56305e-06	-4.56481e-07	-1.59261e-06	6.89736e-07	0	0	2.116e-08	-1.52324e-07	-1.17056e-07	9.82468e-07	1.55056e-06	1.09483e-07	-1.261e-06	-5.90432e-07	1.24215e-07	-2.56016e-07	-2.26885e-06	2.00529e-06	-2.46383e-06	1.0788e-06	6.7888e-07	-2.15722e-07	-3.47457e-07	-8.26389e-07	6.30215e-07	-1.14181e-06	-4.83467e-07	-1.24181e-06	-1.97165e-06	-1.10277e-06	8.74166e-07	-7.96602e-07	0
-1.024	-2.69254e-06	3.40192e-07	-8.60322e-07	3.05578e-07	2.93033e-07	5.1595e-07	-3.18067e-06	4.76576e-07	-2.08418e-07	5.22809e-07	-1.31372e-06	1.18154e-07	-2.00363e-06	1.40811e-07	-3.34724e-06	-3.41821e-07	-1.94647e-06	-4.30629e-07	-2.59093e-06	5.0513e-07	0	0	-4.19363e-07	-2.18107e-07	-1.06543e-06	7.40881e-07	9.11598e-07	-4.27896e-07	-1.12825e-06	-9.32604e-07	8.89764e-07	-2.03066e-07	-3.1544e-07	1.74831e-07	-1.70734e-06	2.37515e-07	9.37783e-07	-1.07146e-06	-5.85007e-07	-1.45546e-06	8.99744e-07	-1.10764e-06	-7.86961e-07	-1.13521e-06	-2.45013e-06	-1.14025e-06	7.73752e-07	-8.78082e-07	0
-0.768	-1.70846e-06	1.65586e-07	-1.67368e-06	4.05041e-07	-4.72886e-08	-3.52285e-07	-2.91598e-06	1.67433e-07	-1.63747e-06	1.38362e-07	-1.87053e-06	6.66315e-10	-2.41444e-06	4.01837e-07	-2.90112e-06	-2.76143e-07	-1.55911e-06	-2.13283e-07	-2.65183e-06	6.32324e-08	0	0	-7.63149e-07	-2.02279e-07	-1.73184e-06	1.29673e-07	-2.47363e-07	-8.8549e-07	-4.80666e-07	-9.36118e-07	1.4184e-06	-5.17231e-08	2.15906e-06	-2.09193e-06	-6.27939e-08	-8.73658e-07	8.36826e-07	-1.62955e-06	-6.1372e-07	-1.57576e-06	8.29526e-07	-5.86513e-07	-8.0385e-07	-5.16526e-07	-1.95478e-06	-6.90778e-07	3.16292e-07	-5.96642e-07	0
-0.512	-1.23479e-07	-7.26579e-08	-2.3539e-06	4.55535e-07	-4.46501e-07	-1.40584e-06	-2.00868e-06	-2.55289e-07	-3.1146e-06	-3.81626e-07	-2.19512e-06	-1.59894e-07	-2.44687e-06	6.54076e-07	-1.76052e-06	-1.5014e-07	-7.78735e-07	9.65723e-08	-2.1769e-06	-5.19562e-07	0	0	-1.04666e-06	-1.45867e-07	-2.2135e-06	-6.68053e-07	-1.65439e-06	-1.30603e-06	4.18761e-07	-7.62556e-07	1.8152e-06	1.47296e-07	4.89076e-06	-4.57917e-06	2.00422e-06	-2.12899e-06	5.297e-07	-2.0316e-06	-5.18815e-07	-1.43501e-06	5.74253e-07	1.73504e-07	-6.4179e-07	3.44293e-07	-9.33806e-07	-3.64257e-09	-3.32195e-07	-1.52791e-07	0
-0.256	1.38187e-06	-2.69893e-07	-2.98697e-06	5.16686e-07	-7.88275e-07	-2.46875e-06	-1.17388e-06	-6.5522e-07	-4.53062e-06	-8.90674e-07	-2.50095e-06	-3.36347e-07	-2.47933e-06	9.02628e-07	-6.87975e-07	-5.41137e-08	-7.9167e-08	3.78011e-07	-1.69032e-06	-1.09877e-06	0	0	-1.32231e-06	-1.00013e-07	-2.65287e-06	-1.42793e-06	-2.9837e-06	-1.74867e-06	1.24915e-06	-6.17833e-07	2.22077e-06	3.32244e-07	7.57749e-06	-7.04238e-06	3.92962e-06	-3.38127e-06	2.16115e-07	-2.46445e-06	-4.09747e-07	-1.34793e-06	3.32357e-07	8.67452e-07	-4.45459e-07	1.11776e-06	4.71293e-08	6.13723e-07	-9.65895e-07	2.08072e-07	0
0	2.26296e-06	-3.45928e-07	-3.65345e-06	6.36755e-07	-9.87223e-07	-3.40539e-06	-9.8721e-07	-9.24071e-07	-5.81061e-06	-1.27263e-06	-2.96357e-06	-5.05504e-07	-2.82147e-06	1.15419e-06	-2.95369e-07	-5.81326e-08	1.64039e-07	5.37118e-07	-1.61876e-06	-1.55919e-06	0	0	-1.63303e-06	-1.04591e-07	-3.17317e-06	-1.97286e-06	-3.98261e-06	-2.26163e-06	1.76161e-06	-6.66594e-07	2.74699e-06	4.54854e-07	9.98654e-06	-9.29479e-06	5.27038e-06	-4.51565e-06	5.92457e-08	-3.07818e-06	-3.70756e-07	-1.56379e-06	2.63989e-07	1.25658e-06	-3.34941e-07	1.54667e-06	5.40763e-07	9.19969e-07	-1.42302e-06	2.94129e-07	0
0.256	2.33448e-06	-2.78244e-07	-4.39114e-06	8.31861e-07	-1.02498e-06	-4.17557e-06	-1.64382e-06	-1.02504e-06	-6.93865e-06	-1.48869e-06	-3.64141e-06	-6.57117e-07	-3.58064e-06	1.41327e-06	-7.87421e-07	-1.82678e-07	-1.68713e-07	5.45993e-07	-2.11002e-06	-1.86113e-06	0	0	-1.99073e-06	-1.71088e-07	-3.82309e-06	-2.24413e-06	-4.57209e-06	-2.85893e-06	1.88289e-06	-9.6239e-07	3.4239e-06	4.99884e-07	1.20373e-05	-1.12733e-05	5.87948e-06	-5.4915e-06	1.17804e-07	-3.91833e-06	-4.20911e-07	-2.15853e-06	4.23876e-07	1.26706e-06	-3.54511e-07	1.55147e-06	4.09326e-07	8.39637e-07	-1.65317e-06	4.60522e-08	0
0.512	1.82698e-06	-1.09092e-07	-5.17984e-06	1.08039e-06	-9.56795e-07	-4.84543e-06	-2.8957e-06	-1.00308e-06	-7.95813e-06	-1.58852e-06	-4.45273e-06	-7.96414e-07	-4.62458e-06	1.67976e-06	-1.89562e-06	-3.92189e-07	-9.0158e-07	4.51413e-07	-2.9844e-06	-2.05169e-06	0	0	-2.36973e-06	-2.78756e-07	-4.55896e-06	-2.31821e-06	-4.86886e-06	-3.51321e-06	1.73853e-06	-1.42983e-06	4.18539e-06	4.89546e-07	1.38163e-05	-1.30494e-05	5.94557e-06	-6.35075e-06	3.27787e-07	-4.90764e-06	-5.04767e-07	-3.00783e-06	7.43763e-07	1.01288e-06	-4.58266e-07	1.25428e-06	-1.28678e-07	4.86581e-07	-1.73323e-06	-4.44688e-07	0
0.768	1.24251e-06	7.83585e-08	-5.95559e-06	1.33589e-06	-8.83694e-07	-5.54668e-06	-4.20463e-06	-9.55648e-07	-8.94532e-06	-1.67841e-06	-5.22183e-06	-9.38803e-07	-5.66162e-06	1.94891e-06	-3.04236e-06	-6.15768e-07	-1.66616e-06	3.47457e-07	-3.84702e-06	-2.23401e-06	0	0	-2.71887e-06	-3.86551e-07	-5.27401e-06	-2.35886e-06	-5.11444e-06	-4.16847e-06	1.58038e-06	-1.90951e-06	4.90224e-06	4.69952e-07	1.55127e-05	-1.47773e-05	5.87184e-06	-7.18677e-06	5.44519e-07	-5.88809e-06	-5.1978e-07	-3.85746e-06	1.07484e-06	7.28266e-07	-5.40808e-07	9.06162e-07	-6.25062e-07	9.61722e-08	-1.82171e-06	-9.89821e-07	0
1.024	1.08182e-06	2.03102e-07	-6.64598e-06	1.5518e-06	-9.03554e-07	-6.40394e-06	-5.03333e-06	-9.78428e-07	-9.96802e-06	-1.86238e-06	-5.77049e-06	-1.09954e-06	-6.39725e-06	2.21341e-06	-3.65217e-06	-7.84718e-07	-2.09522e-06	3.25665e-07	-4.30377e-06	-2.51001e-06	0	0	-2.98607e-06	-4.54891e-07	-5.85865e-06	-2.52817e-06	-5.5459e-06	-4.76627e-06	1.65421e-06	-2.2429e-06	5.4458e-06	4.86285e-07	1.73068e-05	-1.66028e-05	6.05425e-06	-8.08921e-06	6.23398e-07	-6.70171e-06	-3.66948e-07	-4.45563e-06	1.26854e-06	6.43256e-07	-4.97049e-07	7.53492e-07	-6.38442e-07	-1.00003e-07	-2.07434e-06	-1.40376e-06	0
1.28	1.58681e-06	2.26168e-07	-7.20746e-06	1.70497e-06	-1.06633e-06	-7.46835e-06	-5.121e-06	-1.11476e-06	-1.10501e-05	-2.18727e-06	-6.00615e-06	-1.28389e-06	-6.68393e-06	2.46637e-06	-3.44574e-06	-8.67069e-07	-2.00564e-06	4.28915e-07	-4.16581e-06	-2.92657e-06	0	0	-3.14217e-06	-4.65678e-07	-6.25907e-06	-2.90321e-06	-6.27572e-06	-5.27142e-06	2.07658e-06	-2.3524e-06	5.74838e-06	5.59724e-07	1.92679e-05	-1.85817e-05	6.67523e-06	-9.09326e-06	4.96333e-07	-7.26738e-06	1.83733e-09	-4.67745e-06	1.25281e-06	8.67575e-07	-2.7915e-07	9.13606e-07	4.39775e-08	8.86161e-09	-2.56522e-06	-1.59637e-06	0
1.536	2.6329e-06	1.66369e-07	-7.64538e-06	1.80543e-06	-1.35673e-06	-8.69264e-06	-4.5983e-06	-1.33525e-06	-1.216e-05	-2.62065e-06	-5.96037e-06	-1.48303e-06	-6.58519e-06	2.70389e-06	-2.56203e-06	-8.80712e-07	-1.47485e-06	6.33355e-07	-3.53469e-06	-3.45338e-06	0	0	-3.19181e-06	-4.29904e-07	-6.50259e-06	-3.44173e-06	-7.24321e-06	-5.68381e-06	2.7855e-06	-2.27423e-06	5.82859e-06	6.78233e-07	2.13148e-05	-2.06485e-05	7.62139e-06	-1.01601e-05	2.03412e-07	-7.61286e-06	5.64568e-07	-4.57595e-06	1.06361e-06	1.34385e-06	7.96587e-08	1.32486e-06	1.31604e-06	3.65526e-07	-3.25499e-06	-1.61044e-06	0
1.792	3.82174e-06	8.45293e-08	-8.00793e-06	1.88792e-06	-1.71241e-06	-9.95957e-06	-3.88809e-06	-1.55727e-06	-1.32291e-05	-3.07201e-06	-5.75982e-06	-1.67772e-06	-6.3243e-06	2.92609e-06	-1.4513e-06	-8.78791e-07	-7.75312e-07	8.67e-07	-2.72775e-06	-4.00285e-06	0	0	-3.16609e-06	-3.79151e-07	-6.67782e-06	-4.01302e-06	-8.2604e-06	-6.03111e-06	3.58814e-06	-2.12877e-06	5.76986e-06	8.05568e-07	2.32592e-05	-2.2651e-05	8.56394e-06	-1.11978e-05	-1.35234e-07	-7.84724e-06	1.24702e-06	-4.3357e-06	8.16796e-07	1.89212e-06	4.85691e-07	1.79466e-06	2.83624e-06	7.89438e-07	-4.02109e-06	-1.58604e-06	0
2.048	4.71279e-06	4.63699e-08	-8.35947e-06	1.99074e-06	-2.06605e-06	-1.11459e-05	-3.45766e-06	-1.6917e-06	-1.41889e-05	-3.44353e-06	-5.54962e-06	-1.8472e-06	-6.15204e-06	3.13636e-06	-6.09858e-07	-9.16652e-07	-2.10483e-07	1.05303e-06	-2.09345e-06	-4.47902e-06	0	0	-3.10239e-06	-3.46392e-07	-6.88316e-06	-4.4736e-06	-9.12238e-06	-6.34764e-06	4.27461e-06	-2.04783e-06	5.6664e-06	9.02682e-07	2.49028e-05	-2.44294e-05	9.14993e-06	-1.21093e-05	-3.88776e-07	-8.09202e-06	1.96605e-06	-4.15959e-06	6.38799e-07	2.31675e-06	8.36191e-07	2.11427e-06	4.23054e-06	1.0843e-06	-4.73026e-06	-1.67516e-06	0
2.304	5.05862e-06	8.56641e-08	-8.74907e-06	2.13443e-06	-2.38673e-06	-1.21849e-05	-3.56731e-06	-1.68972e-06	-1.50056e-05	-3.68083e-06	-5.41412e-06	-1.97827e-06	-6.21126e-06	3.33934e-06	-3.11761e-07	-1.01972e-06	5.19811e-08	1.15256e-06	-1.82486e-06	-4.827e-06	0	0	-3.02321e-06	-3.47379e-07	-7.17429e-06	-4.74381e-06	-9.71819e-06	-6.65178e-06	4.73168e-06	-2.10162e-06	5.56871e-06	9.49071e-07	2.61342e-05	-2.58941e-05	9.19316e-06	-1.28402e-05	-4.85659e-07	-8.41159e-06	2.67298e-06	-4.15501e-06	5.96952e-07	2.51334e-06	1.07139e-06	2.17349e-06	5.29572e-06	1.14578e-06	-5.31121e-06	-1.95632e-06	0
2.56	4.9154e-06	1.88015e-07	-9.19075e-06	2.31195e-06	-2.69774e-06	-1.30921e-05	-4.15336e-06	-1.56385e-06	-1.56939e-05	-3.79577e-06	-5.33857e-06	-2.06943e-06	-6.47243e-06	3.53852e-06	-4.84988e-07	-1.17029e-06	5.85237e-08	1.18304e-06	-1.87448e-06	-5.05585e-06	0	0	-2.92546e-06	-3.73083e-07	-7.53986e-06	-4.84331e-06	-1.00815e-05	-6.93444e-06	4.99377e-06	-2.2656e-06	5.45876e-06	9.523e-07	2.6971e-05	-2.70599e-05	8.75959e-06	-1.33999e-05	-4.45583e-07	-8.78139e-06	3.37318e-06	-4.28237e-06	6.67717e-07	2.51678e-06	1.19856e-06	2.01214e-06	6.09124e-06	1.00994e-06	-5.78726e-06	-2.39621e-06	0
2.816	4.57794e-06	3.02783e-07	-9.66368e-06	2.49505e-06	-3.06244e-06	-1.39433e-05	-4.89923e-06	-1.37359e-06	-1.63022e-05	-3.85077e-06	-5.22898e-06	-2.12831e-06	-6.76973e-06	3.73428e-06	-7.89125e-07	-1.31967e-06	2.36874e-08	1.20392e-06	-2.00964e-06	-5.22452e-06	0	0	-2.7852e-06	-3.96817e-07	-7.91674e-06	-4.86943e-06	-1.03579e-05	-7.16355e-06	5.20792e-06	-2.44273e-06	5.26643e-06	9.41299e-07	2.75294e-05	-2.80212e-05	8.1079e-06	-1.38467e-05	-3.58745e-07	-9.10874e-06	4.11279e-06	-4.38977e-06	7.57637e-07	2.46831e-06	1.27694e-06	1.78442e-06	6.87692e-06	8.20159e-07	-6.25395e-06	-2.87613e-06	0
3.072	4.39096e-06	3.74272e-07	-1.01296e-05	2.65182e-06	-3.54838e-06	-1.48196e-05	-5.4386e-06	-1.18663e-06	-1.68811e-05	-3.91666e-06	-4.97394e-06	-2.1643e-06	-6.90852e-06	3.92323e-06	-8.3408e-07	-1.41685e-06	1.9618e-07	1.27978e-06	-1.96578e-06	-5.40183e-06	0	0	-2.57361e-06	-3.91018e-07	-8.23289e-06	-4.93517e-06	-1.07137e-05	-7.30081e-06	5.5391e-06	-2.52407e-06	4.91465e-06	9.48483e-07	2.79439e-05	-2.88864e-05	7.53013e-06	-1.42479e-05	-3.28389e-07	-9.29012e-06	4.94276e-06	-4.3074e-06	7.609e-07	2.5265e-06	1.37552e-06	1.66317e-06	7.94413e-06	7.37501e-07	-6.81854e-06	-3.26327e-06	0
3.328	4.55261e-06	3.73029e-07	-1.05564e-05	2.76459e-06	-4.19158e-06	-1.57544e-05	-5.56558e-06	-1.03953e-06	-1.74524e-05	-4.03e-06	-4.51003e-06	-2.18112e-06	-6.77795e-06	4.09923e-06	-4.0503e-07	-1.4364e-06	7.19331e-07	1.44393e-06	-1.60282e-06	-5.62512e-06	0	0	-2.27428e-06	-3.43327e-07	-8.45115e-06	-5.10504e-06	-1.12426e-05	-7.32024e-06	6.07426e-06	-2.45047e-06	4.36534e-06	9.91652e-07	2.82851e-05	-2.97125e-05	7.18999e-06	-1.46394e-05	-4.12159e-07	-9.26973e-06	5.88255e-06	-3.94348e-06	6.18048e-07	2.77699e-06	1.52973e-06	1.74297e-06	9.4444e-06	8.49825e-07	-7.53865e-06	-3.48298e-06	0
3.584	5.0203e-06	3.09509e-07	-1.09354e-05	2.83821e-06	-4.98104e-06	-1.67125e-05	-5.33365e-06	-9.20022e-07	-1.79982e-05	-4.17405e-06	-3.85443e-06	-2.1735e-06	-6.40548e-06	4.25587e-06	4.32929e-07	-1.38919e-06	1.56381e-06	1.683e-06	-9.76109e-07	-5.88083e-06	0	0	-1.89231e-06	-2.62654e-07	-8.58896e-06	-5.36452e-06	-1.1922e-05	-7.21867e-06	6.7792e-06	-2.24041e-06	3.64013e-06	1.06589e-06	2.85241e-05	-3.04752e-05	7.05026e-06	-1.50079e-05	-5.95414e-07	-9.06602e-06	6.90408e-06	-3.32764e-06	3.42705e-07	3.19185e-06	1.72164e-06	1.99643e-06	1.13124e-05	1.13081e-06	-8.39461e-06	-3.55142e-06	0
3.84	5.5606e-06	2.23934e-07	-1.12856e-05	2.89476e-06	-5.87051e-06	-1.76111e-05	-4.99932e-06	-7.79156e-07	-1.84737e-05	-4.29208e-06	-3.09018e-06	-2.12957e-06	-5.92924e-06	4.38951e-06	1.39728e-06	-1.31118e-06	2.5624e-06	1.94957e-06	-2.89979e-07	-6.11565e-06	0	0	-1.45108e-06	-1.72368e-07	-8.70502e-06	-5.63683e-06	-1.26381e-05	-7.0136e-06	7.5277e-06	-1.97157e-06	2.80654e-06	1.14909e-06	2.85572e-05	-3.10903e-05	6.92151e-06	-1.53033e-05	-8.08514e-07	-8.7543e-06	7.94337e-06	-2.58209e-06	4.31388e-09	3.65696e-06	1.89279e-06	2.30374e-06	1.33183e-05	1.46739e-06	-9.30794e-06	-3.55382e-06	0
4.096	5.89985e-06	1.60307e-07	-1.16442e-05	2.95923e-06	-6.8082e-06	-1.83674e-05	-4.85818e-06	-5.63292e-07	-1.88359e-05	-4.32234e-06	-2.31762e-06	-2.03698e-06	-5.51239e-06	4.50146e-06	2.16548e-06	-1.2385e-06	3.51641e-06	2.19322e-06	2.28383e-07	-6.2688e-06	0	0	-9.79997e-07	-9.55124e-08	-8.86372e-06	-5.8324e-06	-1.32593e-05	-6.73133e-06	8.1794e-06	-1.73108e-06	1.94063e-06	1.21665e-06	2.82733e-05	-3.14671e-05	6.59273e-06	-1.54713e-05	-9.73902e-07	-8.4197e-06	8.93079e-06	-1.84405e-06	-3.18917e-07	4.04519e-06	1.97894e-06	2.53125e-06	1.52067e-05	1.73334e-06	-1.01909e-05	-3.58615e-06	0
4.352	5.88055e-06	1.40957e-07	-1.20499e-05	3.04512e-06	-7.76579e-06	-1.89429e-05	-5.07689e-06	-2.45936e-07	-1.90686e-05	-4.2327e-06	-1.60254e-06	-1.889e-06	-5.25365e-06	4.59791e-06	2.5553e-06	-1.18451e-06	4.30661e-06	2.39024e-06	4.54996e-07	-6.30519e-06	0	0	-5.00809e-07	-4.13947e-08	-9.09983e-06	-5.90009e-06	-1.37109e-05	-6.39288e-06	8.65749e-06	-1.56585e-06	1.08983e-06	1.25606e-06	2.76192e-05	-3.15618e-05	5.9612e-06	-1.5486e-05	-1.05313e-06	-8.10996e-06	9.8211e-06	-1.18839e-06	-5.87065e-07	4.28932e-06	1.9451e-06	2.60976e-06	1.68357e-05	1.86261e-06	-1.0996e-05	-3.69698e-06	0
4.608	5.53584e-06	1.56152e-07	-1.25263e-05	3.14816e-06	-8.75009e-06	-1.93588e-05	-5.61554e-06	1.58802e-07	-1.91909e-05	-4.03525e-06	-9.49861e-07	-1.68708e-06	-5.14393e-06	4.68721e-06	2.60623e-06	-1.13248e-06	4.94674e-06	2.55488e-06	4.2345e-07	-6.23075e-06	0	0	-1.98705e-08	-1.47352e-09	-9.40367e-06	-5.85125e-06	-1.40091e-05	-6.00534e-06	8.9819e-06	-1.4613e-06	2.56766e-07	1.2731e-06	2.66277e-05	-3.14002e-05	5.0875e-06	-1.53636e-05	-1.06699e-06	-7.81516e-06	1.06063e-05	-5.94482e-07	-8.18685e-07	4.41311e-06	1.80068e-06	2.56773e-06	1.82355e-05	1.88063e-06	-1.1737e-05	-3.86272e-06	0
4.864	5.05062e-06	1.73263e-07	-1.30718e-05	3.2509e-06	-9.79237e-06	-1.9675e-05	-6.27349e-06	6.06898e-07	-1.92435e-05	-3.77456e-06	-3.13658e-07	-1.43877e-06	-5.08729e-06	4.77543e-06	2.52744e-06	-1.0472e-06	5.55692e-06	2.72729e-06	2.84228e-07	-6.0835e-06	0	0	4.70412e-07	4.3589e-08	-9.73314e-06	-5.7465e-06	-1.42404e-05	-5.562e-06	9.24402e-06	-1.35756e-06	-5.88883e-07	1.28687e-06	2.5395e-05	-3.10591e-05	4.15182e-06	-1.51511e-05	-1.07999e-06	-7.48288e-06	1.13062e-05	2.84999e-08	-1.07542e-06	4.50735e-06	1.58845e-06	2.50529e-06	1.9563e-05	1.88019e-06	-1.24723e-05	-4.00694e-06	0
5.12	4.64473e-06	1.58221e-07	-1.36599e-05	3.33429e-06	-1.09238e-05	-1.99488e-05	-6.81827e-06	1.05061e-06	-1.92635e-05	-3.49917e-06	3.66669e-07	-1.15263e-06	-4.96661e-06	4.86254e-06	2.55688e-06	-8.97322e-07	6.28187e-06	2.94718e-06	2.02577e-07	-5.90822e-06	0	0	9.83182e-07	1.107e-07	-1.0043e-05	-5.65706e-06	-1.45036e-05	-5.05008e-06	9.54355e-06	-1.18992e-06	-1.48054e-06	1.31787e-06	2.40261e-05	-3.06222e-05	3.34694e-06	-1.48996e-05	-1.16179e-06	-7.05637e-06	1.19442e-05	7.78565e-07	-1.42358e-06	4.67026e-06	1.35633e-06	2.53011e-06	2.09885e-05	1.96152e-06	-1.32648e-05	-4.04797e-06	0
5.376	4.45242e-06	9.55731e-08	-1.42498e-05	3.38893e-06	-1.21525e-05	-2.01992e-05	-7.11548e-06	1.46355e-06	-1.92633e-05	-3.23433e-06	1.12739e-06	-8.33517e-07	-4.712e-06	4.94158e-06	2.82162e-06	-6.74052e-07	7.20584e-06	3.23001e-06	2.60135e-07	-5.73095e-06	0	0	1.52718e-06	2.03409e-07	-1.03123e-05	-5.6253e-06	-1.48521e-05	-4.46072e-06	9.92781e-06	-9.27591e-07	-2.42612e-06	1.3765e-06	2.25827e-05	-3.01375e-05	2.77564e-06	-1.46386e-05	-1.35001e-06	-6.51129e-06	1.25247e-05	1.70045e-06	-1.89716e-06	4.95042e-06	1.13018e-06	2.69592e-06	2.25872e-05	2.17482e-06	-1.4143e-05	-3.94468e-06	0
5.632	4.4648e-06	-4.36798e-09	-1.48022e-05	3.41956e-06	-1.34562e-05	-2.03982e-05	-7.18728e-06	1.8503e-06	-1.92267e-05	-2.9718e-06	1.9598e-06	-4.80747e-07	-4.33421e-06	5.00212e-06	3.27777e-06	-3.95178e-07	8.31128e-06	3.55978e-06	4.16299e-07	-5.5474e-06	0	0	2.10055e-06	3.09915e-07	-1.05546e-05	-5.64625e-06	-1.52679e-05	-3.79651e-06	1.03681e-05	-5.8878e-07	-3.39721e-06	1.45873e-06	2.10624e-05	-2.96012e-05	2.41084e-06	-1.43655e-05	-1.63547e-06	-5.87003e-06	1.30247e-05	2.76213e-06	-2.48316e-06	5.32452e-06	9.02755e-07	2.97874e-06	2.42981e-05	2.49778e-06	-1.50856e-05	-3.71433e-06	0
5.888	4.5578e-06	-1.14174e-07	-1.52971e-05	3.44095e-06	-1.47924e-05	-2.04924e-05	-7.17618e-06	2.23697e-06	-1.91224e-05	-2.68047e-06	2.81631e-06	-9.00594e-08	-3.90985e-06	5.03636e-06	3.75401e-06	-9.263e-08	9.49776e-06	3.90095e-06	5.44794e-07	-5.3301e-06	0	0	2.69088e-06	4.10858e-07	-1.08066e-05	-5.6775e-06	-1.56788e-05	-3.07314e-06	1.07822e-05	-2.25951e-07	-4.34037e-06	1.55053e-06	1.94189e-05	-2.89735e-05	2.13421e-06	-1.40556e-05	-1.97557e-06	-5.18799e-06	1.34031e-05	3.87766e-06	-3.13516e-06	5.71883e-06	6.43433e-07	3.30014e-06	2.59659e-05	2.85719e-06	-1.6037e-05	-3.41545e-06	0
6.144	4.57861e-06	-2.0709e-07	-1.57418e-05	3.46868e-06	-1.61194e-05	-2.04398e-05	-7.2467e-06	2.65007e-06	-1.89274e-05	-2.32955e-06	3.63591e-06	3.42295e-07	-3.53317e-06	5.04482e-06	4.06141e-06	2.07815e-07	1.06422e-05	4.22114e-06	5.15969e-07	-5.04762e-06	0	0	3.28046e-06	4.91622e-07	-1.11042e-05	-5.66816e-06	-1.60029e-05	-2.31551e-06	1.1086e-05	1.06877e-07	-5.20198e-06	1.63764e-06	1.76052e-05	-2.8214e-05	1.82208e-06	-1.36833e-05	-2.32485e-06	-4.52265e-06	1.3621e-05	4.95819e-06	-3.80399e-06	6.05722e-06	3.20649e-07	3.57902e-06	2.74328e-05	3.17711e-06	-1.6939e-05	-3.10948e-06	0
6.4	4.43555e-06	-2.72629e-07	-1.61663e-05	3.51045e-06	-1.74146e-05	-2.02387e-05	-7.48759e-06	3.09742e-06	-1.86438e-05	-1.9094e-06	4.37317e-06	8.15906e-07	-3.265e-06	5.0377e-06	4.09965e-06	5.0167e-07	1.16627e-05	4.50973e-06	2.72361e-07	-4.68393e-06	0	0	3.85345e-06	5.5129e-07	-1.14607e-05	-5.58847e-06	-1.61924e-05	-1.55032e-06	1.12395e-05	3.84039e-07	-5.95077e-06	1.71437e-06	1.56132e-05	-2.7314e-05	1.42393e-06	-1.32421e-05	-2.66318e-06	-3.9053e-06	1.36598e-05	5.9586e-06	-4.466e-06	6.30501e-06	-7.73402e-08	3.77878e-06	2.86224e-05	3.42305e-06	-1.77614e-05	-2.82575e-06	0
6.656	4.14294e-06	-3.21024e-07	-1.66052e-05	3.56297e-06	-1.86788e-05	-1.99299e-05	-7.86797e-06	3.56196e-06	-1.82995e-05	-1.43819e-06	5.01556e-06	1.32512e-06	-3.10623e-06	5.03036e-06	3.90117e-06	8.0641e-07	1.25511e-05	4.78172e-06	-1.45082e-07	-4.24709e-06	0	0	4.40151e-06	6.02659e-07	-1.18612e-05	-5.44415e-06	-1.62538e-05	-7.98454e-07	1.12635e-05	6.1844e-07	-6.58575e-06	1.7865e-06	1.34875e-05	-2.63068e-05	9.88843e-07	-1.27507e-05	-3.00538e-06	-3.33107e-06	1.35269e-05	6.89356e-06	-5.13289e-06	6.48396e-06	-5.35035e-07	3.92332e-06	2.95679e-05	3.61705e-06	-1.85121e-05	-2.54937e-06	0
6.912	3.80438e-06	-3.75019e-07	-1.70725e-05	3.61553e-06	-1.99271e-05	-1.9573e-05	-8.26386e-06	4.01052e-06	-1.79324e-05	-9.51833e-07	5.58254e-06	1.8609e-06	-3.00565e-06	5.03472e-06	3.597e-06	1.1477e-06	1.33634e-05	5.06544e-06	-6.29455e-07	-3.7642e-06	0	0	4.9256e-06	6.63498e-07	-1.22725e-05	-5.27e-06	-1.62358e-05	-7.00122e-08	1.12199e-05	8.48485e-07	-7.12662e-06	1.8672e-06	1.13065e-05	-2.52531e-05	6.30661e-07	-1.22442e-05	-3.38908e-06	-2.771e-06	1.32478e-05	7.81733e-06	-5.83965e-06	6.65308e-06	-1.01831e-06	4.07614e-06	3.03745e-05	3.81845e-06	-1.92236e-05	-2.23648e-06	0
7.168	3.55243e-06	-4.55099e-07	-1.75446e-05	3.65728e-06	-2.11713e-05	-1.92121e-05	-8.53046e-06	4.41107e-06	-1.75688e-05	-4.85064e-07	6.10997e-06	2.41431e-06	-2.89272e-06	5.05155e-06	3.33399e-06	1.54028e-06	1.41788e-05	5.3829e-06	-1.07355e-06	-3.26724e-06	0	0	5.43377e-06	7.44764e-07	-1.26639e-05	-5.10945e-06	-1.61966e-05	6.36152e-07	1.11706e-05	1.11193e-06	-7.59441e-06	1.96913e-06	9.14733e-06	-2.42118e-05	4.58847e-07	-1.17568e-05	-3.85013e-06	-2.19639e-06	1.28495e-05	8.7832e-06	-6.62007e-06	6.87019e-06	-1.49232e-06	4.29882e-06	3.11462e-05	4.08531e-06	-1.99276e-05	-1.84485e-06	0
7.424	3.48225e-06	-5.67567e-07	-1.79619e-05	3.68372e-06	-2.24063e-05	-1.88527e-05	-8.57523e-06	4.74743e-06	-1.72096e-05	-5.53063e-08	6.62923e-06	2.97933e-06	-2.71503e-06	5.06858e-06	3.19543e-06	1.97596e-06	1.50528e-05	5.73525e-06	-1.42716e-06	-2.7787e-06	0	0	5.93608e-06	8.43389e-07	-1.30231e-05	-4.99263e-06	-1.6172e-05	1.32798e-06	1.11428e-05	1.42329e-06	-7.99488e-06	2.09769e-06	7.05484e-06	-2.32156e-05	5.18911e-07	-1.13064e-05	-4.40125e-06	-1.60006e-06	1.23471e-05	9.80848e-06	-7.4854e-06	7.15869e-06	-1.93733e-06	4.6153e-06	3.19219e-05	4.44098e-06	-2.06322e-05	-1.3603e-06	0
7.68	3.61284e-06	-7.02337e-07	-1.82525e-05	3.69871e-06	-2.36084e-05	-1.84649e-05	-8.39348e-06	5.02337e-06	-1.68335e-05	3.41436e-07	7.15117e-06	3.55364e-06	-2.46149e-06	5.06684e-06	3.16767e-06	2.42629e-06	1.59892e-05	6.10222e-06	-1.7142e-06	-2.30435e-06	0	0	6.43876e-06	9.44351e-07	-1.33597e-05	-4.92437e-06	-1.61599e-05	2.01235e-06	1.11185e-05	1.76734e-06	-8.31388e-06	2.24927e-06	5.03287e-06	-2.22634e-05	7.75665e-07	-1.08906e-05	-5.02577e-06	-1.00244e-06	1.17399e-05	1.08644e-05	-8.41795e-06	7.49807e-06	-2.35401e-06	5.00182e-06	3.2659e-05	4.86437e-06	-2.13158e-05	-8.04353e-07	0
7.936	3.88978e-06	-8.40869e-07	-1.83688e-05	3.71151e-06	-2.47455e-05	-1.8009e-05	-8.05423e-06	5.25494e-06	-1.6415e-05	7.21739e-07	7.66078e-06	4.13689e-06	-2.16301e-06	5.03215e-06	3.16369e-06	2.85851e-06	1.694e-05	6.45503e-06	-2.00476e-06	-1.83577e-06	0	0	6.9399e-06	1.03081e-06	-1.36953e-05	-4.88627e-06	-1.61272e-05	2.68704e-06	1.10515e-05	2.11064e-06	-8.52616e-06	2.41481e-06	3.05954e-06	-2.13336e-05	1.14403e-06	-1.04944e-05	-5.68832e-06	-4.40827e-07	1.10191e-05	1.18943e-05	-9.38165e-06	7.84077e-06	-2.75635e-06	5.40547e-06	3.32661e-05	5.30685e-06	-2.19388e-05	-2.20653e-07	0
8.192	4.22124e-06	-9.68577e-07	-1.83153e-05	3.73101e-06	-2.57916e-05	-1.74687e-05	-7.65191e-06	5.45696e-06	-1.59455e-05	1.0996e-06	8.12363e-06	4.72811e-06	-1.87385e-06	4.96529e-06	3.08243e-06	3.25439e-06	1.78287e-05	6.77411e-06	-2.36369e-06	-1.35961e-06	0	0	7.42861e-06	1.09585e-06	-1.40471e-05	-4.84958e-06	-1.60323e-05	3.33672e-06	1.09e-05	2.42228e-06	-8.61094e-06	2.58615e-06	1.11498e-06	-2.04069e-05	1.54409e-06	-1.01035e-05	-6.35429e-06	5.01253e-08	1.01803e-05	1.28457e-05	-1.03413e-05	8.14264e-06	-3.15814e-06	5.77725e-06	3.36626e-05	5.72274e-06	-2.24647e-05	3.49378e-07	0
8.448	4.52582e-06	-1.0838e-06	-1.81498e-05	3.76086e-06	-2.67379e-05	-1.6868e-05	-7.25332e-06	5.63221e-06	-1.54443e-05	1.47462e-06	8.50071e-06	5.32358e-06	-1.64474e-06	4.88381e-06	2.86701e-06	3.61985e-06	1.85848e-05	7.06028e-06	-2.80812e-06	-8.67939e-07	0	0	7.88841e-06	1.14818e-06	-1.44156e-05	-4.79104e-06	-1.58485e-05	3.93596e-06	1.06522e-05	2.69076e-06	-8.56442e-06	2.76099e-06	-7.96176e-07	-1.94839e-05	1.94578e-06	-9.71621e-06	-7.00604e-06	4.54492e-07	9.23325e-06	1.36968e-05	-1.12788e-05	8.38788e-06	-3.56135e-06	6.09887e-06	3.38256e-05	6.09432e-06	-2.28769e-05	8.86541e-07	0
8.704	4.77009e-06	-1.1981e-06	-1.79514e-05	3.79814e-06	-2.75921e-05	-1.62622e-05	-6.86634e-06	5.76947e-06	-1.49507e-05	1.83029e-06	8.76549e-06	5.91678e-06	-1.49982e-06	4.81323e-06	2.53216e-06	3.97873e-06	1.91718e-05	7.33242e-06	-3.29739e-06	-3.64497e-07	0	0	8.30392e-06	1.20764e-06	-1.4784e-05	-4.70426e-06	-1.55779e-05	4.45904e-06	1.03331e-05	2.92777e-06	-8.4022e-06	2.94385e-06	-2.64013e-06	-1.85897e-05	2.37865e-06	-9.34513e-06	-7.64695e-06	7.78972e-07	8.20368e-06	1.44625e-05	-1.21968e-05	8.59456e-06	-3.95298e-06	6.3886e-06	3.37997e-05	6.4376e-06	-2.31829e-05	1.39853e-06	0
8.96	4.98171e-06	-1.32842e-06	-1.7772e-05	3.83574e-06	-2.8369e-05	-1.57072e-05	-6.44118e-06	5.85049e-06	-1.45034e-05	2.14231e-06	8.91655e-06	6.49999e-06	-1.4262e-06	4.77162e-06	2.15183e-06	4.3543e-06	1.96005e-05	7.61349e-06	-3.75718e-06	1.35312e-07	0	0	8.66802e-06	1.29313e-06	-1.51276e-05	-4.60244e-06	-1.52498e-05	4.89234e-06	9.98926e-06	3.15818e-06	-8.15138e-06	3.14272e-06	-4.36774e-06	-1.77614e-05	2.90514e-06	-9.01072e-06	-8.2926e-06	1.0439e-06	7.12574e-06	1.5179e-05	-1.31106e-05	8.80011e-06	-4.31087e-06	6.68508e-06	3.36669e-05	6.78778e-06	-2.34038e-05	1.9085e-06	0
9.216	5.23519e-06	-1.48632e-06	-1.75969e-05	3.86675e-06	-2.90771e-05	-1.52266e-05	-5.89852e-06	5.86109e-06	-1.41178e-05	2.39118e-06	8.97984e-06	7.06679e-06	-1.37979e-06	4.75678e-06	1.81978e-06	4.75014e-06	1.99208e-05	7.91408e-06	-4.12006e-06	6.09821e-07	0	0	8.9856e-06	1.41026e-06	-1.54284e-05	-4.51224e-06	-1.49074e-05	5.24229e-06	9.66389e-06	3.40366e-06	-7.83787e-06	3.364e-06	-5.93676e-06	-1.70305e-05	3.57737e-06	-8.73022e-06	-8.95592e-06	1.26816e-06	6.03118e-06	1.5878e-05	-1.40324e-05	9.03731e-06	-4.61426e-06	7.02123e-06	3.34994e-05	7.17536e-06	-2.35583e-05	2.43615e-06	0
9.472	5.61676e-06	-1.6713e-06	-1.73443e-05	3.88803e-06	-2.97108e-05	-1.4799e-05	-5.16878e-06	5.79918e-06	-1.37783e-05	2.57118e-06	8.99786e-06	7.61357e-06	-1.30502e-06	4.74484e-06	1.60628e-06	5.14311e-06	2.01978e-05	8.22416e-06	-4.35723e-06	1.03891e-06	0	0	9.27112e-06	1.54711e-06	-1.56835e-05	-4.46212e-06	-1.45898e-05	5.53327e-06	9.37712e-06	3.67024e-06	-7.47664e-06	3.60871e-06	-7.3286e-06	-1.64087e-05	4.40429e-06	-8.50941e-06	-9.63548e-06	1.45737e-06	4.94157e-06	1.65679e-05	-1.49603e-05	9.31594e-06	-4.85236e-06	7.40446e-06	3.33244e-05	7.60768e-06	-2.36504e-05	2.98312e-06	0
9.728	6.18229e-06	-1.87201e-06	-1.69088e-05	3.90118e-06	-3.02527e-05	-1.43731e-05	-4.22508e-06	5.67558e-06	-1.34502e-05	2.69062e-06	9.00912e-06	8.1395e-06	-1.16142e-06	4.7027e-06	1.53141e-06	5.49388e-06	2.04793e-05	8.51842e-06	-4.48477e-06	1.41085e-06	0	0	9.54007e-06	1.68134e-06	-1.59049e-05	-4.46971e-06	-1.4318e-05	5.79462e-06	9.1223e-06	3.9464e-06	-7.07019e-06	3.87218e-06	-8.55056e-06	-1.58871e-05	5.34739e-06	-8.3416e-06	-1.03135e-05	1.60173e-06	3.86762e-06	1.723e-05	-1.58755e-05	9.61987e-06	-5.02661e-06	7.81398e-06	3.31201e-05	8.0659e-06	-2.36669e-05	3.53068e-06	0
9.984	6.92554e-06	-2.07417e-06	-1.62282e-05	3.9107e-06	-3.06839e-05	-1.39041e-05	-3.0975e-06	5.50777e-06	-1.31051e-05	2.76431e-06	9.02671e-06	8.64493e-06	-9.45674e-07	4.60846e-06	1.56393e-06	5.7695e-06	2.07688e-05	8.77198e-06	-4.54398e-06	1.72567e-06	0	0	9.79832e-06	1.79483e-06	-1.61092e-05	-4.53337e-06	-1.40888e-05	6.0429e-06	8.87815e-06	4.21159e-06	-6.61481e-06	4.14697e-06	-9.62387e-06	-1.54456e-05	6.34405e-06	-8.21354e-06	-1.09632e-05	1.68356e-06	2.81531e-06	1.7832e-05	-1.67499e-05	9.91949e-06	-5.14612e-06	8.21471e-06	3.28421e-05	8.51733e-06	-2.35869e-05	4.04956e-06	0
10.24	7.77253e-06	-2.26999e-06	-1.53335e-05	3.92084e-06	-3.09958e-05	-1.33874e-05	-1.8634e-06	5.31102e-06	-1.27443e-05	2.80326e-06	9.02783e-06	9.1294e-06	-6.98036e-07	4.46733e-06	1.64259e-06	5.96378e-06	2.10185e-05	8.97631e-06	-4.57062e-06	1.99361e-06	0	0	1.00355e-05	1.88694e-06	-1.63062e-05	-4.63188e-06	-1.38802e-05	6.26973e-06	8.62784e-06	4.4491e-06	-6.10997e-06	4.42695e-06	-1.05661e-05	-1.5068e-05	7.34201e-06	-8.1142e-06	-1.1561e-05	1.68884e-06	1.79428e-06	1.8348e-05	-1.75573e-05	1.01904e-05	-5.21987e-06	8.57791e-06	3.246e-05	8.93416e-06	-2.33944e-05	4.51486e-06	0
10.496	8.60946e-06	-2.46285e-06	-1.43473e-05	3.93299e-06	-3.11955e-05	-1.28676e-05	-6.17029e-07	5.09235e-06	-1.24035e-05	2.80831e-06	8.96269e-06	9.59058e-06	-4.86544e-07	4.31207e-06	1.70855e-06	6.102e-06	2.11489e-05	9.14501e-06	-4.57191e-06	2.22935e-06	0	0	1.02272e-05	1.9771e-06	-1.64918e-05	-4.73364e-06	-1.36639e-05	6.44387e-06	8.37313e-06	4.65516e-06	-5.56487e-06	4.71008e-06	-1.13787e-05	-1.47521e-05	8.32365e-06	-8.04088e-06	-1.20947e-05	1.61579e-06	8.23015e-07	1.8772e-05	-1.82826e-05	1.04268e-05	-5.25021e-06	8.89567e-06	3.19837e-05	9.30699e-06	-2.30869e-05	4.91684e-06	0
10.752	9.33611e-06	-2.66457e-06	-1.34224e-05	3.94505e-06	-3.13012e-05	-1.24138e-05	5.70572e-07	4.85052e-06	-1.21356e-05	2.77106e-06	8.78139e-06	1.00245e-05	-3.73309e-07	4.18538e-06	1.73528e-06	6.22532e-06	2.10895e-05	9.30506e-06	-4.5233e-06	2.44383e-06	0	0	1.03469e-05	2.09424e-06	-1.66512e-05	-4.81221e-06	-1.34225e-05	6.52868e-06	8.13622e-06	4.83957e-06	-4.99834e-06	4.99823e-06	-1.20465e-05	-1.45096e-05	9.30735e-06	-7.99958e-06	-1.25654e-05	1.47586e-06	-7.21532e-08	1.91197e-05	-1.89229e-05	1.06426e-05	-5.231e-06	9.18163e-06	3.1462e-05	9.64628e-06	-2.26768e-05	5.26198e-06	0
11.008	9.92062e-06	-2.88693e-06	-1.26527e-05	3.95273e-06	-3.1331e-05	-1.20769e-05	1.68436e-06	4.58133e-06	-1.19785e-05	2.68101e-06	8.46615e-06	1.04274e-05	-3.78242e-07	4.11328e-06	1.74418e-06	6.36326e-06	2.08229e-05	9.47874e-06	-4.38433e-06	2.63742e-06	0	0	1.03809e-05	2.25849e-06	-1.67686e-05	-4.86159e-06	-1.31623e-05	6.50632e-06	7.94973e-06	5.01851e-06	-4.43291e-06	5.29462e-06	-1.25477e-05	-1.43573e-05	1.03278e-05	-7.99997e-06	-1.29812e-05	1.28748e-06	-8.63286e-07	1.94173e-05	-1.94821e-05	1.08612e-05	-5.15055e-06	9.45898e-06	3.09599e-05	9.97217e-06	-2.2183e-05	5.56499e-06	0
11.264	1.04246e-05	-3.13318e-06	-1.20089e-05	3.95192e-06	-3.12913e-05	-1.18524e-05	2.77345e-06	4.28443e-06	-1.19299e-05	2.53407e-06	8.04988e-06	1.07969e-05	-4.61014e-07	4.08568e-06	1.79899e-06	6.51145e-06	2.04065e-05	9.66757e-06	-4.12215e-06	2.79795e-06	0	0	1.03381e-05	2.46661e-06	-1.68375e-05	-4.90238e-06	-1.29157e-05	6.39406e-06	7.84201e-06	5.20452e-06	-3.88688e-06	5.60055e-06	-1.28677e-05	-1.43062e-05	1.14095e-05	-8.04872e-06	-1.3349e-05	1.06704e-06	-1.52829e-06	1.96855e-05	-1.99627e-05	1.11006e-05	-4.99708e-06	9.74441e-06	3.05277e-05	1.03002e-05	-2.16211e-05	5.83732e-06	0
11.52	1.0978e-05	-3.39493e-06	-1.13466e-05	3.94062e-06	-3.11738e-05	-1.1678e-05	3.92577e-06	3.96734e-06	-1.19456e-05	2.33683e-06	7.60694e-06	1.11334e-05	-5.35877e-07	4.05793e-06	1.97931e-06	6.63004e-06	1.99536e-05	9.84919e-06	-3.7284e-06	2.90582e-06	0	0	1.02475e-05	2.69117e-06	-1.68656e-05	-4.97359e-06	-1.27297e-05	6.2407e-06	7.82655e-06	5.39987e-06	-3.36937e-06	5.91354e-06	-1.30076e-05	-1.43536e-05	1.2549e-05	-8.14521e-06	-1.36679e-05	8.22463e-07	-2.05506e-06	1.99298e-05	-2.03594e-05	1.1364e-05	-4.76346e-06	1.00376e-05	3.01826e-05	1.06317e-05	-2.0997e-05	6.07947e-06	0
11.776	1.1708e-05	-3.65666e-06	-1.04902e-05	3.91963e-06	-3.09618e-05	-1.14672e-05	5.21644e-06	3.64422e-06	-1.19653e-05	2.10431e-06	7.21645e-06	1.14387e-05	-5.16852e-07	3.97545e-06	2.34258e-06	6.66595e-06	1.95784e-05	9.99014e-06	-3.22117e-06	2.94464e-06	0	0	1.01417e-05	2.89562e-06	-1.68696e-05	-5.1119e-06	-1.26446e-05	6.10232e-06	7.90065e-06	5.59661e-06	-2.88067e-06	6.22792e-06	-1.29841e-05	-1.44848e-05	1.37167e-05	-8.28199e-06	-1.39289e-05	5.52602e-07	-2.44002e-06	2.01404e-05	-2.06585e-05	1.16395e-05	-4.44907e-06	1.03222e-05	2.99114e-05	1.09532e-05	-2.03064e-05	6.28073e-06	0
12.032	1.2657e-05	-3.90502e-06	-9.34995e-06	3.89187e-06	-3.06436e-05	-1.11644e-05	6.65434e-06	3.33067e-06	-1.19518e-05	1.85266e-06	6.9166e-06	1.17146e-05	-3.71127e-07	3.80848e-06	2.89124e-06	6.58726e-06	1.93303e-05	1.00675e-05	-2.63287e-06	2.91234e-06	0	0	1.00367e-05	3.05727e-06	-1.68652e-05	-5.32827e-06	-1.26711e-05	6.00945e-06	8.05287e-06	5.78257e-06	-2.4172e-06	6.53733e-06	-1.28199e-05	-1.46809e-05	1.48737e-05	-8.4492e-06	-1.41191e-05	2.51873e-07	-2.68267e-06	2.03008e-05	-2.08421e-05	1.19087e-05	-4.05828e-06	1.05755e-05	2.96909e-05	1.12451e-05	-1.95417e-05	6.42572e-06	0
12.288	1.37391e-05	-4.137e-06	-8.0007e-06	3.86077e-06	-3.0223e-05	-1.07845e-05	8.15831e-06	3.03779e-06	-1.19193e-05	1.59163e-06	6.67747e-06	1.19614e-05	-1.48639e-07	3.57569e-06	3.56382e-06	6.40804e-06	1.9158e-05	1.00858e-05	-1.9927e-06	2.8263e-06	0	0	9.91829e-06	3.1838e-06	-1.68572e-05	-5.59596e-06	-1.27814e-05	5.94589e-06	8.27353e-06	5.94899e-06	-1.97759e-06	6.83753e-06	-1.25338e-05	-1.49279e-05	1.59923e-05	-8.63994e-06	-1.42284e-05	-8.31654e-08	-2.77963e-06	2.03998e-05	-2.0895e-05	1.21579e-05	-3.597e-06	1.0782e-05	2.95116e-05	1.14922e-05	-1.86989e-05	6.50314e-06	0
12.544	1.47682e-05	-4.36161e-06	-6.66307e-06	3.82874e-06	-2.9721e-05	-1.04109e-05	9.58365e-06	2.76911e-06	-1.19311e-05	1.32146e-06	6.41296e-06	1.2177e-05	3.54082e-08	3.33938e-06	4.25964e-06	6.18619e-06	1.89311e-05	1.00771e-05	-1.31389e-06	2.71792e-06	0	0	9.74718e-06	3.31157e-06	-1.68364e-05	-5.85958e-06	-1.29198e-05	5.85464e-06	8.56225e-06	6.09523e-06	-1.56613e-06	7.12772e-06	-1.2134e-05	-1.52221e-05	1.70691e-05	-8.8534e-06	-1.42544e-05	-4.49281e-07	-2.7223e-06	2.04393e-05	-2.08093e-05	1.23851e-05	-3.0691e-06	1.09399e-05	2.93906e-05	1.16913e-05	-1.7783e-05	6.51134e-06	0
12.8	1.5556e-05	-4.59351e-06	-5.5861e-06	3.79638e-06	-2.91656e-05	-1.01472e-05	1.07933e-05	2.52193e-06	-1.20633e-05	1.03606e-06	6.03109e-06	1.23582e-05	6.27202e-08	3.17142e-06	4.89023e-06	5.99221e-06	1.85148e-05	1.00832e-05	-5.91548e-07	2.61798e-06	0	0	9.48069e-06	3.48467e-06	-1.67861e-05	-6.06354e-06	-1.30324e-05	5.67121e-06	8.92861e-06	6.22818e-06	-1.19184e-06	7.40972e-06	-1.16195e-05	-1.55676e-05	1.81219e-05	-9.09396e-06	-1.42028e-05	-8.36289e-07	-2.49947e-06	2.04327e-05	-2.05856e-05	1.25992e-05	-2.47439e-06	1.10604e-05	2.93649e-05	1.18507e-05	-1.68064e-05	6.45809e-06	0
13.056	1.60281e-05	-4.84235e-06	-4.89183e-06	3.76253e-06	-2.85762e-05	-1.00491e-05	1.17384e-05	2.29189e-06	-1.23546e-05	7.30207e-07	5.49661e-06	1.25028e-05	-1.12702e-07	3.10773e-06	5.433e-06	5.86565e-06	1.78619e-05	1.01292e-05	1.89331e-07	2.53994e-06	0	0	9.10119e-06	3.72564e-06	-1.66937e-05	-6.18571e-06	-1.31002e-05	5.36711e-06	9.38666e-06	6.35733e-06	-8.64185e-07	7.68567e-06	-1.09879e-05	-1.59698e-05	1.91753e-05	-9.36741e-06	-1.40845e-05	-1.23058e-06	-2.10317e-06	2.03985e-05	-2.02307e-05	1.28137e-05	-1.80881e-06	1.11584e-05	2.94731e-05	1.19839e-05	-1.57842e-05	6.35546e-06	0
13.312	1.62897e-05	-5.10443e-06	-4.47726e-06	3.72527e-06	-2.79516e-05	-1.00792e-05	1.25007e-05	2.07753e-06	-1.27733e-05	4.06182e-07	4.86793e-06	1.26104e-05	-4.21568e-07	3.11941e-06	5.95526e-06	5.78613e-06	1.70634e-05	1.02046e-05	1.04187e-06	2.47134e-06	0	0	8.63327e-06	4.01618e-06	-1.65601e-05	-6.25589e-06	-1.31557e-05	4.97671e-06	9.94699e-06	6.48892e-06	-5.88322e-07	7.95575e-06	-1.02438e-05	-1.64278e-05	2.02439e-05	-9.67659e-06	-1.39106e-05	-1.62001e-06	-1.53408e-06	2.03506e-05	-1.97533e-05	1.30375e-05	-1.06657e-06	1.12429e-05	2.9735e-05	1.21015e-05	-1.47277e-05	6.2132e-06	0
13.568	1.65889e-05	-5.36248e-06	-4.04559e-06	3.68321e-06	-2.72697e-05	-1.01159e-05	1.32625e-05	1.88205e-06	-1.32246e-05	7.54966e-08	4.28034e-06	1.26831e-05	-7.01636e-07	3.12158e-06	6.58853e-06	5.67977e-06	1.63212e-05	1.02666e-05	1.96795e-06	2.37994e-06	0	0	8.13693e-06	4.30166e-06	-1.64004e-05	-6.3447e-06	-1.32706e-05	4.58764e-06	1.06109e-05	6.62255e-06	-3.6284e-07	8.21738e-06	-9.40277e-06	-1.6931e-05	2.13239e-05	-1.00192e-05	-1.36896e-05	-1.99735e-06	-8.0292e-07	2.02934e-05	-1.91603e-05	1.32704e-05	-2.43312e-07	1.13122e-05	3.01436e-05	1.22055e-05	-1.36412e-05	6.03469e-06	0
13.824	1.71847e-05	-5.59446e-06	-3.26677e-06	3.63654e-06	-2.65008e-05	-1.00198e-05	1.42104e-05	1.71122e-06	-1.36003e-05	-2.45663e-07	3.87734e-06	1.27238e-05	-7.82542e-07	3.01984e-06	7.45866e-06	5.46175e-06	1.58435e-05	1.02641e-05	2.95578e-06	2.23352e-06	0	0	7.67709e-06	4.5199e-06	-1.62355e-05	-6.52486e-06	-1.3516e-05	4.29522e-06	1.13691e-05	6.75204e-06	-1.8116e-07	8.46644e-06	-8.48949e-06	-1.74619e-05	2.23965e-05	-1.03887e-05	-1.34259e-05	-2.36071e-06	7.28512e-08	2.02223e-05	-1.84561e-05	1.3504e-05	6.60845e-07	1.13554e-05	3.06718e-05	1.22906e-05	-1.25233e-05	5.81717e-06	0
14.08	1.81837e-05	-5.78703e-06	-1.986e-06	3.5873e-06	-2.56276e-05	-9.72166e-06	1.54188e-05	1.56904e-06	-1.38438e-05	-5.44834e-07	3.72476e-06	1.2734e-05	-5.90839e-07	2.77056e-06	8.60599e-06	5.09268e-06	1.57197e-05	1.01715e-05	3.98414e-06	2.02306e-06	0	0	7.28459e-06	4.6396e-06	-1.60791e-05	-6.82388e-06	-1.39157e-05	4.14402e-06	1.2205e-05	6.86949e-06	-3.54751e-08	8.69952e-06	-7.53101e-06	-1.80027e-05	2.344e-05	-1.07778e-05	-1.3122e-05	-2.7113e-06	1.07507e-06	2.01299e-05	-1.76438e-05	1.37268e-05	1.63973e-06	1.13609e-05	3.12909e-05	1.23479e-05	-1.13712e-05	5.55563e-06	0
14.336	1.94414e-05	-5.94593e-06	-3.59229e-07	3.5385e-06	-2.46616e-05	-9.28034e-06	1.67808e-05	1.45399e-06	-1.39942e-05	-8.20797e-07	3.7578e-06	1.27119e-05	-2.1443e-07	2.41931e-06	9.94114e-06	4.61545e-06	1.58447e-05	1.00111e-05	5.03018e-06	1.77559e-06	0	0	6.93101e-06	4.68574e-06	-1.5927e-05	-7.19603e-06	-1.44195e-05	4.09072e-06	1.31e-05	6.96976e-06	7.93417e-08	8.91591e-06	-6.54979e-06	-1.85412e-05	2.44423e-05	-1.11811e-05	-1.27816e-05	-3.05003e-06	2.18968e-06	2.00125e-05	-1.67277e-05	1.39306e-05	2.68178e-06	1.13232e-05	3.19863e-05	1.23717e-05	-1.01857e-05	5.24763e-06	0
14.592	2.05957e-05	-6.09702e-06	1.17513e-06	3.49236e-06	-2.3646e-05	-8.87237e-06	1.80335e-05	1.35858e-06	-1.41779e-05	-1.08584e-06	3.79741e-06	1.26522e-05	1.17632e-07	2.09154e-06	1.12679e-05	4.14769e-06	1.59487e-05	9.84947e-06	6.07643e-06	1.54704e-06	0	0	6.53416e-06	4.73522e-06	-1.5757e-05	-7.5328e-06	-1.49161e-05	4.0135e-06	1.40385e-05	7.05284e-06	1.64211e-07	9.11791e-06	-5.56063e-06	-1.90731e-05	2.54069e-05	-1.15972e-05	-1.24119e-05	-3.37478e-06	3.40722e-06	1.98738e-05	-1.57162e-05	1.41146e-05	3.77304e-06	1.12471e-05	3.27621e-05	1.23629e-05	-8.97313e-06	4.89624e-06	0
14.848	2.12289e-05	-6.2764e-06	2.08966e-06	3.4484e-06	-2.26415e-05	-8.71134e-06	1.88743e-05	1.27228e-06	-1.45494e-05	-1.36117e-06	3.63411e-06	1.25483e-05	1.38429e-07	1.93564e-06	1.23689e-05	3.82954e-06	1.57254e-05	9.76708e-06	7.11458e-06	1.3971e-06	0	0	5.99502e-06	4.88207e-06	-1.5539e-05	-7.71072e-06	-1.52815e-05	3.76743e-06	1.50095e-05	7.123e-06	2.17428e-07	9.30926e-06	-4.57268e-06	-1.95985e-05	2.6348e-05	-1.20266e-05	-1.20247e-05	-3.67971e-06	4.71868e-06	1.97242e-05	-1.46239e-05	1.4284e-05	4.90131e-06	1.11445e-05	3.36322e-05	1.23287e-05	-7.7442e-06	4.50991e-06	0
15.104	2.1078e-05	-6.51413e-06	2.03205e-06	3.40281e-06	-2.17007e-05	-8.93918e-06	1.91134e-05	1.18612e-06	-1.52082e-05	-1.66733e-06	3.13735e-06	1.23949e-05	-3.2099e-07	2.04746e-06	1.31118e-05	3.75374e-06	1.49933e-05	9.81714e-06	8.14554e-06	1.35896e-06	0	0	5.24871e-06	5.18967e-06	-1.52491e-05	-7.65268e-06	-1.54392e-05	3.258e-06	1.60062e-05	7.18559e-06	2.38131e-07	9.49264e-06	-3.59484e-06	-2.01158e-05	2.72801e-05	-1.24691e-05	-1.16358e-05	-3.95633e-06	6.10944e-06	1.95757e-05	-1.34705e-05	1.44461e-05	6.05948e-06	1.10277e-05	3.46025e-05	1.22797e-05	-6.51035e-06	4.09966e-06	0
15.36	2.01786e-05	-6.81909e-06	1.01831e-06	3.35003e-06	-2.0842e-05	-9.54936e-06	1.87797e-05	1.0956e-06	-1.61389e-05	-2.01375e-06	2.32979e-06	1.21908e-05	-1.23633e-06	2.41817e-06	1.35185e-05	3.917e-06	1.37991e-05	9.99679e-06	9.17702e-06	1.42181e-06	0	0	4.30372e-06	5.65577e-06	-1.48804e-05	-7.36926e-06	-1.53963e-05	2.4925e-06	1.70223e-05	7.24363e-06	2.29355e-07	9.66796e-06	-2.64055e-06	-2.06169e-05	2.82076e-05	-1.29212e-05	-1.12622e-05	-4.19587e-06	7.55533e-06	1.94375e-05	-1.22798e-05	1.46057e-05	7.24602e-06	1.09038e-05	3.56584e-05	1.22249e-05	-5.27994e-06	3.6756e-06	0
15.616	1.88598e-05	-7.17216e-06	-5.51387e-07	3.28663e-06	-2.00329e-05	-1.03867e-05	1.81227e-05	1.00001e-06	-1.72073e-05	-2.39192e-06	1.38321e-06	1.19403e-05	-2.38912e-06	2.936e-06	1.37575e-05	4.22125e-06	1.23989e-05	1.02476e-05	1.02203e-05	1.53776e-06	0	0	3.24861e-06	6.20999e-06	-1.44431e-05	-6.95596e-06	-1.52324e-05	1.57951e-06	1.80489e-05	7.29616e-06	1.98749e-07	9.8323e-06	-1.72903e-06	-2.10863e-05	2.91216e-05	-1.33751e-05	-1.09198e-05	-4.39161e-06	9.024e-06	1.93126e-05	-1.10754e-05	1.47624e-05	8.46179e-06	1.07723e-05	3.67634e-05	1.21691e-05	-4.05685e-06	3.24455e-06	0
15.872	1.75899e-05	-7.53074e-06	-2.06466e-06	3.21591e-06	-1.91902e-05	-1.12252e-05	1.75066e-05	8.98179e-07	-1.82151e-05	-2.77501e-06	5.36429e-07	1.16517e-05	-3.46226e-06	3.44186e-06	1.40594e-05	4.52498e-06	1.11229e-05	1.04858e-05	1.12874e-05	1.65066e-06	0	0	2.22245e-06	6.74528e-06	-1.39549e-05	-6.54667e-06	-1.50474e-05	6.76206e-07	1.9071e-05	7.33909e-06	1.56591e-07	9.98185e-06	-8.82101e-07	-2.15061e-05	3.00049e-05	-1.38206e-05	-1.06201e-05	-4.54038e-06	1.04812e-05	1.91988e-05	-9.87834e-06	1.49111e-05	9.7044e-06	1.0628e-05	3.78717e-05	1.21125e-05	-2.84194e-06	2.80975e-06	0
16.128	1.67571e-05	-7.84254e-06	-2.96347e-06	3.15029e-06	-1.81995e-05	-1.18793e-05	1.72538e-05	7.83583e-07	-1.89836e-05	-3.12452e-06	-1.89928e-08	1.13352e-05	-4.18047e-06	3.80773e-06	1.46053e-05	4.71561e-06	1.02012e-05	1.06447e-05	1.23884e-05	1.73043e-06	0	0	1.36365e-06	7.16614e-06	-1.34274e-05	-6.24901e-06	-1.48974e-05	-8.69816e-08	2.00675e-05	7.3677e-06	1.12435e-07	1.01144e-05	-1.18626e-07	-2.18616e-05	3.08416e-05	-1.42481e-05	-1.037e-05	-4.64264e-06	1.18986e-05	1.90918e-05	-8.70418e-06	1.50451e-05	1.09633e-05	1.04671e-05	3.89463e-05	1.20523e-05	-1.63613e-06	2.3725e-06	0
16.384	1.65075e-05	-8.06342e-06	-2.96415e-06	3.10892e-06	-1.69485e-05	-1.22862e-05	1.75212e-05	6.42405e-07	-1.94224e-05	-3.40224e-06	-2.2023e-07	1.09987e-05	-4.41939e-06	3.99289e-06	1.54478e-05	4.76125e-06	9.6523e-06	1.07056e-05	1.35291e-05	1.79142e-06	0	0	7.61421e-07	7.42726e-06	-1.28579e-05	-6.09765e-06	-1.476e-05	-6.61661e-07	2.10128e-05	7.37914e-06	7.2546e-08	1.02308e-05	5.49975e-07	-2.21463e-05	3.16251e-05	-1.46503e-05	-1.01716e-05	-4.70123e-06	1.32581e-05	1.89887e-05	-7.56371e-06	1.51596e-05	1.22186e-05	1.02919e-05	3.99711e-05	1.19862e-05	-4.43183e-07	1.93449e-06	0
16.64	1.6728e-05	-8.17293e-06	-2.12199e-06	3.10975e-06	-1.53659e-05	-1.25122e-05	1.8273e-05	4.56689e-07	-1.95479e-05	-3.58417e-06	-1.36243e-07	1.06451e-05	-4.22729e-06	4.04642e-06	1.65123e-05	4.71249e-06	9.3048e-06	1.06986e-05	1.47089e-05	1.8817e-06	0	0	4.30932e-07	7.54305e-06	-1.22335e-05	-6.05144e-06	-1.45542e-05	-1.08622e-06	2.18818e-05	7.3735e-06	3.97181e-08	1.03345e-05	1.12055e-06	-2.23614e-05	3.23599e-05	-1.50233e-05	-1.00252e-05	-4.71922e-06	1.45506e-05	1.88901e-05	-6.46526e-06	1.52535e-05	1.34456e-05	1.01112e-05	4.09491e-05	1.19142e-05	7.29599e-07	1.49967e-06	0
16.896	1.71754e-05	-8.18276e-06	-7.23986e-07	3.15882e-06	-1.34531e-05	-1.26844e-05	1.93534e-05	2.11674e-07	-1.94469e-05	-3.67202e-06	1.06548e-07	1.02702e-05	-3.75466e-06	4.05655e-06	1.76738e-05	4.65467e-06	8.9418e-06	1.06747e-05	1.59189e-05	2.04722e-06	0	0	3.19407e-07	7.56559e-06	-1.15444e-05	-6.03403e-06	-1.42071e-05	-1.43991e-06	2.26548e-05	7.35312e-06	1.55146e-08	1.04287e-05	1.59516e-06	-2.25108e-05	3.30561e-05	-1.53644e-05	-9.93135e-06	-4.69774e-06	1.57687e-05	1.88001e-05	-5.41853e-06	1.53292e-05	1.46232e-05	9.93733e-06	4.18881e-05	1.18403e-05	1.87308e-06	1.07492e-06	0
17.152	1.76671e-05	-8.13549e-06	9.12252e-07	3.242e-06	-1.12962e-05	-1.28904e-05	2.06106e-05	-9.66004e-08	-1.92109e-05	-3.69756e-06	4.28569e-07	9.86313e-06	-3.13938e-06	4.07906e-06	1.88609e-05	4.641e-06	8.48119e-06	1.06666e-05	1.71422e-05	2.29139e-06	0	0	3.35818e-07	7.54657e-06	-1.07985e-05	-5.99224e-06	-1.37269e-05	-1.77634e-06	2.33207e-05	7.32055e-06	3.43194e-09	1.0514e-05	1.97625e-06	-2.25949e-05	3.37206e-05	-1.56699e-05	-9.89308e-06	-4.63484e-06	1.68988e-05	1.87232e-05	-4.43732e-06	1.53911e-05	1.57409e-05	9.78008e-06	4.27826e-05	1.17714e-05	2.97912e-06	6.69289e-07	0
17.408	1.82167e-05	-8.09381e-06	2.6115e-06	3.32467e-06	-9.04905e-06	-1.31104e-05	2.19945e-05	-4.58102e-07	-1.88812e-05	-3.71692e-06	8.66224e-07	9.40895e-06	-2.41752e-06	4.08955e-06	2.01224e-05	4.64827e-06	8.0791e-06	1.06612e-05	1.83569e-05	2.55546e-06	0	0	3.87968e-07	7.50656e-06	-1.00273e-05	-5.93609e-06	-1.32354e-05	-2.0782e-06	2.38766e-05	7.27669e-06	1.08754e-08	1.05864e-05	2.26334e-06	-2.26067e-05	3.43513e-05	-1.59335e-05	-9.91512e-06	-4.5262e-06	1.7918e-05	1.86627e-05	-3.53923e-06	1.54424e-05	1.68016e-05	9.64324e-06	4.36041e-05	1.17151e-05	4.04285e-06	2.92319e-07	0
17.664	1.90308e-05	-8.12283e-06	4.39384e-06	3.36162e-06	-6.88812e-06	-1.32223e-05	2.35741e-05	-8.52671e-07	-1.84327e-05	-3.79489e-06	1.56229e-06	8.89301e-06	-1.50999e-06	3.98947e-06	2.16129e-05	4.58294e-06	8.08533e-06	1.06038e-05	1.9542e-05	2.73476e-06	0	0	4.11442e-07	7.42869e-06	-9.2758e-06	-5.93632e-06	-1.29306e-05	-2.26147e-06	2.43229e-05	7.22003e-06	4.8577e-08	1.06389e-05	2.45324e-06	-2.2534e-05	3.4937e-05	-1.61468e-05	-1.00009e-05	-4.36772e-06	1.8798e-05	1.86184e-05	-2.74173e-06	1.54842e-05	1.78154e-05	9.52446e-06	4.43073e-05	1.16777e-05	5.06299e-06	-4.79267e-08	0
17.92	2.03733e-05	-8.27093e-06	6.39425e-06	3.31396e-06	-4.95262e-06	-1.30778e-05	2.54699e-05	-1.25969e-06	-1.78022e-05	-3.98417e-06	2.68188e-06	8.30586e-06	-2.87489e-07	3.66319e-06	2.35033e-05	4.33519e-06	8.86641e-06	1.04283e-05	2.06846e-05	2.72545e-06	0	0	3.82134e-07	7.27816e-06	-8.58061e-06	-6.08082e-06	-1.29935e-05	-2.227e-06	2.46569e-05	7.14722e-06	1.27709e-07	1.06647e-05	2.54368e-06	-2.23657e-05	3.54642e-05	-1.63015e-05	-1.0148e-05	-4.15874e-06	1.95153e-05	1.85867e-05	-2.05611e-06	1.55148e-05	1.87889e-05	9.41934e-06	4.48489e-05	1.16618e-05	6.04009e-06	-3.46352e-07	0
18.176	2.23786e-05	-8.55553e-06	8.71445e-06	3.16559e-06	-3.29437e-06	-1.26032e-05	2.77505e-05	-1.66872e-06	-1.69385e-05	-4.30734e-06	4.30348e-06	7.64692e-06	1.33018e-06	3.05239e-06	2.58681e-05	3.84898e-06	1.05931e-05	1.00994e-05	2.1785e-05	2.47776e-06	0	0	3.12641e-07	7.03348e-06	-7.9474e-06	-6.41638e-06	-1.34853e-05	-1.9281e-06	2.48675e-05	7.05459e-06	2.56442e-07	1.06603e-05	2.53784e-06	-2.20989e-05	3.59252e-05	-1.63922e-05	-1.03451e-05	-3.90444e-06	2.00608e-05	1.85619e-05	-1.48259e-06	1.55306e-05	1.9716e-05	9.3265e-06	4.52089e-05	1.16661e-05	6.97412e-06	-6.01218e-07	0
18.432	2.49299e-05	-8.95957e-06	1.13054e-05	2.93069e-06	-1.85969e-06	-1.18636e-05	3.03575e-05	-2.08545e-06	-1.5842e-05	-4.74965e-06	6.35002e-06	6.92531e-06	3.30282e-06	2.20341e-06	2.8616e-05	3.16672e-06	1.31138e-05	9.63805e-06	2.28571e-05	2.02622e-06	0	0	2.38562e-07	6.70934e-06	-7.34063e-06	-6.91053e-06	-1.42943e-05	-1.41313e-06	2.49355e-05	6.93952e-06	4.38116e-07	1.06269e-05	2.44678e-06	-2.17416e-05	3.63238e-05	-1.64181e-05	-1.05719e-05	-3.61548e-06	2.04437e-05	1.85381e-05	-1.00988e-06	1.55281e-05	2.05754e-05	9.25062e-06	4.53987e-05	1.16864e-05	7.86274e-06	-8.13193e-07	0
18.688	2.7674e-05	-9.44025e-06	1.39518e-05	2.64797e-06	-5.14081e-07	-1.10522e-05	3.31062e-05	-2.52948e-06	-1.45711e-05	-5.26644e-06	8.60181e-06	6.15736e-06	5.46914e-06	1.25892e-06	3.15065e-05	2.42165e-06	1.59897e-05	9.11895e-06	2.3923e-05	1.47929e-06	0	0	2.02101e-07	6.35721e-06	-6.69313e-06	-7.45645e-06	-1.51666e-05	-8.16661e-07	2.48397e-05	6.8011e-06	6.72231e-07	1.05687e-05	2.28777e-06	-2.13097e-05	3.66728e-05	-1.6382e-05	-1.08033e-05	-3.30479e-06	2.06851e-05	1.8511e-05	-6.20273e-07	1.55057e-05	2.13393e-05	9.20113e-06	4.54513e-05	1.17183e-05	8.70161e-06	-9.83321e-07	0
18.944	3.01678e-05	-9.94682e-06	1.63624e-05	2.36389e-06	9.00222e-07	-1.04079e-05	3.57598e-05	-3.02512e-06	-1.32138e-05	-5.80202e-06	1.07856e-05	5.36166e-06	7.6158e-06	3.97729e-07	3.42461e-05	1.78138e-06	1.8676e-05	8.63776e-06	2.50036e-05	9.72728e-07	0	0	2.38669e-07	6.04357e-06	-5.93205e-06	-7.91846e-06	-1.58066e-05	-3.02914e-07	2.45675e-05	6.63966e-06	9.57677e-07	1.04888e-05	2.0795e-06	-2.08189e-05	3.69871e-05	-1.6288e-05	-1.10165e-05	-2.98265e-06	2.08053e-05	1.84785e-05	-2.98008e-07	1.54638e-05	2.19877e-05	9.18745e-06	4.53979e-05	1.17609e-05	9.48626e-06	-1.11081e-06	0
19.2	3.20726e-05	-1.04397e-05	1.83083e-05	2.11322e-06	2.50003e-06	-1.0109e-05	3.8135e-05	-3.58993e-06	-1.18422e-05	-6.31166e-06	1.26914e-05	4.55358e-06	9.57558e-06	-2.44307e-07	3.66113e-05	1.37355e-06	2.07544e-05	8.26863e-06	2.61096e-05	6.1087e-07	0	0	3.69383e-07	5.81909e-06	-5.00836e-06	-8.19277e-06	-1.59993e-05	7.32714e-09	2.41219e-05	6.45588e-06	1.29612e-06	1.03854e-05	1.83673e-06	-2.02767e-05	3.7275e-05	-1.6139e-05	-1.11955e-05	-2.65306e-06	2.08119e-05	1.84407e-05	-3.61249e-08	1.54059e-05	2.25213e-05	9.2137e-06	4.52443e-05	1.18177e-05	1.02145e-05	-1.19185e-06	0
19.456	3.32928e-05	-1.09026e-05	1.9727e-05	1.90625e-06	4.31981e-06	-1.01985e-05	4.01779e-05	-4.22706e-06	-1.04776e-05	-6.77676e-06	1.42541e-05	3.74163e-06	1.12994e-05	-6.29827e-07	3.85355e-05	1.23342e-06	2.20947e-05	8.03365e-06	2.7238e-05	4.25802e-07	0	0	5.9978e-07	5.69628e-06	-3.91505e-06	-8.25069e-06	-1.56898e-05	8.6867e-08	2.3522e-05	6.24978e-06	1.69322e-06	1.0251e-05	1.56789e-06	-1.96797e-05	3.75346e-05	-1.5935e-05	-1.13327e-05	-2.3136e-06	2.06972e-05	1.83984e-05	1.62691e-07	1.53361e-05	2.2963e-05	9.27632e-06	4.49646e-05	1.18965e-05	1.08874e-05	-1.22035e-06	0
19.712	3.3987e-05	-1.13435e-05	2.07369e-05	1.72852e-06	6.31045e-06	-1.05801e-05	4.19721e-05	-4.92498e-06	-9.08469e-06	-7.20715e-06	1.55609e-05	2.927e-06	1.28657e-05	-8.24675e-07	4.01157e-05	1.29893e-06	2.28685e-05	7.89956e-06	2.83744e-05	3.73396e-07	0	0	9.23376e-07	5.64732e-06	-2.68514e-06	-8.14288e-06	-1.49843e-05	4.11358e-09	2.27944e-05	6.0204e-06	2.15665e-06	1.00755e-05	1.27706e-06	-1.90188e-05	3.77567e-05	-1.56747e-05	-1.14231e-05	-1.95973e-06	2.04469e-05	1.83515e-05	2.92701e-07	1.52581e-05	2.33461e-05	9.36644e-06	4.45164e-05	1.20055e-05	1.1509e-05	-1.19061e-06	0
19.968	3.44593e-05	-1.17848e-05	2.15607e-05	1.55188e-06	8.37431e-06	-1.10802e-05	4.36802e-05	-5.66395e-06	-7.59392e-06	-7.63107e-06	1.67862e-05	2.10603e-06	1.44273e-05	-9.53719e-07	4.15435e-05	1.45169e-06	2.34228e-05	7.80087e-06	2.95014e-05	3.64591e-07	0	0	1.32769e-06	5.62174e-06	-1.37189e-06	-7.96597e-06	-1.40769e-05	-1.20413e-07	2.19591e-05	5.7661e-06	2.69186e-06	9.85155e-06	9.69125e-07	-1.82893e-05	3.79344e-05	-1.53587e-05	-1.14572e-05	-1.59117e-06	2.00558e-05	1.82975e-05	3.55819e-07	1.51732e-05	2.36942e-05	9.47555e-06	4.38715e-05	1.21486e-05	1.20836e-05	-1.1008e-06	0
20.224	3.49969e-05	-1.2249e-05	2.24085e-05	1.35009e-06	1.04151e-05	-1.1538e-05	4.54555e-05	-6.42525e-06	-5.93916e-06	-8.07919e-06	1.80953e-05	1.27435e-06	1.61301e-05	-1.13542e-06	4.30034e-05	1.57819e-06	2.40913e-05	7.67465e-06	3.06076e-05	3.12276e-07	0	0	1.80012e-06	5.5727e-06	-2.26692e-08	-7.8125e-06	-1.31483e-05	-1.7628e-07	2.10198e-05	5.48535e-06	3.29822e-06	9.57905e-06	6.54715e-07	-1.74995e-05	3.80706e-05	-1.49923e-05	-1.14141e-05	-1.21675e-06	1.95422e-05	1.82307e-05	3.6985e-07	1.50793e-05	2.40055e-05	9.60098e-06	4.30423e-05	1.23223e-05	1.26135e-05	-9.55174e-07	0
20.48	3.57441e-05	-1.27477e-05	2.33848e-05	1.11054e-06	1.23765e-05	-1.18738e-05	4.73716e-05	-7.19777e-06	-4.08794e-06	-8.57079e-06	1.95686e-05	4.30623e-07	1.80481e-05	-1.43081e-06	4.45915e-05	1.61789e-06	2.5046e-05	7.48807e-06	3.16919e-05	1.68506e-07	0	0	2.33158e-06	5.4773e-06	1.33954e-06	-7.73164e-06	-1.22887e-05	-1.10072e-07	1.99637e-05	5.17759e-06	3.96803e-06	9.26595e-06	3.51426e-07	-1.66719e-05	3.81814e-05	-1.4586e-05	-1.12633e-05	-8.54126e-07	1.89481e-05	1.81439e-05	3.68153e-07	1.49723e-05	2.4252e-05	9.74748e-06	4.2085e-05	1.25168e-05	1.30987e-05	-7.63469e-07	0
20.736	3.66701e-05	-1.32772e-05	2.44643e-05	8.36661e-07	1.42517e-05	-1.21031e-05	4.94039e-05	-7.97903e-06	-2.05085e-06	-9.10793e-06	2.11819e-05	-4.21577e-07	2.01645e-05	-1.83024e-06	4.62933e-05	1.57633e-06	2.62573e-05	7.24599e-06	3.2762e-05	-6.46206e-08	0	0	2.91704e-06	5.34138e-06	2.71861e-06	-7.71859e-06	-1.14813e-05	6.46374e-08	1.8774e-05	4.84368e-06	4.68946e-06	8.92383e-06	8.00221e-08	-1.58356e-05	3.82894e-05	-1.41534e-05	-1.09722e-05	-5.23526e-07	1.83261e-05	1.803e-05	3.89318e-07	1.48482e-05	2.43965e-05	9.9235e-06	4.10763e-05	1.27207e-05	1.35377e-05	-5.3734e-07	0
20.992	3.76308e-05	-1.38232e-05	2.55378e-05	5.41638e-07	1.60664e-05	-1.23002e-05	5.14624e-05	-8.77086e-06	1.31079e-07	-9.67852e-06	2.28414e-05	-1.27406e-06	2.24005e-05	-2.27788e-06	4.80196e-05	1.50295e-06	2.7561e-05	6.97836e-06	3.38272e-05	-3.50865e-07	0	0	3.55362e-06	5.18884e-06	4.13299e-06	-7.73297e-06	-1.06438e-05	2.93226e-07	1.74481e-05	4.48601e-06	5.45179e-06	8.56102e-06	-1.42473e-07	-1.50131e-05	3.84133e-05	-1.37072e-05	-1.05184e-05	-2.38691e-07	1.77167e-05	1.78849e-05	4.61794e-07	1.4706e-05	2.44184e-05	1.01341e-05	4.0073e-05	1.29272e-05	1.39304e-05	-2.85444e-07	0
21.248	3.8475e-05	-1.43686e-05	2.64901e-05	2.38291e-07	1.78476e-05	-1.25375e-05	5.34496e-05	-9.57326e-06	2.41032e-06	-1.02648e-05	2.44464e-05	-2.11605e-06	2.46679e-05	-2.71407e-06	4.96715e-05	1.45188e-06	2.87786e-05	6.71791e-06	3.48909e-05	-6.48987e-07	0	0	4.23765e-06	5.04403e-06	5.59766e-06	-7.73103e-06	-9.69461e-06	5.21632e-07	1.60108e-05	4.10808e-06	6.24979e-06	8.1773e-06	-3.08582e-07	-1.42094e-05	3.85582e-05	-1.32557e-05	-9.89871e-06	-3.11966e-10	1.7132e-05	1.77088e-05	5.92597e-07	1.45492e-05	2.43339e-05	1.03754e-05	3.90813e-05	1.31392e-05	1.42807e-05	-1.01104e-08	0
21.504	3.91289e-05	-1.49007e-05	2.72644e-05	-6.84018e-08	1.95991e-05	-1.28397e-05	5.5309e-05	-1.03802e-05	4.75361e-06	-1.08521e-05	2.59405e-05	-2.93685e-06	2.69128e-05	-3.10961e-06	5.11948e-05	1.44974e-06	2.98162e-05	6.48164e-06	3.59471e-05	-9.37207e-07	0	0	4.96262e-06	4.91783e-06	7.11144e-06	-7.69189e-06	-8.60477e-06	7.28148e-07	1.45114e-05	3.71397e-06	7.08423e-06	7.76411e-06	-4.21149e-07	-1.34122e-05	3.87136e-05	-1.28018e-05	-9.12821e-06	2.03326e-07	1.65556e-05	1.75052e-05	7.67987e-07	1.43847e-05	2.41932e-05	1.06335e-05	3.80558e-05	1.33675e-05	1.4596e-05	2.92038e-07	0
21.76	3.96194e-05	-1.54143e-05	2.78798e-05	-3.82381e-07	2.1296e-05	-1.3175e-05	5.70391e-05	-1.11799e-05	7.14945e-06	-1.14338e-05	2.73268e-05	-3.72803e-06	2.91305e-05	-3.47524e-06	5.25969e-05	1.48608e-06	3.06934e-05	6.26529e-06	3.69834e-05	-1.22107e-06	0	0	5.71887e-06	4.8044e-06	8.65596e-06	-7.62513e-06	-7.40807e-06	9.29558e-07	1.30062e-05	3.3078e-06	7.95775e-06	7.31085e-06	-4.88062e-07	-1.26027e-05	3.88627e-05	-1.23458e-05	-8.22947e-06	3.87828e-07	1.59615e-05	1.72781e-05	9.67338e-07	1.42198e-05	2.40556e-05	1.08913e-05	3.69344e-05	1.36244e-05	1.48852e-05	6.25293e-07	0
22.016	4.00338e-05	-1.59099e-05	2.84035e-05	-7.11669e-07	2.28963e-05	-1.34821e-05	5.86752e-05	-1.19588e-05	9.60148e-06	-1.20113e-05	2.8647e-05	-4.4845e-06	3.13486e-05	-3.84616e-06	5.39267e-05	1.52694e-06	3.15033e-05	6.05097e-06	3.79877e-05	-1.52408e-06	0	0	6.49497e-06	4.68829e-06	1.02052e-05	-7.55922e-06	-6.17265e-06	1.16294e-06	1.15325e-05	2.89344e-06	8.86841e-06	6.81409e-06	-5.13828e-07	-1.17728e-05	3.89952e-05	-1.18901e-05	-7.21713e-06	5.60744e-07	1.53429e-05	1.70286e-05	1.18282e-06	1.4058e-05	2.39545e-05	1.11364e-05	3.56887e-05	1.39145e-05	1.5155e-05	9.88393e-07	0
22.272	4.04534e-05	-1.63893e-05	2.89014e-05	-1.06153e-06	2.43609e-05	-1.37097e-05	6.02539e-05	-1.27062e-05	1.21144e-05	-1.259e-05	2.99427e-05	-5.20415e-06	3.35962e-05	-4.25536e-06	5.52346e-05	1.53928e-06	3.23376e-05	5.82102e-06	3.89546e-05	-1.86994e-06	0	0	7.27976e-06	4.55588e-06	1.1738e-05	-7.52144e-06	-4.95712e-06	1.45812e-06	1.00924e-05	2.47454e-06	9.80481e-06	6.28361e-06	-4.9332e-07	-1.09368e-05	3.91176e-05	-1.14425e-05	-6.08761e-06	7.13656e-07	1.47305e-05	1.67527e-05	1.43242e-06	1.38967e-05	2.38736e-05	1.13688e-05	3.43599e-05	1.42291e-05	1.54073e-05	1.37044e-06	0
22.528	4.0903e-05	-1.68509e-05	2.93999e-05	-1.43019e-06	2.5669e-05	-1.38438e-05	6.17845e-05	-1.34166e-05	1.46815e-05	-1.3174e-05	3.12249e-05	-5.88618e-06	3.58771e-05	-4.71313e-06	5.65407e-05	1.51033e-06	3.32279e-05	5.56901e-06	3.98883e-05	-2.26802e-06	0	0	8.06384e-06	4.40379e-06	1.32462e-05	-7.52214e-06	-3.78014e-06	1.81889e-06	8.65762e-06	2.05494e-06	1.07465e-05	5.74078e-06	-4.12244e-07	-1.01289e-05	3.92529e-05	-1.10163e-05	-4.82186e-06	8.24272e-07	1.41882e-05	1.64426e-05	1.75631e-06	1.37286e-05	2.37538e-05	1.15995e-05	3.30511e-05	1.45484e-05	1.56396e-05	1.75239e-06	0
22.784	4.13428e-05	-1.72888e-05	2.98783e-05	-1.80956e-06	2.68191e-05	-1.39085e-05	6.32424e-05	-1.40888e-05	1.72806e-05	-1.37623e-05	3.24673e-05	-6.52899e-06	3.81631e-05	-5.20338e-06	5.78252e-05	1.45194e-06	3.4133e-05	5.30227e-06	4.07972e-05	-2.70942e-06	0	0	8.83988e-06	4.23971e-06	1.47326e-05	-7.55169e-06	-2.61965e-06	2.223e-06	7.19534e-06	1.63913e-06	1.167e-05	5.20892e-06	-2.54917e-07	-9.38717e-06	3.94277e-05	-1.06263e-05	-3.4013e-06	8.68813e-07	1.37837e-05	1.60906e-05	2.19607e-06	1.35465e-05	2.35304e-05	1.18424e-05	3.18766e-05	1.48513e-05	1.58493e-05	2.11425e-06	0
23.04	4.17015e-05	-1.76937e-05	3.02912e-05	-2.18991e-06	2.78202e-05	-1.39414e-05	6.45834e-05	-1.47215e-05	1.98782e-05	-1.43469e-05	3.3622e-05	-7.12845e-06	4.0406e-05	-5.69598e-06	5.90434e-05	1.39027e-06	3.49702e-05	5.03605e-06	4.16875e-05	-3.1739e-06	0	0	9.60176e-06	4.07651e-06	1.62025e-05	-7.58952e-06	-1.43785e-06	2.63842e-06	5.7019e-06	1.23274e-06	1.25574e-05	4.70092e-06	-1.50769e-08	-8.73045e-06	3.9655e-05	-1.02827e-05	-1.82837e-06	8.38082e-07	1.35507e-05	1.56948e-05	2.76788e-06	1.33485e-05	2.318e-05	1.21023e-05	3.08934e-05	1.51281e-05	1.60379e-05	2.44412e-06	0
23.296	4.19221e-05	-1.80553e-05	3.06016e-05	-2.56518e-06	2.86776e-05	-1.39651e-05	6.57677e-05	-1.53097e-05	2.2439e-05	-1.49145e-05	3.46459e-05	-7.67748e-06	4.25581e-05	-6.16508e-06	6.0152e-05	1.34932e-06	3.56651e-05	4.78418e-06	4.25555e-05	-3.64158e-06	0	0	1.03434e-05	3.92411e-06	1.76543e-05	-7.61784e-06	-2.12989e-07	3.04352e-06	4.22147e-06	8.42437e-07	1.34022e-05	4.21198e-06	2.9719e-07	-8.14521e-06	3.99232e-05	-9.98644e-06	-1.38299e-07	7.47001e-07	1.34658e-05	1.52613e-05	3.44673e-06	1.31419e-05	2.27481e-05	1.23684e-05	3.006e-05	1.53875e-05	1.62134e-05	2.74372e-06	0
23.552	4.19937e-05	-1.83662e-05	3.08047e-05	-2.93546e-06	2.93844e-05	-1.3971e-05	6.67774e-05	-1.58437e-05	2.49341e-05	-1.54504e-05	3.55196e-05	-8.16754e-06	4.45898e-05	-6.60196e-06	6.11292e-05	1.33859e-06	3.61892e-05	4.55204e-06	4.33882e-05	-4.10218e-06	0	0	1.10578e-05	3.7843e-06	1.90747e-05	-7.63145e-06	1.04273e-06	3.43828e-06	2.83443e-06	4.75394e-07	1.42085e-05	3.72358e-06	6.57783e-07	-7.59119e-06	4.01994e-05	-9.72986e-06	1.60765e-06	6.30015e-07	1.34597e-05	1.48028e-05	4.17444e-06	1.294e-05	2.23336e-05	1.26167e-05	2.9255e-05	1.56523e-05	1.63885e-05	3.02593e-06	0
23.808	4.19502e-05	-1.86222e-05	3.09302e-05	-3.30506e-06	2.9923e-05	-1.39249e-05	6.76205e-05	-1.63118e-05	2.73448e-05	-1.59434e-05	3.62513e-05	-8.59138e-06	4.64937e-05	-7.01571e-06	6.198e-05	1.3511e-06	3.65647e-05	4.33534e-06	4.41685e-05	-4.55722e-06	0	0	1.17372e-05	3.65128e-06	2.04431e-05	-7.63849e-06	2.2889e-06	3.84026e-06	1.61709e-06	1.38257e-07	1.49825e-05	3.21779e-06	1.0401e-06	-7.0261e-06	4.04476e-05	-9.5017e-06	3.34669e-06	5.22951e-07	1.34604e-05	1.4333e-05	4.89029e-06	1.2756e-05	2.20324e-05	1.28234e-05	2.83528e-05	1.59447e-05	1.65743e-05	3.30481e-06	0
24.064	4.18436e-05	-1.88232e-05	3.10239e-05	-3.6778e-06	3.02738e-05	-1.37897e-05	6.832e-05	-1.67044e-05	2.96614e-05	-1.63887e-05	3.68641e-05	-8.94594e-06	4.82772e-05	-7.42345e-06	6.27269e-05	1.37087e-06	3.68414e-05	4.12444e-06	4.48848e-05	-5.01539e-06	0	0	1.23742e-05	3.51675e-06	2.17405e-05	-7.65343e-06	3.48041e-06	4.26933e-06	5.94617e-07	-1.63865e-07	1.57222e-05	2.69422e-06	1.42944e-06	-6.4356e-06	4.06519e-05	-9.29436e-06	5.04352e-06	4.41147e-07	1.34445e-05	1.38594e-05	5.56775e-06	1.25945e-05	2.18723e-05	1.29803e-05	2.73154e-05	1.62696e-05	1.67728e-05	3.58364e-06	0
24.32	4.17104e-05	-1.89708e-05	3.11243e-05	-4.0527e-06	3.04256e-05	-1.35482e-05	6.88984e-05	-1.70181e-05	3.18779e-05	-1.67886e-05	3.73792e-05	-9.23346e-06	4.99492e-05	-7.83733e-06	6.33925e-05	1.38416e-06	3.70619e-05	3.91064e-06	4.55373e-05	-5.48477e-06	0	0	1.2962e-05	3.37585e-06	2.2958e-05	-7.68738e-06	4.59234e-06	4.73188e-06	-2.8199e-07	-4.27855e-07	1.6411e-05	2.17829e-06	1.83108e-06	-5.84897e-06	4.0829e-05	-9.10884e-06	6.70528e-06	3.67938e-07	1.34637e-05	1.33799e-05	6.2336e-06	1.24478e-05	2.178e-05	1.31029e-05	2.62396e-05	1.66055e-05	1.69745e-05	3.84846e-06	0
24.576	4.15521e-05	-1.90671e-05	3.12469e-05	-4.42293e-06	3.03817e-05	-1.32124e-05	6.93652e-05	-1.72557e-05	3.39862e-05	-1.71494e-05	3.78024e-05	-9.46009e-06	5.15087e-05	-8.25642e-06	6.39858e-05	1.38748e-06	3.72374e-05	3.69096e-06	4.61376e-05	-5.96677e-06	0	0	1.34959e-05	3.23034e-06	2.4099e-05	-7.74185e-06	5.6303e-06	5.21461e-06	-1.11391e-06	-6.52163e-07	1.70205e-05	1.71303e-06	2.26546e-06	-5.32698e-06	4.10201e-05	-8.95397e-06	8.36956e-06	2.63252e-07	1.36227e-05	1.28849e-05	6.95283e-06	1.22996e-05	2.16119e-05	1.3224e-05	2.5319e-05	1.69127e-05	1.71628e-05	4.07278e-06	0
24.832	4.13401e-05	-1.91125e-05	3.13833e-05	-4.77879e-06	3.01568e-05	-1.28133e-05	6.97152e-05	-1.7423e-05	3.59727e-05	-1.74758e-05	3.81226e-05	-9.63229e-06	5.29412e-05	-8.66737e-06	6.4498e-05	1.38878e-06	3.73451e-05	3.46889e-06	4.67007e-05	-6.45447e-06	0	0	1.39727e-05	3.08717e-06	2.51737e-05	-7.809e-06	6.6206e-06	5.69146e-06	-1.99229e-06	-8.35582e-07	1.75217e-05	1.33621e-06	2.75152e-06	-4.92455e-06	4.12638e-05	-8.84001e-06	1.00682e-05	9.04357e-08	1.40125e-05	1.23663e-05	7.78277e-06	1.2135e-05	2.12417e-05	1.33735e-05	2.47284e-05	1.71556e-05	1.73253e-05	4.23222e-06	0
25.088	4.10385e-05	-1.91053e-05	3.15153e-05	-5.11285e-06	2.977e-05	-1.23794e-05	6.99344e-05	-1.75234e-05	3.78179e-05	-1.77657e-05	3.83193e-05	-9.75291e-06	5.42226e-05	-9.05223e-06	6.49079e-05	1.4022e-06	3.73448e-05	3.25162e-06	4.72339e-05	-6.9354e-06	0	0	1.43906e-05	2.95396e-06	2.61898e-05	-7.87704e-06	7.58788e-06	6.13858e-06	-2.92787e-06	-9.75844e-07	1.78993e-05	1.05451e-06	3.28714e-06	-4.64794e-06	4.15644e-05	-8.77052e-06	1.1786e-05	-1.52941e-07	1.46355e-05	1.1826e-05	8.72042e-06	1.1953e-05	2.06581e-05	1.35555e-05	2.4491e-05	1.73281e-05	1.74658e-05	4.32132e-06	0
25.344	4.06291e-05	-1.90424e-05	3.16302e-05	-5.42382e-06	2.92363e-05	-1.19178e-05	7.00111e-05	-1.75547e-05	3.94993e-05	-1.80086e-05	3.83747e-05	-9.81942e-06	5.5328e-05	-9.39787e-06	6.51927e-05	1.44039e-06	3.72024e-05	3.04576e-06	4.77306e-05	-7.39667e-06	0	0	1.47479e-05	2.83436e-06	2.71451e-05	-7.93721e-06	8.5351e-06	6.54739e-06	-3.81611e-06	-1.06885e-06	1.81597e-05	8.30701e-07	3.8393e-06	-4.43354e-06	4.18756e-05	-8.7377e-06	1.34407e-05	-4.19708e-07	1.53675e-05	1.12806e-05	9.67602e-06	1.17712e-05	2.00149e-05	1.37368e-05	2.44111e-05	1.74659e-05	1.76102e-05	4.36195e-06	0
25.6	4.01233e-05	-1.89212e-05	3.17319e-05	-5.71656e-06	2.85634e-05	-1.14104e-05	6.99439e-05	-1.75097e-05	4.09967e-05	-1.81892e-05	3.82831e-05	-9.82571e-06	5.62403e-05	-9.70139e-06	6.53385e-05	1.50866e-06	3.69071e-05	2.85405e-06	4.81726e-05	-7.82953e-06	0	0	1.50433e-05	2.72631e-06	2.80279e-05	-7.98789e-06	9.43917e-06	6.92718e-06	-4.4665e-06	-1.10921e-06	1.83279e-05	5.94529e-07	4.35194e-06	-4.16606e-06	4.21135e-05	-8.72482e-06	1.49017e-05	-6.2593e-07	1.59897e-05	1.07568e-05	1.04947e-05	1.16214e-05	1.95899e-05	1.38561e-05	2.41285e-05	1.76353e-05	1.78014e-05	4.39637e-06	0
25.856	3.95549e-05	-1.87409e-05	3.18396e-05	-5.99809e-06	2.77553e-05	-1.08274e-05	6.97445e-05	-1.7381e-05	4.22974e-05	-1.8295e-05	3.80529e-05	-9.76682e-06	5.69555e-05	-9.96908e-06	6.53467e-05	1.60357e-06	3.64744e-05	2.67446e-06	4.85408e-05	-8.23155e-06	0	0	1.52752e-05	2.62386e-06	2.88236e-05	-8.03427e-06	1.02646e-05	7.29584e-06	-4.68982e-06	-1.09214e-06	1.84345e-05	2.75517e-07	4.76955e-06	-3.73185e-06	4.21956e-05	-8.71457e-06	1.60445e-05	-6.88944e-07	1.62835e-05	1.02805e-05	1.10221e-05	1.15346e-05	1.96626e-05	1.38517e-05	2.32823e-05	1.79017e-05	1.80837e-05	4.46685e-06	0
26.112	3.89608e-05	-1.85048e-05	3.19782e-05	-6.27191e-06	2.68181e-05	-1.01496e-05	6.94342e-05	-1.71668e-05	4.33994e-05	-1.83236e-05	3.77029e-05	-9.64402e-06	5.74824e-05	-1.02105e-05	6.52323e-05	1.71577e-06	3.59364e-05	2.50171e-06	4.88282e-05	-8.60583e-06	0	0	1.54426e-05	2.52135e-06	2.95257e-05	-8.08429e-06	1.09859e-05	7.66474e-06	-4.40077e-06	-1.01618e-06	1.85018e-05	-1.57749e-07	5.06413e-06	-3.08056e-06	4.2086e-05	-8.69783e-06	1.68155e-05	-5.71367e-07	1.61422e-05	9.86377e-06	1.1181e-05	1.15237e-05	2.03687e-05	1.36939e-05	2.17039e-05	1.82928e-05	1.84826e-05	4.59256e-06	0
26.368	3.83619e-05	-1.82192e-05	3.21667e-05	-6.53457e-06	2.57669e-05	-9.38419e-06	6.90365e-05	-1.68741e-05	4.43105e-05	-1.82856e-05	3.72537e-05	-9.46697e-06	5.78377e-05	-1.04319e-05	6.50183e-05	1.83507e-06	3.53254e-05	2.33015e-06	4.90469e-05	-8.95789e-06	0	0	1.55449e-05	2.41699e-06	3.01416e-05	-8.14379e-06	1.16049e-05	8.0279e-06	-3.67913e-06	-8.85665e-07	1.85394e-05	-6.72656e-07	5.24932e-06	-2.25975e-06	4.18215e-05	-8.67614e-06	1.72729e-05	-3.05646e-07	1.56395e-05	9.50116e-06	1.10178e-05	1.15744e-05	2.16127e-05	1.34038e-05	1.9531e-05	1.87782e-05	1.89909e-05	4.7577e-06	0
26.624	3.77561e-05	-1.78926e-05	3.24102e-05	-6.77669e-06	2.46261e-05	-8.56387e-06	6.85704e-05	-1.65172e-05	4.50437e-05	-1.81997e-05	3.67205e-05	-9.25093e-06	5.80382e-05	-1.06321e-05	6.47259e-05	1.95508e-06	3.46611e-05	2.15651e-06	4.92233e-05	-9.29183e-06	0	0	1.55832e-05	2.31377e-06	3.06912e-05	-8.21352e-06	1.21497e-05	8.36269e-06	-2.75106e-06	-7.11812e-07	1.85533e-05	-1.17685e-06	5.37149e-06	-1.39907e-06	4.15006e-05	-8.6544e-06	1.75778e-05	1.73901e-08	1.50101e-05	9.17621e-06	1.06878e-05	1.16483e-05	2.30895e-05	1.3045e-05	1.71701e-05	1.92782e-05	1.95672e-05	4.91939e-06	0
26.88	3.71266e-05	-1.75316e-05	3.27e-05	-6.98828e-06	2.34254e-05	-7.72895e-06	6.80457e-05	-1.6111e-05	4.56094e-05	-1.80828e-05	3.61094e-05	-9.0102e-06	5.80937e-05	-1.08041e-05	6.43665e-05	2.07563e-06	3.39444e-05	1.98136e-06	4.93838e-05	-9.60724e-06	0	0	1.55592e-05	2.21715e-06	3.11965e-05	-8.28932e-06	1.2657e-05	8.64214e-06	-1.89589e-06	-5.11498e-07	1.85635e-05	-1.55174e-06	5.4813e-06	-6.48965e-07	4.12383e-05	-8.62739e-06	1.7936e-05	2.92509e-07	1.45491e-05	8.87751e-06	1.03848e-05	1.17003e-05	2.44132e-05	1.26939e-05	1.5118e-05	1.96995e-05	2.01475e-05	5.03246e-06	0
27.136	3.64587e-05	-1.71394e-05	3.30198e-05	-7.16512e-06	2.21925e-05	-6.90384e-06	6.74629e-05	-1.56643e-05	4.60098e-05	-1.79394e-05	3.54173e-05	-8.75127e-06	5.80035e-05	-1.09391e-05	6.39378e-05	2.20212e-06	3.31617e-05	1.809e-06	4.95387e-05	-9.89809e-06	0	0	1.54756e-05	2.13118e-06	3.16696e-05	-8.36482e-06	1.31485e-05	8.85124e-06	-1.32645e-06	-3.03421e-07	1.86134e-05	-1.69976e-06	5.60159e-06	-1.05691e-07	4.11091e-05	-8.56925e-06	1.85144e-05	4.53396e-07	1.44781e-05	8.61328e-06	1.02502e-05	1.16989e-05	2.52832e-05	1.24017e-05	1.3733e-05	1.99797e-05	2.06669e-05	5.07693e-06	0
27.392	3.57543e-05	-1.67147e-05	3.33536e-05	-7.31207e-06	2.09478e-05	-6.083e-06	6.68173e-05	-1.51758e-05	4.62384e-05	-1.77583e-05	3.46375e-05	-8.47021e-06	5.7758e-05	-1.10312e-05	6.34263e-05	2.34246e-06	3.22949e-05	1.64569e-06	4.96752e-05	-1.01544e-05	0	0	1.53357e-05	2.05571e-06	3.21069e-05	-8.43484e-06	1.3616e-05	8.99663e-06	-1.10824e-06	-1.02072e-07	1.87573e-05	-1.5828e-06	5.71169e-06	2.35047e-07	4.11108e-05	-8.43594e-06	1.93704e-05	5.05132e-07	1.48501e-05	8.41367e-06	1.03107e-05	1.16401e-05	2.56024e-05	1.21738e-05	1.30814e-05	2.01139e-05	2.10792e-05	5.07107e-06	0
27.648	3.50348e-05	-1.6254e-05	3.36922e-05	-7.44077e-06	1.9704e-05	-5.23624e-06	6.61051e-05	-1.46375e-05	4.62856e-05	-1.75186e-05	3.37659e-05	-8.15643e-06	5.73468e-05	-1.10806e-05	6.28173e-05	2.50281e-06	3.13328e-05	1.49709e-06	4.97644e-05	-1.03663e-05	0	0	1.51427e-05	1.98633e-06	3.24925e-05	-8.49767e-06	1.40262e-05	9.10291e-06	-1.16072e-06	8.89819e-08	1.90215e-05	-1.2343e-06	5.75977e-06	4.6891e-07	4.11668e-05	-8.18419e-06	2.04246e-05	5.16584e-07	1.55395e-05	8.31571e-06	1.04787e-05	1.15462e-05	2.54823e-05	1.19769e-05	1.29418e-05	2.01501e-05	2.13692e-05	5.06006e-06	0
27.904	3.43317e-05	-1.57557e-05	3.40343e-05	-7.56264e-06	1.84704e-05	-4.33128e-06	6.53303e-05	-1.40428e-05	4.61486e-05	-1.72035e-05	3.28078e-05	-7.80129e-06	5.67692e-05	-1.10923e-05	6.21064e-05	2.68389e-06	3.02807e-05	1.36588e-06	4.97804e-05	-1.05284e-05	0	0	1.48996e-05	1.91724e-06	3.28112e-05	-8.55531e-06	1.43429e-05	9.1971e-06	-1.3371e-06	2.82068e-07	1.93553e-05	-7.41616e-07	5.69775e-06	7.23016e-07	4.11673e-05	-7.79956e-06	2.14852e-05	5.76722e-07	1.63202e-05	8.33686e-06	1.06119e-05	1.14508e-05	2.51404e-05	1.17721e-05	1.29603e-05	2.01543e-05	2.15526e-05	5.08526e-06	0
28.16	3.36712e-05	-1.52234e-05	3.4384e-05	-7.68143e-06	1.72595e-05	-3.35956e-06	6.45077e-05	-1.33947e-05	4.58397e-05	-1.68134e-05	3.178e-05	-7.40664e-06	5.60411e-05	-1.10735e-05	6.13078e-05	2.87948e-06	2.91622e-05	1.25063e-06	4.97197e-05	-1.0643e-05	0	0	1.46097e-05	1.84504e-06	3.30618e-05	-8.61197e-06	1.45533e-05	9.29083e-06	-1.53279e-06	5.05744e-07	1.96031e-05	-2.094e-07	5.51837e-06	1.08052e-06	4.10242e-05	-7.3174e-06	2.23125e-05	7.40715e-07	1.69824e-05	8.45248e-06	1.05961e-05	1.13798e-05	2.47533e-05	1.15527e-05	1.28622e-05	2.01671e-05	2.16652e-05	5.15222e-06	0
28.416	3.30629e-05	-1.46667e-05	3.47449e-05	-7.79009e-06	1.60901e-05	-2.34862e-06	6.36605e-05	-1.27094e-05	4.53875e-05	-1.63699e-05	3.07087e-05	-6.9876e-06	5.51948e-05	-1.10299e-05	6.04537e-05	3.07826e-06	2.80136e-05	1.14666e-06	4.96082e-05	-1.07198e-05	0	0	1.42762e-05	1.77106e-06	3.3263e-05	-8.6717e-06	1.46804e-05	9.37171e-06	-1.75656e-06	7.98498e-07	1.95263e-05	2.7765e-07	5.27002e-06	1.53473e-06	4.07091e-05	-6.82009e-06	2.26941e-05	9.98516e-07	1.74251e-05	8.59361e-06	1.04035e-05	1.13374e-05	2.43539e-05	1.13621e-05	1.2596e-05	2.01778e-05	2.1747e-05	5.21866e-06	0
28.672	3.24997e-05	-1.40985e-05	3.51156e-05	-7.87461e-06	1.49865e-05	-1.35133e-06	6.28135e-05	-1.20113e-05	4.48293e-05	-1.59066e-05	2.96212e-05	-6.56687e-06	5.42691e-05	-1.09639e-05	5.95828e-05	3.2685e-06	2.68704e-05	1.04886e-06	4.94897e-05	-1.07706e-05	0	0	1.39029e-05	1.70066e-06	3.34461e-05	-8.73636e-06	1.47725e-05	9.41064e-06	-2.12191e-06	1.1963e-06	1.88832e-05	6.77146e-07	5.03659e-06	2.00055e-06	4.02537e-05	-6.40528e-06	2.25065e-05	1.28552e-06	1.76746e-05	8.67188e-06	1.00923e-05	1.13079e-05	2.38317e-05	1.12776e-05	1.2327e-05	2.01325e-05	2.18264e-05	5.21339e-06	0
28.928	3.19675e-05	-1.35292e-05	3.54861e-05	-7.92302e-06	1.39721e-05	-4.17164e-07	6.19829e-05	-1.13216e-05	4.41967e-05	-1.54507e-05	2.85366e-05	-6.16319e-06	5.32941e-05	-1.08741e-05	5.87228e-05	3.44379e-06	2.57536e-05	9.55151e-07	4.94007e-05	-1.08033e-05	0	0	1.34943e-05	1.63984e-06	3.36386e-05	-8.80467e-06	1.48752e-05	9.3814e-06	-2.7647e-06	1.71778e-06	1.75393e-05	9.90553e-07	4.89046e-06	2.37632e-06	3.97157e-05	-6.13676e-06	2.17444e-05	1.52918e-06	1.78305e-05	8.62243e-06	9.75312e-06	1.12694e-05	2.30308e-05	1.13668e-05	1.22913e-05	1.99713e-05	2.19114e-05	5.07816e-06	0
29.184	3.14598e-05	-1.29622e-05	3.5839e-05	-7.93424e-06	1.30624e-05	4.3734e-07	6.11696e-05	-1.06487e-05	4.35036e-05	-1.50067e-05	2.74593e-05	-5.78051e-06	5.22798e-05	-1.07572e-05	5.78772e-05	3.60675e-06	2.46612e-05	8.68859e-07	4.93472e-05	-1.08162e-05	0	0	1.30556e-05	1.59127e-06	3.38481e-05	-8.87267e-06	1.50015e-05	9.28086e-06	-3.73826e-06	2.35316e-06	1.55555e-05	1.24825e-06	4.84468e-06	2.61798e-06	3.91328e-05	-6.00405e-06	2.05151e-05	1.70275e-06	1.7978e-05	8.44237e-06	9.43715e-06	1.12111e-05	2.18836e-05	1.164e-05	1.26069e-05	1.9673e-05	2.19901e-05	4.809e-06	0
29.44	3.09858e-05	-1.23931e-05	3.61527e-05	-7.92093e-06	1.22618e-05	1.23943e-06	6.03603e-05	-9.98436e-06	4.2744e-05	-1.45518e-05	2.638e-05	-5.4052e-06	5.12147e-05	-1.06107e-05	5.70241e-05	3.76822e-06	2.35708e-05	7.98252e-07	4.92972e-05	-1.07984e-05	0	0	1.25925e-05	1.5524e-06	3.40564e-05	-8.93531e-06	1.51214e-05	9.13625e-06	-4.95096e-06	3.06291e-06	1.31994e-05	1.48827e-06	4.83392e-06	2.77939e-06	3.84958e-05	-5.91624e-06	1.90051e-05	1.85157e-06	1.8124e-05	8.20139e-06	9.11336e-06	1.11436e-05	2.04945e-05	1.20288e-05	1.31591e-05	1.92782e-05	2.20412e-05	4.47081e-06	0
29.696	3.0568e-05	-1.18134e-05	3.64081e-05	-7.90373e-06	1.15658e-05	2.04315e-06	5.95364e-05	-9.31103e-06	4.19024e-05	-1.4049e-05	2.5285e-05	-5.01409e-06	5.00782e-05	-1.04346e-05	5.61311e-05	3.94149e-06	2.24554e-05	7.53006e-07	4.9198e-05	-1.07357e-05	0	0	1.21112e-05	1.51694e-06	3.42303e-05	-8.98858e-06	1.51776e-05	8.99326e-06	-6.18635e-06	3.78815e-06	1.08605e-05	1.73864e-06	4.73868e-06	2.99216e-06	3.77574e-05	-5.7397e-06	1.74282e-05	2.07357e-06	1.81933e-05	8.01437e-06	8.68168e-06	1.10944e-05	1.91227e-05	1.24045e-05	1.36372e-05	1.88761e-05	2.20514e-05	4.1728e-06	0
29.952	3.02299e-05	-1.12179e-05	3.65939e-05	-7.89958e-06	1.09685e-05	2.89282e-06	5.86879e-05	-8.61595e-06	4.09713e-05	-1.34711e-05	2.41697e-05	-4.58967e-06	4.8861e-05	-1.02319e-05	5.51786e-05	4.13418e-06	2.13039e-05	7.3911e-07	4.9008e-05	-1.06193e-05	0	0	1.16177e-05	1.47893e-06	3.43426e-05	-9.03125e-06	1.51223e-05	8.89074e-06	-7.19694e-06	4.46952e-06	8.89946e-06	2.00901e-06	4.44266e-06	3.39556e-06	3.68697e-05	-5.36387e-06	1.59721e-05	2.46366e-06	1.80834e-05	7.98712e-06	8.03464e-06	1.10918e-05	1.80713e-05	1.26307e-05	1.36984e-05	1.85613e-05	2.20297e-05	4.01541e-06	0
30.208	2.9983e-05	-1.06108e-05	3.67099e-05	-7.91114e-06	1.04691e-05	3.78891e-06	5.78236e-05	-7.90353e-06	3.99669e-05	-1.28216e-05	2.30486e-05	-4.13341e-06	4.75808e-05	-1.00083e-05	5.41784e-05	4.3422e-06	2.01353e-05	7.55072e-07	4.87263e-05	-1.04535e-05	0	0	1.11176e-05	1.43693e-06	3.43915e-05	-9.06549e-06	1.49505e-05	8.83706e-06	-7.82009e-06	5.06676e-06	7.50279e-06	2.29187e-06	3.89202e-06	4.0578e-06	3.58259e-05	-4.76001e-06	1.4756e-05	3.05531e-06	1.7739e-05	8.16374e-06	7.1287e-06	1.11474e-05	1.75443e-05	1.26234e-05	1.31624e-05	1.83849e-05	2.20121e-05	4.03804e-06	0
30.464	2.98194e-05	-1.00064e-05	3.67641e-05	-7.92437e-06	1.0075e-05	4.67931e-06	5.6971e-05	-7.19809e-06	3.89306e-05	-1.21385e-05	2.19542e-05	-3.66825e-06	4.62838e-05	-9.77021e-06	5.31752e-05	4.55014e-06	1.89974e-05	7.92014e-07	4.83982e-05	-1.02559e-05	0	0	1.06165e-05	1.39548e-06	3.44048e-05	-9.0958e-06	1.47093e-05	8.80389e-06	-8.05201e-06	5.5703e-06	6.61696e-06	2.57043e-06	3.1228e-06	4.93641e-06	3.46768e-05	-3.99759e-06	1.381e-05	3.79616e-06	1.71975e-05	8.5052e-06	6.02035e-06	1.12476e-05	1.75511e-05	1.23855e-05	1.21176e-05	1.83285e-05	2.20482e-05	4.19857e-06	0
30.72	2.97174e-05	-9.42325e-06	3.67661e-05	-7.91686e-06	9.79743e-06	5.48449e-06	5.6164e-05	-6.53343e-06	3.79143e-05	-1.1476e-05	2.09252e-05	-3.2272e-06	4.50268e-05	-9.52272e-06	5.22261e-05	4.73874e-06	1.79464e-05	8.38283e-07	4.80914e-05	-1.00491e-05	0	0	1.01196e-05	1.36264e-06	3.44249e-05	-9.12649e-06	1.4473e-05	8.74348e-06	-8.04138e-06	6.00014e-06	5.99761e-06	2.82836e-06	2.23983e-06	5.90219e-06	3.35077e-05	-3.2053e-06	1.30815e-05	4.57491e-06	1.65765e-05	8.91262e-06	4.84296e-06	1.13605e-05	1.79079e-05	1.20005e-05	1.08743e-05	1.8317e-05	2.21743e-05	4.39864e-06	0
30.976	2.9655e-05	-8.87535e-06	3.67189e-05	-7.87276e-06	9.64286e-06	6.14436e-06	5.54248e-05	-5.93472e-06	3.69557e-05	-1.08729e-05	1.9987e-05	-2.83348e-06	4.38503e-05	-9.26792e-06	5.13693e-05	4.89618e-06	1.70183e-05	8.86382e-07	4.78539e-05	-9.8487e-06	0	0	9.63305e-06	1.34496e-06	3.44817e-05	-9.15885e-06	1.42975e-05	8.62072e-06	-8.00932e-06	6.39316e-06	5.3472e-06	3.0575e-06	1.35885e-06	6.81307e-06	3.2389e-05	-2.49588e-06	1.24643e-05	5.28541e-06	1.60132e-05	9.2829e-06	3.73743e-06	1.14552e-05	1.83302e-05	1.15877e-05	9.79253e-06	1.82621e-05	2.2384e-05	4.5416e-06	0
31.232	2.96239e-05	-8.36383e-06	3.66132e-05	-7.79541e-06	9.60511e-06	6.65831e-06	5.47491e-05	-5.4032e-06	3.60587e-05	-1.0327e-05	1.91383e-05	-2.48428e-06	4.27567e-05	-9.00454e-06	5.0599e-05	5.02641e-06	1.6207e-05	9.38203e-07	4.76789e-05	-9.65321e-06	0	0	9.16338e-06	1.3428e-06	3.45695e-05	-9.18954e-06	1.41808e-05	8.44064e-06	-8.14157e-06	6.78527e-06	4.46692e-06	3.26058e-06	5.45336e-07	7.59333e-06	3.13307e-05	-1.8983e-06	1.18406e-05	5.88936e-06	1.55917e-05	9.56496e-06	2.77818e-06	1.15196e-05	1.85642e-05	1.12459e-05	9.08913e-06	1.81111e-05	2.2615e-05	4.58931e-06	0
31.488	2.96341e-05	-7.87664e-06	3.64299e-05	-7.70897e-06	9.66379e-06	7.0915e-06	5.41069e-05	-4.91436e-06	3.51921e-05	-9.79238e-06	1.83509e-05	-2.14905e-06	4.17093e-05	-8.72922e-06	4.98647e-05	5.14882e-06	1.54662e-05	1.0049e-06	4.75008e-05	-9.44394e-06	0	0	8.7178e-06	1.34932e-06	3.4644e-05	-9.21143e-06	1.40561e-05	8.25266e-06	-8.50978e-06	7.1965e-06	3.34239e-06	3.44822e-06	-2.14282e-07	8.27059e-06	3.02722e-05	-1.33944e-06	1.11234e-05	6.43837e-06	1.53047e-05	9.78359e-06	1.93987e-06	1.15684e-05	1.84888e-05	1.10134e-05	8.73585e-06	1.78721e-05	2.27654e-05	4.58347e-06	0
31.744	2.97061e-05	-7.39623e-06	3.61489e-05	-7.64654e-06	9.79059e-06	7.53912e-06	5.34586e-05	-4.43235e-06	3.43092e-05	-9.20479e-06	1.75866e-05	-1.78561e-06	4.06556e-05	-8.43899e-06	4.90985e-05	5.28799e-06	1.47359e-05	1.10066e-06	4.72289e-05	-9.1959e-06	0	0	8.30341e-06	1.35399e-06	3.46437e-05	-9.21672e-06	1.38276e-05	8.12594e-06	-9.05751e-06	7.62456e-06	2.12232e-06	3.63171e-06	-9.92644e-07	8.94814e-06	2.91188e-05	-6.90003e-07	1.02859e-05	7.0394e-06	1.50715e-05	1.0017e-05	1.12528e-06	1.16327e-05	1.81426e-05	1.08628e-05	8.50747e-06	1.76031e-05	2.27378e-05	4.61739e-06	0
32	2.98546e-05	-6.9118e-06	3.57609e-05	-7.63088e-06	9.96039e-06	8.06698e-06	5.278e-05	-3.93337e-06	3.33802e-05	-8.52261e-06	1.68226e-05	-1.36583e-06	3.95632e-05	-8.13399e-06	4.82572e-05	5.45857e-06	1.3981e-05	1.23346e-06	4.68014e-05	-8.89425e-06	0	0	7.92637e-06	1.3489e-06	3.45255e-05	-9.20114e-06	1.34284e-05	8.10842e-06	-9.64911e-06	8.04841e-06	1.0112e-06	3.81508e-06	-1.86605e-06	9.73065e-06	2.78051e-05	1.5043e-07	9.36951e-06	7.78318e-06	1.47991e-05	1.03417e-05	2.37094e-07	1.17397e-05	1.7675e-05	1.07282e-05	8.14443e-06	1.7371e-05	2.24911e-05	4.77468e-06	0
32.256	3.00739e-05	-6.42867e-06	3.52757e-05	-7.6593e-06	1.01605e-05	8.6643e-06	5.20806e-05	-3.42389e-06	3.24156e-05	-7.7581e-06	1.60694e-05	-8.95545e-07	3.84463e-05	-7.81878e-06	4.7353e-05	5.65425e-06	1.32196e-05	1.39826e-06	4.62281e-05	-8.54661e-06	0	0	7.59132e-06	1.33396e-06	3.42918e-05	-9.16648e-06	1.28669e-05	8.19436e-06	-1.01481e-05	8.43883e-06	1.44011e-07	3.99084e-06	-2.85842e-06	1.06499e-05	2.63474e-05	1.18085e-06	8.4673e-06	8.67969e-06	1.44475e-05	1.07799e-05	-7.51411e-07	1.18936e-05	1.72551e-05	1.05467e-05	7.5265e-06	1.72092e-05	2.20701e-05	5.07273e-06	0
32.512	3.03356e-05	-5.96826e-06	3.47201e-05	-7.70312e-06	1.0392e-05	9.24133e-06	5.14022e-05	-2.94119e-06	3.14669e-05	-6.97783e-06	1.53697e-05	-4.14928e-07	3.73655e-05	-7.50133e-06	4.64532e-05	5.84856e-06	1.25206e-05	1.57749e-06	4.55914e-05	-8.18254e-06	0	0	7.30135e-06	1.31747e-06	3.39919e-05	-9.11995e-06	1.223e-05	8.32273e-06	-1.04821e-05	8.77092e-06	-4.83652e-07	4.14233e-06	-3.91991e-06	1.1638e-05	2.48482e-05	2.28689e-06	7.68531e-06	9.64307e-06	1.40587e-05	1.12812e-05	-1.77189e-06	1.20706e-05	1.69878e-05	1.02909e-05	6.75e-06	1.70973e-05	2.15897e-05	5.44726e-06	0
32.768	3.05999e-05	-5.55735e-06	3.41255e-05	-7.72381e-06	1.06614e-05	9.67861e-06	5.07965e-05	-2.53347e-06	3.05986e-05	-6.26766e-06	1.47756e-05	2.33779e-08	3.63954e-05	-7.18974e-06	4.56426e-05	6.00876e-06	1.19674e-05	1.74959e-06	4.5e-05	-7.83876e-06	0	0	7.05853e-06	1.31124e-06	3.36927e-05	-9.06991e-06	1.16342e-05	8.41121e-06	-1.06647e-05	9.03389e-06	-9.94314e-07	4.25235e-06	-4.95374e-06	1.25654e-05	2.34446e-05	3.30249e-06	7.09486e-06	1.0539e-05	1.37303e-05	1.17526e-05	-2.6994e-06	1.22321e-05	1.68723e-05	9.97798e-06	6.06246e-06	1.69771e-05	2.11733e-05	5.79013e-06	0
33.024	3.08355e-05	-5.21228e-06	3.35117e-05	-7.6976e-06	1.09673e-05	9.90239e-06	5.02927e-05	-2.22999e-06	2.98477e-05	-5.68062e-06	1.43162e-05	3.87051e-07	3.55789e-05	-6.88828e-06	4.49695e-05	6.11561e-06	1.16063e-05	1.90115e-06	4.452e-05	-7.53764e-06	0	0	6.86479e-06	1.32269e-06	3.34344e-05	-9.02032e-06	1.11522e-05	8.40817e-06	-1.0773e-05	9.23463e-06	-1.53684e-06	4.31374e-06	-5.87462e-06	1.33218e-05	2.22281e-05	4.11172e-06	6.69455e-06	1.12684e-05	1.35516e-05	1.21178e-05	-3.43077e-06	1.23487e-05	1.68142e-05	9.65458e-06	5.69853e-06	1.6792e-05	2.08764e-05	6.01866e-06	0
33.28	3.10357e-05	-4.9275e-06	3.28752e-05	-7.63332e-06	1.12908e-05	9.94007e-06	4.98743e-05	-2.01923e-06	2.91943e-05	-5.19898e-06	1.39745e-05	6.87862e-07	3.48937e-05	-6.59515e-06	4.44076e-05	6.17727e-06	1.14113e-05	2.03553e-06	4.4124e-05	-7.27197e-06	0	0	6.72232e-06	1.34902e-06	3.31976e-05	-8.96713e-06	1.07581e-05	8.33096e-06	-1.08981e-05	9.39411e-06	-2.18559e-06	4.33566e-06	-6.66162e-06	1.38868e-05	2.11837e-05	4.72811e-06	6.4019e-06	1.18347e-05	1.35442e-05	1.23692e-05	-3.95353e-06	1.24198e-05	1.66763e-05	9.37008e-06	5.72278e-06	1.65262e-05	2.06391e-05	6.13337e-06	0
33.536	3.12195e-05	-4.67654e-06	3.21923e-05	-7.57134e-06	1.15958e-05	9.91733e-06	4.94821e-05	-1.85045e-06	2.85647e-05	-4.73726e-06	1.36905e-05	9.79819e-07	3.42562e-05	-6.30348e-06	4.38594e-05	6.2275e-06	1.12891e-05	2.1718e-06	4.36949e-05	-7.00659e-06	0	0	6.63333e-06	1.37724e-06	3.29054e-05	-8.89923e-06	1.03303e-05	8.26396e-06	-1.10978e-05	9.53778e-06	-2.89337e-06	4.34102e-06	-7.37084e-06	1.43461e-05	2.01911e-05	5.29751e-06	6.08492e-06	1.23507e-05	1.36427e-05	1.25773e-05	-4.35984e-06	1.24757e-05	1.63423e-05	9.15277e-06	5.98097e-06	1.62165e-05	2.03034e-05	6.22532e-06	0
33.792	3.14158e-05	-4.42629e-06	3.14338e-05	-7.56164e-06	1.18408e-05	9.99143e-06	4.90436e-05	-1.66037e-06	2.7868e-05	-4.18929e-06	1.33916e-05	1.32961e-06	3.3564e-05	-6.00565e-06	4.32069e-05	6.30716e-06	1.11268e-05	2.33346e-06	4.30876e-05	-6.69825e-06	0	0	6.59894e-06	1.39092e-06	3.24634e-05	-8.8041e-06	9.7166e-06	8.31272e-06	-1.13713e-05	9.68354e-06	-3.52472e-06	4.35499e-06	-8.09799e-06	1.48378e-05	1.90938e-05	6.01463e-06	5.62449e-06	1.29733e-05	1.37331e-05	1.28493e-05	-4.79326e-06	1.25602e-05	1.57664e-05	9.00008e-06	6.19313e-06	1.59307e-05	1.96944e-05	6.42447e-06	0
34.048	3.16403e-05	-4.15713e-06	3.05873e-05	-7.63284e-06	1.19961e-05	1.02561e-05	4.85152e-05	-1.41106e-06	2.70489e-05	-3.49442e-06	1.3035e-05	1.77497e-06	3.27559e-05	-5.69868e-06	4.2381e-05	6.43871e-06	1.08592e-05	2.53283e-06	4.22173e-05	-6.32305e-06	0	0	6.61781e-06	1.37993e-06	3.18158e-05	-8.67528e-06	8.82741e-06	8.53857e-06	-1.16629e-05	9.83224e-06	-3.94492e-06	4.39064e-06	-8.91267e-06	1.5461e-05	1.77998e-05	6.99851e-06	4.97878e-06	1.38037e-05	1.37216e-05	1.32608e-05	-5.35872e-06	1.27015e-05	1.49919e-05	8.88462e-06	6.13178e-06	1.5724e-05	1.87245e-05	6.81753e-06	0
34.304	3.18773e-05	-3.87667e-06	2.96703e-05	-7.77091e-06	1.20559e-05	1.06759e-05	4.79097e-05	-1.11596e-06	2.61228e-05	-2.68288e-06	1.26358e-05	2.29618e-06	3.18519e-05	-5.38749e-06	4.14082e-05	6.6092e-06	1.05122e-05	2.76067e-06	4.11194e-05	-5.89499e-06	0	0	6.6854e-06	1.34735e-06	3.09844e-05	-8.51714e-06	7.70027e-06	8.91347e-06	-1.18897e-05	9.96595e-06	-4.10656e-06	4.44e-06	-9.80584e-06	1.6203e-05	1.63516e-05	8.20331e-06	4.21306e-06	1.4813e-05	1.35938e-05	1.38019e-05	-6.05183e-06	1.28914e-05	1.41321e-05	8.77036e-06	5.77256e-06	1.56024e-05	1.7458e-05	7.38633e-06	0
34.56	3.20822e-05	-3.61753e-06	2.87272e-05	-7.92257e-06	1.20375e-05	1.10957e-05	4.72918e-05	-8.35911e-07	2.51709e-05	-1.86834e-06	1.2262e-05	2.82082e-06	3.09468e-05	-5.08369e-06	4.04029e-05	6.77371e-06	1.01945e-05	2.98824e-06	3.99408e-05	-5.46258e-06	0	0	6.79426e-06	1.30868e-06	3.00627e-05	-8.3436e-06	6.49077e-06	9.32662e-06	-1.19777e-05	1.00559e-05	-4.07887e-06	4.47721e-06	-1.06855e-05	1.69356e-05	1.49175e-05	9.42579e-06	3.47126e-06	1.58454e-05	1.34235e-05	1.43755e-05	-6.75471e-06	1.30859e-05	1.332e-05	8.63037e-06	5.3183e-06	1.55165e-05	1.60911e-05	8.00833e-06	0
34.816	3.22014e-05	-3.41863e-06	2.78078e-05	-8.02397e-06	1.19662e-05	1.13277e-05	4.67387e-05	-6.44279e-07	2.42912e-05	-1.18633e-06	1.19941e-05	3.26253e-06	3.01543e-05	-4.79989e-06	3.95021e-05	6.87959e-06	1.00342e-05	3.18218e-06	3.88582e-05	-5.08285e-06	0	0	6.93554e-06	1.28306e-06	2.91645e-05	-8.17083e-06	5.38727e-06	9.64465e-06	-1.18936e-05	1.00779e-05	-4.00211e-06	4.4733e-06	-1.14268e-05	1.74853e-05	1.37012e-05	1.04152e-05	2.8962e-06	1.67031e-05	1.3324e-05	1.48517e-05	-7.30616e-06	1.32286e-05	1.26459e-05	8.45844e-06	5.07498e-06	1.53912e-05	1.48454e-05	8.52486e-06	0
35.072	3.22022e-05	-3.30008e-06	2.69401e-05	-8.03952e-06	1.18544e-05	1.12697e-05	4.62883e-05	-5.79737e-07	2.35343e-05	-7.11236e-07	1.1873e-05	3.57319e-06	2.95326e-05	-4.54261e-06	3.87783e-05	6.89875e-06	1.00958e-05	3.32426e-06	3.79689e-05	-4.78676e-06	0	0	7.10077e-06	1.28124e-06	2.83535e-05	-8.00765e-06	4.49515e-06	9.79321e-06	-1.16588e-05	1.00276e-05	-3.9968e-06	4.41497e-06	-1.19484e-05	1.77407e-05	1.28167e-05	1.10261e-05	2.53834e-06	1.72682e-05	1.33699e-05	1.5149e-05	-7.60664e-06	1.32852e-05	1.21088e-05	8.27113e-06	5.25187e-06	1.51742e-05	1.38331e-05	8.83935e-06	0
35.328	3.20927e-05	-3.2467e-06	2.61123e-05	-7.98723e-06	1.16881e-05	1.09832e-05	4.59046e-05	-6.15418e-07	2.28607e-05	-4.02237e-07	1.18649e-05	3.77698e-06	2.90362e-05	-4.30792e-06	3.8183e-05	6.84837e-06	1.03258e-05	3.42415e-06	3.72188e-05	-4.55679e-06	0	0	7.28299e-06	1.29754e-06	2.75973e-05	-7.84952e-06	3.76063e-06	9.81043e-06	-1.13412e-05	9.92727e-06	-4.08572e-06	4.31608e-06	-1.22679e-05	1.77297e-05	1.22059e-05	1.13208e-05	2.30667e-06	1.7585e-05	1.35378e-05	1.52915e-05	-7.69351e-06	1.32671e-05	1.16087e-05	8.10024e-06	5.80997e-06	1.48724e-05	1.29731e-05	8.98561e-06	0
35.584	3.19182e-05	-3.21162e-06	2.52774e-05	-7.93302e-06	1.14293e-05	1.06759e-05	4.54862e-05	-6.65748e-07	2.21501e-05	-1.15546e-07	1.18701e-05	3.96257e-06	2.85267e-05	-4.08287e-06	3.756e-05	6.78573e-06	1.05668e-05	3.51627e-06	3.64178e-05	-4.3323e-06	0	0	7.47644e-06	1.31137e-06	2.6777e-05	-7.68025e-06	2.98694e-06	9.83537e-06	-1.10249e-05	9.8185e-06	-4.17854e-06	4.21366e-06	-1.24985e-05	1.76146e-05	1.16552e-05	1.15517e-05	1.99819e-06	1.78488e-05	1.37053e-05	1.54045e-05	-7.73582e-06	1.32283e-05	1.09888e-05	7.97908e-06	6.45915e-06	1.45535e-05	1.20176e-05	9.11978e-06	0
35.84	3.17352e-05	-3.13998e-06	2.43791e-05	-7.95431e-06	1.10354e-05	1.05917e-05	4.49145e-05	-6.30783e-07	2.12634e-05	3.17486e-07	1.17735e-05	4.23407e-06	2.78439e-05	-3.85258e-06	3.67277e-05	6.77752e-06	1.06376e-05	3.64097e-06	3.53422e-05	-4.04241e-06	0	0	7.67491e-06	1.29838e-06	2.57525e-05	-7.48122e-06	1.94235e-06	1.00317e-05	-1.07702e-05	9.74252e-06	-4.12969e-06	4.14903e-06	-1.27858e-05	1.76023e-05	1.091e-05	1.20226e-05	1.39939e-06	1.82977e-05	1.37134e-05	1.56448e-05	-7.94518e-06	1.3235e-05	1.01158e-05	7.92761e-06	6.81543e-06	1.43078e-05	1.06857e-05	9.43407e-06	0
36.096	3.15764e-05	-2.99992e-06	2.33864e-05	-8.09236e-06	1.04839e-05	1.08649e-05	4.41197e-05	-4.54365e-07	2.01221e-05	9.88191e-07	1.15098e-05	4.64678e-06	2.68977e-05	-3.60926e-06	3.55869e-05	6.85987e-06	1.04372e-05	3.82011e-06	3.38703e-05	-3.64884e-06	0	0	7.8699e-06	1.24513e-06	2.44489e-05	-7.24334e-06	5.02441e-07	1.04878e-05	-1.05806e-05	9.7185e-06	-3.8343e-06	4.14392e-06	-1.32182e-05	1.78185e-05	9.82701e-06	1.29034e-05	4.08038e-07	1.90672e-05	1.34562e-05	1.61057e-05	-8.45173e-06	1.33252e-05	8.95803e-06	7.94268e-06	6.6299e-06	1.41938e-05	8.834e-06	1.00393e-05	0
36.352	3.14273e-05	-2.80264e-06	2.23151e-05	-8.32178e-06	9.78974e-06	1.14269e-05	4.31222e-05	-1.61523e-07	1.87614e-05	1.84515e-06	1.11063e-05	5.16626e-06	2.57282e-05	-3.35779e-06	3.41902e-05	7.01299e-06	1.00111e-05	4.04146e-06	3.20687e-05	-3.17326e-06	0	0	8.04984e-06	1.15859e-06	2.29121e-05	-6.97452e-06	-1.25838e-06	1.1152e-05	-1.03951e-05	9.73175e-06	-3.30275e-06	4.18583e-06	-1.37661e-05	1.82225e-05	8.4728e-06	1.41088e-05	-8.95866e-07	2.00933e-05	1.29454e-05	1.67514e-05	-9.21946e-06	1.34815e-05	7.61993e-06	7.99783e-06	5.95081e-06	1.41989e-05	6.56261e-06	1.08866e-05	0
36.608	3.12309e-05	-2.59831e-06	2.1224e-05	-8.55769e-06	9.00165e-06	1.20275e-05	4.20252e-05	1.49741e-07	1.73189e-05	2.7092e-06	1.06732e-05	5.67797e-06	2.44919e-05	-3.11425e-06	3.27262e-05	7.16736e-06	9.53576e-06	4.26236e-06	3.01743e-05	-2.69098e-06	0	0	8.20131e-06	1.06423e-06	2.12972e-05	-6.69771e-06	-3.08677e-06	1.18475e-05	-1.01137e-05	9.74029e-06	-2.66646e-06	4.23231e-06	-1.42888e-05	1.86177e-05	7.10393e-06	1.5323e-05	-2.27823e-06	2.11307e-05	1.23072e-05	1.74268e-05	-1.00563e-05	1.36354e-05	6.30453e-06	8.05424e-06	5.11403e-06	1.42413e-05	4.18641e-06	1.17799e-05	0
36.864	3.09195e-05	-2.44801e-06	2.01839e-05	-8.69955e-06	8.17964e-06	1.23667e-05	4.09571e-05	3.61345e-07	1.59624e-05	3.36701e-06	1.03436e-05	6.04649e-06	2.3379e-05	-2.89751e-06	3.14217e-05	7.24057e-06	9.22297e-06	4.43224e-06	2.8472e-05	-2.29169e-06	0	0	8.31195e-06	9.92634e-07	1.97907e-05	-6.43985e-06	-4.67974e-06	1.23638e-05	-9.64646e-06	9.69806e-06	-2.10925e-06	4.23376e-06	-1.46114e-05	1.87585e-05	6.02967e-06	1.61652e-05	-3.4722e-06	2.18809e-05	1.17107e-05	1.79389e-05	-1.07194e-05	1.37041e-05	5.21637e-06	8.07883e-06	4.55722e-06	1.42151e-05	2.07507e-06	1.24788e-05	0
37.12	3.04563e-05	-2.38674e-06	1.92367e-05	-8.68838e-06	7.36469e-06	1.22695e-05	3.99952e-05	4.04654e-07	1.47945e-05	3.69369e-06	1.01948e-05	6.19259e-06	2.25028e-05	-2.71829e-06	3.04123e-05	7.18533e-06	9.19523e-06	4.52189e-06	2.71335e-05	-2.02802e-06	0	0	8.37345e-06	9.62044e-07	1.85073e-05	-6.21737e-06	-5.85482e-06	1.25765e-05	-8.96544e-06	9.58307e-06	-1.76377e-06	4.16248e-06	-1.46276e-05	1.84967e-05	5.43092e-06	1.64104e-05	-4.33012e-06	2.21655e-05	1.12651e-05	1.81698e-05	-1.1059e-05	1.36381e-05	4.45162e-06	8.06181e-06	4.55964e-06	1.40527e-05	4.45992e-07	1.28371e-05	0
37.376	2.98632e-05	-2.39846e-06	1.83679e-05	-8.54447e-06	6.55799e-06	1.18008e-05	3.91123e-05	3.0681e-07	1.37869e-05	3.73411e-06	1.01956e-05	6.14429e-06	2.18251e-05	-2.57192e-06	2.96562e-05	7.02127e-06	9.40271e-06	4.54298e-06	2.61085e-05	-1.88136e-06	0	0	8.38298e-06	9.66561e-07	1.74206e-05	-6.0266e-06	-6.66364e-06	1.2527e-05	-8.12798e-06	9.41465e-06	-1.6343e-06	4.03164e-06	-1.43702e-05	1.78814e-05	5.23884e-06	1.61371e-05	-4.9205e-06	2.20417e-05	1.09473e-05	1.81522e-05	-1.11179e-05	1.34542e-05	3.93623e-06	8.02429e-06	5.05883e-06	1.37687e-05	-7.72091e-07	1.28964e-05	0
37.632	2.92165e-05	-2.41834e-06	1.75083e-05	-8.36221e-06	5.72224e-06	1.12513e-05	3.818e-05	1.85376e-07	1.27863e-05	3.69279e-06	1.02117e-05	6.02988e-06	2.11643e-05	-2.43911e-06	2.89428e-05	6.8307e-06	9.63333e-06	4.54552e-06	2.51364e-05	-1.766e-06	0	0	8.34172e-06	9.77447e-07	1.63692e-05	-5.84488e-06	-7.37912e-06	1.24121e-05	-7.25734e-06	9.24917e-06	-1.59265e-06	3.89224e-06	-1.40053e-05	1.71518e-05	5.14772e-06	1.57112e-05	-5.50991e-06	2.17909e-05	1.06013e-05	1.80645e-05	-1.11251e-05	1.3232e-05	3.45143e-06	8.01119e-06	5.65572e-06	1.34586e-05	-1.92118e-06	1.28788e-05	0
37.888	2.86122e-05	-2.36261e-06	1.65655e-05	-8.26238e-06	4.80526e-06	1.09942e-05	3.70288e-05	1.91328e-07	1.15908e-05	3.83288e-06	1.00697e-05	6.01388e-06	2.02837e-05	-2.2949e-06	2.79976e-05	6.71878e-06	9.6155e-06	4.59358e-06	2.38755e-05	-1.57137e-06	0	0	8.25129e-06	9.57434e-07	1.51395e-05	-5.64242e-06	-8.35658e-06	1.24852e-05	-6.4852e-06	9.15482e-06	-1.45108e-06	3.80847e-06	-1.37491e-05	1.66214e-05	4.76261e-06	1.56068e-05	-6.43226e-06	2.17795e-05	1.00137e-05	1.81418e-05	-1.13829e-05	1.30743e-05	2.74053e-06	8.07125e-06	5.81318e-06	1.32517e-05	-3.44254e-06	1.30764e-05	0
38.144	2.8118e-05	-2.17062e-06	1.54708e-05	-8.32656e-06	3.77379e-06	1.12862e-05	3.55347e-05	4.29585e-07	1.00577e-05	4.33581e-06	9.64649e-06	6.20844e-06	1.90178e-05	-2.12114e-06	2.66295e-05	6.7583e-06	9.16119e-06	4.73155e-06	2.20872e-05	-1.22091e-06	0	0	8.10999e-06	8.80715e-07	1.35823e-05	-5.39876e-06	-9.83982e-06	1.29186e-05	-5.88386e-06	9.17798e-06	-1.07217e-06	3.82401e-06	-1.37509e-05	1.65143e-05	3.8059e-06	1.61551e-05	-7.91096e-06	2.22635e-05	9.02609e-06	1.85507e-05	-1.21066e-05	1.3053e-05	1.64513e-06	8.23335e-06	5.1437e-06	1.32414e-05	-5.63882e-06	1.36951e-05	0
38.4	2.77375e-05	-1.83751e-06	1.42162e-05	-8.54849e-06	2.63978e-06	1.21182e-05	3.36885e-05	8.99002e-07	8.18866e-06	5.19618e-06	8.93847e-06	6.60772e-06	1.73681e-05	-1.91614e-06	2.48428e-05	6.94841e-06	8.27383e-06	4.9588e-06	1.97762e-05	-7.16369e-07	0	0	7.91141e-06	7.48042e-07	1.17026e-05	-5.11534e-06	-1.18149e-05	1.37015e-05	-5.4231e-06	9.31838e-06	-4.55259e-07	3.93689e-06	-1.40062e-05	1.684e-05	2.2742e-06	1.73558e-05	-9.92639e-06	2.32406e-05	7.62395e-06	1.92926e-05	-1.32996e-05	1.31675e-05	2.00985e-07	8.49038e-06	3.63234e-06	1.3432e-05	-8.49428e-06	1.47361e-05	0
38.656	2.74064e-05	-1.42061e-06	1.28644e-05	-8.82823e-06	1.4657e-06	1.31943e-05	3.16138e-05	1.48291e-06	6.14576e-06	6.20645e-06	8.07357e-06	7.07942e-06	1.55212e-05	-1.69669e-06	2.28566e-05	7.2087e-06	7.16548e-06	5.2259e-06	1.72152e-05	-1.44794e-07	0	0	7.64695e-06	5.89094e-07	9.67658e-06	-4.81766e-06	-1.39874e-05	1.46254e-05	-4.97523e-06	9.52573e-06	2.46832e-07	4.09628e-06	-1.43449e-05	1.73733e-05	4.64451e-07	1.88476e-05	-1.21967e-05	2.44284e-05	5.95922e-06	2.01886e-05	-1.47316e-05	1.3339e-05	-1.35595e-06	8.79871e-06	1.67911e-06	1.37291e-05	-1.16457e-05	1.59755e-05	0
38.912	2.70219e-05	-1.01751e-06	1.15281e-05	-9.01149e-06	3.46794e-07	1.40473e-05	2.95269e-05	1.99393e-06	4.1957e-06	7.03786e-06	7.26309e-06	7.41727e-06	1.37817e-05	-1.49156e-06	2.10251e-05	7.41104e-06	6.17624e-06	5.45376e-06	1.48457e-05	3.54774e-07	0	0	7.31128e-06	4.51166e-07	7.78871e-06	-4.54613e-06	-1.58928e-05	1.53651e-05	-4.36732e-06	9.71908e-06	7.8745e-07	4.22216e-06	-1.4501e-05	1.77463e-05	-1.14082e-06	2.00518e-05	-1.42797e-05	2.53757e-05	4.29639e-06	2.09487e-05	-1.6026e-05	1.34426e-05	-2.67627e-06	9.0934e-06	-5.596e-08	1.39765e-05	-1.45151e-05	1.70512e-05	0
39.168	2.64891e-05	-7.27727e-07	1.03306e-05	-8.95356e-06	-6.20401e-07	1.42292e-05	2.7661e-05	2.24919e-06	2.61043e-06	7.37433e-06	6.71843e-06	7.42671e-06	1.24557e-05	-1.33017e-06	1.97e-05	7.43224e-06	5.63911e-06	5.56572e-06	1.31074e-05	6.47007e-07	0	0	6.90853e-06	3.80226e-07	6.32404e-06	-4.34061e-06	-1.70806e-05	1.56104e-05	-3.45526e-06	9.81866e-06	9.29236e-07	4.23788e-06	-1.42255e-05	1.7603e-05	-2.06754e-06	2.04098e-05	-1.5742e-05	2.56483e-05	2.91345e-06	2.12903e-05	-1.68102e-05	1.33596e-05	-3.43283e-06	9.31158e-06	-9.20039e-07	1.40209e-05	-1.65344e-05	1.76092e-05	0
39.424	2.57626e-05	-6.16537e-07	9.36576e-06	-8.57634e-06	-1.36821e-06	1.34833e-05	2.61921e-05	2.13902e-06	1.5731e-06	7.03401e-06	6.57391e-06	7.00161e-06	1.17419e-05	-1.23189e-06	1.91031e-05	7.20171e-06	5.75613e-06	5.51671e-06	1.22789e-05	6.51236e-07	0	0	6.4557e-06	4.03613e-07	5.46686e-06	-4.22606e-06	-1.72823e-05	1.51855e-05	-2.18463e-06	9.7751e-06	5.38743e-07	4.09936e-06	-1.33874e-05	1.67401e-05	-2.02844e-06	1.95996e-05	-1.63148e-05	2.49982e-05	2.00602e-06	2.1047e-05	-1.68546e-05	1.30245e-05	-3.44092e-06	9.41348e-06	-5.14888e-07	1.37709e-05	-1.73516e-05	1.74381e-05	0
[truncated: 2 more rows]
[truncated: 7 more columns]

## Sheet: HC04
Condition	1	1	1	1	1	1	1	1	1	1	1	1	1	1	1	1	1	1	1	1	1	1	1	1	1	1	1	1	2	2	2	2	2	2	2	2	2	2	2	2	2	2	2	2	2	2	2	2	2
[truncated: 167 more rows]
[truncated: 7 more columns]

## Sheet: HC05
Condition	1	1	1	1	1	1	1	1	1	1	1	1	1	1	1	1	1	1	1	1	1	1	1	1	1	1	1	1	2	2	2	2	2	2	2	2	2	2	2	2	2	2	2	2	2	2	2	2	2
[truncated: 167 more rows]
[truncated: 7 more columns]

[truncated: 22 more sheets: HC06, HC07, HC08, HC09, HC10, HC11, HC12, MS01, MS02, MS03, MS04, MS05, MS06, MS07, MS08, MS09, MS10, MS11, MS12, MS13 …]
